# Supplementary material for: Multi-epitope immunocapture of huntingtin reveals striatum-selective molecular signatures
Source: Mol Syst Biol. 2025 Apr 1;21(5):492–522. doi: 10.1038/s44320-025-00096-3 (PMC12048488; doi:10.1038/s44320-025-00096-3)
Supplement: Supplementary file 3 — Dataset EV1 [file 44320_2025_96_MOESM3_ESM.xlsx]

## Sheet: Dataset EV1 legend
Dataset EV1: Specificity assessment of HTT interacting proteins in whole brain using label-free quantification. Table of the top 5% most abundant, SAINT-specific proteins that were quantified to compare the IP levels of HTT and co-isolated proteins using EPR5526, N-terminal (2B7-4C9), or Central (4E10-3E10) antibodies. Raw intensities (columns AZ – BM) were scaled by each protein’s theoretical nu…

## Sheet: HTT IP Specificity
Index	Protein	Protein ID	Entry Name	Gene	Description	Number of theoretical peptides (trypsin/P, 7-30)	Combined Total Peptides	Combined Spectral Count	Combined Unique Spectral Count	Combined Total Spectral Count	5526, log2 Q Avg	2b7_4c9, Log2 Q Avg	4E10_3E10, log2 Q Avg	138_139, log2 Q Avg	Q20_5526, Replicate Avg	Q20_2b7_4c9, Replicate Avg	Q20_4E10_3E10, Replicate Avg	Q20_138_139, Replicate Avg	Q140_5526, Replicate Avg	Q140_2b7_4c9, Replicate Avg	Q140_4E10_3E10, Replicate Avg	Q140_138_139, Replicate Avg	Q20_5526_R2, MedianNorm	Q20_5526_R3, MedianNorm	Q20_2b7_4c9_R2, MedianNorm	Q20_2b7_4c9_R3, MedianNorm	Q20_4E10_3E10_R2, MedianNorm	Q20_4E10_3E10_R3, MedianNorm	Q20_138_139_R1, MedianNorm	Q140_5526_R2, MedianNorm	Q140_5526_R3, MedianNorm	Q140_2b7_4c9_R2, MedianNorm	Q140_2b7_4c9_R3, MedianNorm	Q140_4E10_3E10_R2, MedianNorm	Q140_4E10_3E10_R3, MedianNorm	Q140_138_139_R1, MedianNorm	Q20_5526_R2 TTPnorm Intensity	Q20_5526_R3 TTPnorm Intensity	Q20_2b7_4c9_R2 TTPnorm Intensity	Q20_2b7_4c9_R3 TTPnorm Intensity	Q20_4E10_3E10_R2 TTPnorm Intensity	Q20_4E10_3E10_R3 TTPnorm Intensity	Q20_138_139_R1 TTPnorm Intensity	Q140_5526_R2 TTPnorm Intensity	Q140_5526_R3 TTPnorm Intensity	Q140_2b7_4c9_R2 TTPnorm Intensity	Q140_2b7_4c9_R3 TTPnorm Intensity	Q140_4E10_3E10_R2 TTPnorm Intensity	Q140_4E10_3E10_R3 TTPnorm Intensity
1	sp|P55088|AQP4_MOUSE	P55088	AQP4_MOUSE	Aqp4	Aquaporin-4	8	13	71	71	71	17.47	17.47	17.47	35.574				4.66834e+10				5.56144e+10							4.66834e+10							5.56144e+10							7.15118e+10
2	sp|Q8BKZ9|ODPX_MOUSE	Q8BKZ9	ODPX_MOUSE	Pdhx	Pyruvate dehydrogenase protein X component, mitochondrial	24	40	890	890	890	35.3372	31.476	17.47	17.47	4.04025e+10	3.4675e+09			4.64105e+10	2.50642e+09			3.55959e+10	4.52091e+10	2.96823e+09	3.96677e+09				6.45946e+10	2.82264e+10	3.49551e+09	1.51733e+09				7.46655e+10	8.66116e+10	2.30017e+09	2.46132e+09				9.57671e+10	7.6839e+10	1.77161e+09	1.28052e+09
3	sp|P84228|H32_MOUSE	P84228	H32_MOUSE	H3c2	Histone H3.2	4	8	168	80	168	33.369	36.6885	32.6834	34.2365	8.35786e+09	1.26412e+11	5.4173e+09	1.36702e+10	1.38299e+10	9.50807e+10	8.37774e+09	2.68093e+10	8.22239e+09	8.49332e+09	1.01612e+11	1.51211e+11	4.67586e+09	6.15875e+09	1.36702e+10	1.59863e+10	1.16736e+10	1.20698e+11	6.94631e+10	5.62486e+09	1.11306e+10	2.68093e+10	1.72472e+10	1.62715e+10	7.87425e+10	9.38241e+10	2.06407e+09	2.01498e+09	2.09407e+10	2.3701e+10	3.17782e+10	6.11727e+10	5.86218e+10	1.70415e+09	5.14399e+09
4	sp|P10854|H2B1M_MOUSE	P10854	H2B1M_MOUSE	H2bc14	Histone H2B type 1-M	7	16	261	0	261	33.52	36.1773	33.5946	34.0241	9.9753e+09	8.05641e+10	1.08592e+10	1.4847e+10	1.46605e+10	7.48461e+10	1.50837e+10	2.00904e+10	1.38017e+10	6.14892e+09	6.55279e+10	9.56004e+10	1.26986e+10	9.01975e+09	1.4847e+10	1.36331e+10	1.56879e+10	9.65547e+10	5.31376e+10	1.46424e+10	1.55251e+10	2.00904e+10	2.89502e+10	1.17801e+10	5.07795e+10	5.93186e+10	5.60558e+09	2.95102e+09	2.27433e+10	2.02123e+10	4.27063e+10	4.89362e+10	4.48442e+10	4.43616e+09	7.1749e+09
5	sp|P62806|H4_MOUSE	P62806	H4_MOUSE	H4c1	Histone H4	6	12	193	193	193	32.5145	34.9628	33.0582	33.8451	4.05381e+09	3.20332e+10	7.45443e+09	1.70109e+10	8.21689e+09	3.49367e+10	1.04328e+10	1.38518e+10	4.47093e+09	3.6367e+09	2.97384e+10	3.4328e+10	9.02802e+09	5.88085e+09	1.70109e+10	1.01546e+10	6.27919e+09	4.30946e+10	2.67787e+10	1.18469e+10	9.01867e+09	1.38518e+10	9.37817e+09	6.96719e+09	2.30452e+10	2.13e+10	3.98526e+09	1.92406e+09	2.60581e+10	1.50551e+10	1.70934e+10	2.18413e+10	2.25993e+10	3.58922e+09	4.16796e+09
6	sp|Q64433|CH10_MOUSE	Q64433	CH10_MOUSE	Hspe1	10 kDa heat shock protein, mitochondrial	8	11	32	32	32	17.47	17.47	17.47	33.1527				7.49912e+09				1.15993e+10							7.49912e+09							1.15993e+10							1.14875e+10
7	sp|Q8BQZ5|CPSF4_MOUSE	Q8BQZ5	CPSF4_MOUSE	Cpsf4	Cleavage and polyadenylation specificity factor subunit 4	11	14	86	86	86	32.3841	17.47	17.47	24.7393	5.5426e+09				5.66775e+09			2.80071e+07	4.18893e+09	6.89627e+09						7.01896e+09	4.31654e+09					2.80071e+07	8.78666e+09	1.32119e+10						1.04062e+10	1.17506e+10
8	sp|Q8BMF4|ODP2_MOUSE	Q8BMF4	ODP2_MOUSE	Dlat	Dihydrolipoyllysine-residue acetyltransferase component of pyruvate dehydrogenase complex, mitochondrial	35	51	3758	3758	3758	37.1858	33.8729	26.5455	25.3503	1.45997e+11	1.74763e+10	5.57856e+07	4.15252e+07	1.66661e+11	1.39854e+10	1.40112e+08	4.40276e+07	1.29176e+11	1.62818e+11	1.4716e+10	2.02365e+10	3.18472e+07	7.97241e+07	4.15252e+07	2.29603e+11	1.03719e+11	2.01016e+10	7.86926e+09	1.50751e+08	1.29473e+08	4.40276e+07	2.70958e+11	3.11926e+11	1.14039e+10	1.25564e+10	1.40584e+07	2.60836e+07	6.36102e+07	3.40407e+11	2.82349e+11	1.0188e+10	6.64108e+09	4.56725e+07	5.98358e+07
9	sp|P62317|SMD2_MOUSE	P62317	SMD2_MOUSE	Snrpd2	Small nuclear ribonucleoprotein Sm D2	7	9	61	61	61	31.4888	36.7553	38.2593	27.6983	2.29456e+09	1.47661e+11	3.62476e+11	7.16878e+07	3.73228e+09	8.43311e+10	2.95512e+11	3.63861e+08	2.03962e+09	2.5495e+09	1.13905e+11	1.81417e+11		3.62476e+11	7.16878e+07	4.42642e+09	3.03814e+09		8.43311e+10		2.95512e+11	3.63861e+08	4.27829e+09	4.88434e+09	8.82682e+10	1.12566e+11		1.18592e+11	1.09815e+08	6.56255e+09	8.27053e+09		7.11693e+10		1.3657e+11
10	sp|Q00558|HAP40_MOUSE	Q00558	HAP40_MOUSE	F8a1	40-kDa huntingtin-associated protein	12	14	320	320	320	31.8348	33.8261	34.9284	20.3094	3.98753e+09	1.78605e+10	1.6957e+10	1.2994e+06	3.673e+09	1.25973e+10	4.84338e+10		2.95335e+09	5.02171e+09	1.13506e+10	2.43705e+10	1.40681e+10	1.9846e+10	1.2994e+06	4.9e+09	2.446e+09	1.68181e+10	8.37649e+09	5.1871e+10	4.49966e+10		6.19492e+09	9.62061e+09	8.79593e+09	1.51215e+10	6.21011e+09	6.49307e+09	1.99048e+06	7.26469e+09	6.6586e+09	8.52381e+09	7.06915e+09	1.57152e+10	2.07951e+10
11	sp|P35486|ODPA_MOUSE	P35486	ODPA_MOUSE	Pdha1	Pyruvate dehydrogenase E1 component subunit alpha, somatic form, mitochondrial	22	56	1110	1090	1110	36.9196	32.8246	24.0227	21.9046	1.15137e+11	7.87207e+09			1.44838e+11	7.34069e+09	1.70438e+07	3.92599e+06	9.76462e+10	1.32629e+11	5.65011e+09	1.0094e+10				2.01714e+11	8.79622e+10	1.04028e+10	4.27862e+09		1.70438e+07	3.92599e+06	2.04822e+11	2.5409e+11	4.37844e+09	6.26319e+09				2.99058e+11	2.39454e+11	5.27236e+09	3.61085e+09		7.87676e+06
12	sp|P42859|HD_MOUSE	P42859	HD_MOUSE	Htt	Huntingtin	145	193	3140	3140	3140	31.46	33.4733	34.6539	25.1258	3.26396e+09	1.47415e+10	1.24163e+10	2.15794e+07	2.64407e+09	9.10847e+09	4.16464e+10	5.16457e+07	2.62907e+09	3.89886e+09	1.12181e+10	1.82649e+10	1.04753e+10	1.43574e+10	2.15794e+07	3.35869e+09	1.92946e+09	1.19964e+10	6.22058e+09	4.57282e+10	3.75647e+10	5.16457e+07	5.51471e+09	7.46944e+09	8.69322e+09	1.13331e+10	4.62413e+09	4.69735e+09	3.30564e+07	4.97955e+09	5.25244e+09	6.08004e+09	5.24971e+09	1.38542e+10	1.73604e+10
13	sp|Q9CTY5|MICU3_MOUSE	Q9CTY5	MICU3_MOUSE	Micu3	Calcium uptake protein 3, mitochondrial	29	5	8	8	8	17.47	33.7531	33.583	27.4114		1.69993e+10	1.12839e+10	1.64837e+08		1.19556e+10	1.44506e+10	1.92173e+08				1.69993e+10		1.12839e+10	1.64837e+08				1.19556e+10	1.85499e+10	1.03513e+10	1.92173e+08				1.05478e+10		3.69181e+09	2.52506e+08				1.00897e+10	5.62001e+09	4.78383e+09
14	sp|Q8K4P0|WDR33_MOUSE	Q8K4P0	WDR33_MOUSE	Wdr33	pre-mRNA 3' end processing protein WDR33	54	72	473	473	473	32.4166	20.5969	20.947	23.6949	5.46224e+09			1.15245e+07	6.00355e+09	1.58598e+06	2.02148e+06	1.56332e+07	4.32751e+09	6.59697e+09					1.15245e+07	7.71484e+09	4.29225e+09		1.58598e+06		2.02148e+06	1.56332e+07	9.07734e+09	1.26385e+10					1.76538e+07	1.14379e+10	1.16845e+10		1.33845e+06		934225
15	sp|Q62093|SRSF2_MOUSE	Q62093	SRSF2_MOUSE	Srsf2	Serine/arginine-rich splicing factor 2	9	11	96	96	96	32.3674	31.7855	32.1477	31.9477	5.17233e+09	2.51941e+09	2.57684e+09	2.95622e+09	5.90887e+09	4.88359e+09	6.93888e+09	5.32761e+09	4.77534e+09	5.56932e+09	1.98478e+09	3.05404e+09	2.13532e+09	3.01836e+09	2.95622e+09	6.19564e+09	5.62211e+09	4.79046e+09	4.97673e+09	5.45944e+09	8.41831e+09	5.32761e+09	1.00167e+10	1.06697e+10	1.53807e+09	1.89498e+09	9.426e+08	9.87528e+08	4.52847e+09	9.18558e+09	1.53047e+10	2.42792e+09	4.19999e+09	1.65403e+09	3.89051e+09
16	sp|P10126|EF1A1_MOUSE	P10126	EF1A1_MOUSE	Eef1a1	Elongation factor 1-alpha 1	21	19	199	93	199	30.9478	32.4502	30.9019	30.1784	2.01942e+09	5.84439e+09	1.61326e+09	9.54041e+08	2.12301e+09	5.89152e+09	2.39929e+09	1.47616e+09	1.86128e+09	2.17755e+09	4.78899e+09	6.89979e+09	1.34603e+09	1.88049e+09	9.54041e+08	2.67403e+09	1.57199e+09	7.59671e+09	4.18633e+09	2.66789e+09	2.13069e+09	1.47616e+09	3.90421e+09	4.17176e+09	3.71114e+09	4.28121e+09	5.9418e+08	6.15246e+08	1.46145e+09	3.96448e+09	4.27934e+09	3.85019e+09	3.53295e+09	8.08284e+08	9.84697e+08
17	sp|P06879|PRL_MOUSE	P06879	PRL_MOUSE	Prl	Prolactin	8	7	19	19	19	30.166	30.7945	32.7349	17.47					1.20465e+09	1.86234e+09	7.14814e+09										1.20465e+09		1.86234e+09		7.14814e+09										3.27934e+09		1.57168e+09		3.3035e+09
18	sp|P06880|SOMA_MOUSE	P06880	SOMA_MOUSE	Gh1	Somatotropin	10	11	33	33	33	30.6306	30.8416	32.4059	17.47					1.66242e+09	1.92423e+09	5.69034e+09										1.66242e+09	1.2302e+07	3.83616e+09		5.69034e+09										4.5255e+09	6.23497e+06	3.23744e+09		2.62978e+09
19	sp|Q9D051|ODPB_MOUSE	Q9D051	ODPB_MOUSE	Pdhb	Pyruvate dehydrogenase E1 component subunit beta, mitochondrial	21	32	1083	1083	1083	36.2762	31.7627	23.7157	17.47	7.35789e+10	4.1669e+09	1.02328e+07		9.28571e+10	3.11998e+09	1.73193e+07		6.26999e+10	8.44579e+10	2.98758e+09	5.34622e+09		1.02328e+07		1.25117e+11	6.05976e+10	3.87008e+09	2.36987e+09		1.73193e+07		1.31519e+11	1.61805e+11	2.31517e+09	3.31724e+09		3.34791e+06		1.85496e+11	1.64961e+11	1.96145e+09	2e+09		8.00409e+06
20	sp|P10922|H10_MOUSE	P10922	H10_MOUSE	H1-0	Histone H1.0	5	8	59	59	59	32.0053	31.1935	30.8706	31.2464	2.8573e+09	1.86745e+09	1.37393e+09	2.07551e+09	5.76397e+09	3.04391e+09	2.55258e+09	3.01951e+09	2.38177e+09	3.33284e+09	9.7751e+08	2.7574e+09	9.46314e+08	1.80154e+09	2.07551e+09	5.1344e+09	6.39354e+09	2.38493e+09	3.70289e+09	1.51172e+09	3.59345e+09	3.01951e+09	4.99597e+09	6.38506e+09	7.57502e+08	1.71092e+09	4.17733e+08	5.89418e+08	3.17936e+09	7.61221e+09	1.74047e+10	1.20874e+09	3.12497e+09	4.58001e+08	1.66071e+09
21	sp|P63082|VATL_MOUSE	P63082	VATL_MOUSE	Atp6v0c	V-type proton ATPase 16 kDa proteolipid subunit c	3	4	34	34	34	30.2262	30.2754	30.8005	31.2723	1.29498e+09	1.29961e+09	1.56434e+09	2.60225e+09	1.21697e+09		2.17586e+09	2.58488e+09	1.40792e+09	1.18203e+09	1.29961e+09		1.56434e+09		2.60225e+09	1.36741e+09	1.06654e+09				2.17586e+09	2.58488e+09	2.95324e+09	2.26453e+09	1.00711e+09		6.90549e+08		3.98625e+09	2.0273e+09	2.90337e+09				1.00557e+09
22	sp|Q8BL97|SRSF7_MOUSE	Q8BL97	SRSF7_MOUSE	Srsf7	Serine/arginine-rich splicing factor 7	12	14	110	84	110	31.8393	30.8344	31.3339	30.5862	3.20247e+09	1.11554e+09	1.03365e+09	1.11834e+09	4.48175e+09	2.71375e+09	4.37998e+09	2.10575e+09	2.71574e+09	3.68921e+09	1.13586e+09	1.09522e+09	9.79877e+08	1.08742e+09	1.11834e+09	5.07081e+09	3.89268e+09	2.63806e+09	2.78945e+09	3.10497e+09	5.65499e+09	2.10575e+09	5.6965e+09	7.0678e+09	8.8021e+08	6.79567e+08	4.32549e+08	3.55775e+08	1.71313e+09	7.51792e+09	1.05968e+10	1.33703e+09	2.35409e+09	9.40705e+08	2.61344e+09
23	sp|P43274|H14_MOUSE	P43274	H14_MOUSE	H1-4	Histone H1.4	9	13	55	34	89	31.5354	31.1176	31.113	29.5352	1.89646e+09	1.94678e+09	1.14164e+09	7.30525e+08	4.3286e+09	2.71285e+09	3.50313e+09	8.25518e+08	1.75479e+09	2.03813e+09	2.04385e+09	1.84971e+09	1.05946e+09	1.22382e+09	7.30525e+08	4.57792e+09	4.07928e+09	2.61013e+09	2.81556e+09	2.08572e+09	4.92055e+09	8.25518e+08	3.68084e+09	3.90465e+09	1.58384e+09	1.14772e+09	4.67679e+08	4.00403e+08	1.11905e+09	6.78717e+09	1.11048e+10	1.32288e+09	2.37613e+09	6.31904e+08	2.27402e+09
24	sp|Q8CH18|CCAR1_MOUSE	Q8CH18	CCAR1_MOUSE	Ccar1	Cell division cycle and apoptosis regulator protein 1	44	82	881	881	881	34.5138	29.896	31.7508	17.47	2.55988e+10	2.45374e+08			2.34605e+10	1.75271e+09	3.61365e+09		2.14686e+10	2.9729e+10	1.45931e+08	3.44817e+08				2.96772e+10	1.72438e+10	2.3173e+09	1.18813e+09	3.922e+09	3.30529e+09		4.50324e+10	5.69549e+10	1.13086e+08	2.13954e+08				4.39991e+10	4.69417e+10	1.17446e+09	1.00269e+09	1.18824e+09	1.52754e+09
25	sp|P15864|H12_MOUSE	P15864	H12_MOUSE	H1-2	Histone H1.2	9	11	38	7	73	30.4713	30.9741	30.6385	27.6508	9.35509e+08	1.92602e+09	6.97774e+08	3.09448e+08	2.04158e+09	2.29258e+09	2.64534e+09	1.12015e+08	9.78358e+08	8.9266e+08	1.82298e+09	2.02905e+09	1.28516e+09	1.10384e+08	3.09448e+08	1.9411e+09	2.14206e+09	2.08739e+09	2.49777e+09	1.86953e+09	3.42115e+09	1.12015e+08	2.05219e+09	1.71016e+09	1.41269e+09	1.25899e+09	5.67312e+08	3.61146e+07	4.74027e+08	2.87786e+09	5.83118e+09	1.05794e+09	2.10794e+09	5.66405e+08	1.58108e+09
26	sp|Q9WVA3|BUB3_MOUSE	Q9WVA3	BUB3_MOUSE	Bub3	Mitotic checkpoint protein BUB3	15	19	78	78	78	25.4723	32.0679	17.47	22.5	7.05582e+07	4.43176e+09			2.25448e+07	4.57228e+09		5.93153e+06		7.05582e+07	3.2645e+09	5.59901e+09				2.49969e+07	2.00926e+07	5.1872e+09	3.95735e+09			5.93153e+06		1.35176e+08	2.52976e+09	3.4741e+09				3.70601e+07	5.46969e+07	2.629e+09	3.33971e+09
27	sp|P11499|HS90B_MOUSE	P11499	HS90B_MOUSE	Hsp90ab1	Heat shock protein HSP 90-beta	33	38	253	150	253	30.4319	31.1444	29.4671	29.6211	1.44338e+09	2.33709e+09	6.1184e+08	6.02351e+08	1.45354e+09	2.40995e+09	8.72453e+08	1.04909e+09	1.34226e+09	1.5445e+09	1.5237e+09	3.15049e+09	4.76434e+08	7.47247e+08	6.02351e+08	1.83769e+09	1.06938e+09	3.07476e+09	1.74515e+09	9.00237e+08	8.44669e+08	1.04909e+09	2.81551e+09	2.95897e+09	1.18076e+09	1.95483e+09	2.10313e+08	2.44479e+08	9.22709e+08	2.72454e+09	2.9111e+09	1.55836e+09	1.47278e+09	2.72742e+08	3.90363e+08
28	sp|P14869|RLA0_MOUSE	P14869	RLA0_MOUSE	Rplp0	60S acidic ribosomal protein P0	13	15	174	174	174	31.1871	30.9048	30.0911	29.4046	2.43043e+09	1.91987e+09	1.24703e+09	8.07546e+08	2.4594e+09	2.10089e+09	1.04049e+09	6.13752e+08	2.47566e+09	2.38521e+09	1.81926e+09	2.02048e+09	1.65435e+09	8.39717e+08	8.07546e+08	2.59734e+09	2.32147e+09	2.47287e+09	1.72892e+09	5.08213e+08	1.57277e+09	6.13752e+08	5.19291e+09	4.56958e+09	1.4098e+09	1.25368e+09	7.30282e+08	2.74733e+08	1.23704e+09	3.85079e+09	6.31958e+09	1.25331e+09	1.45908e+09	1.53972e+08	7.26855e+08
29	sp|O35326|SRSF5_MOUSE	O35326	SRSF5_MOUSE	Srsf5	Serine/arginine-rich splicing factor 5	8	13	78	65	78	30.7446	30.494	30.6584	31.1544	1.62723e+09	1.08715e+09	7.68331e+08	1.55835e+09	1.97102e+09	1.93734e+09	2.62112e+09	3.22177e+09	1.00455e+09	2.24991e+09	8.1012e+08	1.36418e+09	7.41163e+08	7.955e+08	1.55835e+09	2.12157e+09	1.82047e+09	2.30913e+09	1.56555e+09	3.01556e+09	2.22669e+09	3.22177e+09	2.10712e+09	4.31038e+09	6.27787e+08	8.46451e+08	3.27173e+08	2.60266e+08	2.38716e+09	3.14541e+09	4.95574e+09	1.17032e+09	1.32121e+09	9.13615e+08	1.02906e+09
30	sp|P47754|CAZA2_MOUSE	P47754	CAZA2_MOUSE	Capza2	F-actin-capping protein subunit alpha-2	13	18	114	102	114	29.5133	30.3823	30.7106	29.6472	9.18863e+08	1.58387e+09	1.95915e+09	1.17983e+09	6.13727e+08	1.21519e+09	1.55526e+09	5.01782e+08	1.35631e+09	4.81413e+08	1.93196e+09	1.23578e+09	3.23902e+09	6.79285e+08	1.17983e+09	3.31123e+08	8.96332e+08	5.46298e+08	1.88408e+09	2.92124e+08	2.8184e+09	5.01782e+08	2.84499e+09	9.22292e+08	1.49714e+09	7.66785e+08	1.42981e+09	2.22244e+08	1.80732e+09	4.90919e+08	2.44003e+09	2.76877e+08	1.59002e+09	8.8504e+07	1.30252e+09
31	sp|P52480|KPYM_MOUSE	P52480	KPYM_MOUSE	Pkm	Pyruvate kinase PKM	33	42	329	321	329	28.9758	31.1164	30.7716	29.8738	5.49235e+08	2.26417e+09	1.82428e+09	7.06691e+08	5.06627e+08	2.39182e+09	1.84191e+09	1.26095e+09	4.67272e+08	6.31197e+08	1.89918e+09	2.62915e+09	1.57982e+09	2.06875e+09	7.06691e+08	6.1525e+08	3.98003e+08	3.08598e+09	1.69766e+09	1.79376e+09	1.89006e+09	1.26095e+09	9.80145e+08	1.20925e+09	1.47173e+09	1.63135e+09	6.97383e+08	6.76839e+08	1.08254e+09	9.12162e+08	1.08346e+09	1.56405e+09	1.4327e+09	5.43452e+08	8.73488e+08
32	sp|Q8BG05|ROA3_MOUSE	Q8BG05	ROA3_MOUSE	Hnrnpa3	Heterogeneous nuclear ribonucleoprotein A3	19	23	146	128	146	29.244	30.4257	30.5195	31.1122	6.04886e+08	1.29322e+09	8.24103e+08	1.87696e+09	6.66676e+08	1.59131e+09	2.25427e+09	2.76542e+09	5.25654e+08	6.84119e+08	7.08887e+08	1.87755e+09	3.3386e+08	1.31435e+09	1.87696e+09	8.21315e+08	5.12037e+08	1.92474e+09	1.25788e+09	2.85718e+09	1.65136e+09	2.76542e+09	1.10261e+09	1.31064e+09	5.49338e+08	1.16499e+09	1.47376e+08	4.30019e+08	2.87521e+09	1.21767e+09	1.39389e+09	9.75504e+08	1.06156e+09	8.65633e+08	7.63173e+08
33	sp|P68040|RACK1_MOUSE	P68040	RACK1_MOUSE	Rack1	Receptor of activated protein C kinase 1	20	21	175	175	175	30.812	30.6397	29.4629	29.5407	1.77826e+09	1.50246e+09	6.09453e+08	8.36168e+08	1.99204e+09	1.8434e+09	8.70491e+08	7.25762e+08	1.84172e+09	1.71479e+09	1.34461e+09	1.6603e+09	6.60473e+08	5.58432e+08	8.36168e+08	2.24573e+09	1.73835e+09	2.20098e+09	1.48582e+09	3.82367e+08	1.35862e+09	7.25762e+08	3.86317e+09	3.2852e+09	1.04198e+09	1.03019e+09	2.91554e+08	1.82704e+08	1.28088e+09	3.32949e+09	4.7322e+09	1.11551e+09	1.25393e+09	1.15845e+08	6.27882e+08
34	sp|P62137|PP1A_MOUSE	P62137	PP1A_MOUSE	Ppp1ca	Serine/threonine-protein phosphatase PP1-alpha catalytic subunit	18	21	184	57	184	30.7478	29.9253	30.3197	29.6184	1.9065e+09	1.1931e+09	1.30088e+09	1.16436e+09	1.69951e+09	8.46088e+08	1.37939e+09	4.83985e+08	2.01427e+09	1.79873e+09	1.69529e+09	6.90911e+08	1.97612e+09	6.25632e+08	1.16436e+09	1.61935e+09	1.77967e+09	5.31978e+08	1.1602e+09	2.10585e+08	2.54819e+09	4.83985e+08	4.22511e+09	3.44601e+09	1.31373e+09	4.287e+08	8.72322e+08	2.0469e+08	1.78362e+09	2.40083e+09	4.84469e+09	2.69619e+08	9.79122e+08	6.38005e+07	1.17764e+09
35	sp|Q3UL36|ARGL1_MOUSE	Q3UL36	ARGL1_MOUSE	Arglu1	Arginine and glutamate-rich protein 1	11	14	41	36	41	30.2759	28.2128	28.8691	30.396	1.28903e+09	2.58474e+08	1.65374e+08	1.24003e+09	1.31096e+09	3.63739e+08	8.15214e+08	1.58565e+09	1.49008e+09	1.08797e+09	2.06525e+08	3.10422e+08		1.65374e+08	1.24003e+09	1.60938e+09	1.01254e+09	1.3071e+08	5.96768e+08		8.15214e+08	1.58565e+09	3.12557e+09	2.08434e+09	1.60043e+08	1.92612e+08		5.41061e+07	1.89954e+09	2.38605e+09	2.75637e+09	6.62471e+07	5.03629e+08		3.7675e+08
36	sp|P62908|RS3_MOUSE	P62908	RS3_MOUSE	Rps3	40S ribosomal protein S3	19	24	179	179	179	31.4902	31.1914	29.7238	28.861	2.6767e+09	2.52975e+09	7.54567e+08	6.01158e+08	3.35616e+09	2.37448e+09	1.0188e+09	3.73956e+08	2.61931e+09	2.7341e+09	1.04732e+09	4.01219e+09	9.32062e+08	5.77073e+08	6.01158e+08	4.10419e+09	2.60813e+09	2.08979e+09	2.65916e+09	2.84733e+08	1.75288e+09	3.73956e+08	5.49423e+09	5.23799e+09	8.116e+08	2.4895e+09	4.11442e+08	1.88803e+08	9.20883e+08	6.08482e+09	7.09995e+09	1.05916e+09	2.24414e+09	8.62649e+07	8.10089e+08
37	sp|P62996|TRA2B_MOUSE	P62996	TRA2B_MOUSE	Tra2b	Transformer-2 protein homolog beta	12	17	139	117	139	31.117	30.0281	30.0144	30.8341	1.89612e+09	9.92127e+08	7.47935e+08	1.36175e+09	2.76158e+09	1.1976e+09	1.42113e+09	2.46675e+09	1.36989e+09	2.42235e+09	9.15773e+08	1.06848e+09	7.84381e+08	7.1149e+08	1.36175e+09	3.54911e+09	1.97405e+09	1.05509e+09	1.3401e+09	1.05899e+09	1.78328e+09	2.46675e+09	2.87346e+09	4.64074e+09	7.09661e+08	6.62976e+08	3.46251e+08	2.32781e+08	2.08599e+09	5.26186e+09	5.37384e+09	5.34746e+08	1.13095e+09	3.20839e+08	8.2414e+08
38	sp|Q923T9|KCC2G_MOUSE	Q923T9	KCC2G_MOUSE	Camk2g	Calcium/calmodulin-dependent protein kinase type II subunit gamma	24	35	165	165	528	30.0121	30.0357	30.3426	29.3143	1.10304e+09	8.93988e+08	1.2867e+09	9.6066e+08	1.06259e+09	1.30731e+09	1.43636e+09	3.74437e+08	1.16994e+09	1.03615e+09	7.96024e+08	9.91952e+08	1.67662e+09	8.9677e+08	9.6066e+08	9.24673e+08	1.2005e+09	9.46174e+08	1.66844e+09	3.89064e+08	2.48365e+09	3.74437e+08	2.45405e+09	1.98506e+09	6.16863e+08	6.15491e+08	7.40115e+08	2.93399e+08	1.47158e+09	1.37091e+09	3.26806e+09	4.79543e+08	1.40804e+09	1.17874e+08	1.14781e+09
39	sp|Q9CXW4|RL11_MOUSE	Q9CXW4	RL11_MOUSE	Rpl11	60S ribosomal protein L11	10	7	54	54	54	31.038	30.2176	29.9319	30.4495	2.00081e+09	1.11067e+09	9.30097e+08	1.19414e+09	2.40879e+09	1.38639e+09	1.11832e+09	1.73833e+09	2.21507e+09	1.78656e+09	8.10155e+08	1.41119e+09	1.05241e+09	8.07782e+08	1.19414e+09	2.88109e+09	1.93649e+09	1.58109e+09	1.19169e+09	4.59452e+08	1.77718e+09	1.73833e+09	4.64631e+09	3.42269e+09	6.27814e+08	8.75619e+08	4.64568e+08	2.64285e+08	1.82924e+09	4.27147e+09	5.27158e+09	8.01336e+08	1.0057e+09	1.39199e+08	8.21322e+08
40	sp|Q9CWX2|CIA30_MOUSE	Q9CWX2	CIA30_MOUSE	Ndufaf1	Complex I intermediate-associated protein 30, mitochondrial	19	19	97	97	97	29.3282	29.7974	30.297	30.259	6.0798e+08	1.10794e+09	9.22422e+08	1.07922e+09	7.40053e+08	7.58158e+08	1.716e+09	1.49055e+09	4.06637e+08	8.09322e+08	2.12544e+08	2.00334e+09	1.56399e+08	1.68844e+09	1.07922e+09	9.51144e+08	5.28961e+08	3.57e+08	1.15932e+09	1.8309e+09	1.60109e+09	1.49055e+09	8.52958e+08	1.5505e+09	1.64707e+08	1.24304e+09	6.90396e+07	5.52414e+08	1.65321e+09	1.41015e+09	1.43996e+09	1.80936e+08	9.78378e+08	5.54702e+08	7.39942e+08
41	sp|P01942|HBA_MOUSE	P01942	HBA_MOUSE	Hba	Hemoglobin subunit alpha	8	7	48	35	48	27.2993	31.6968	30.7252	32.1545	9.76011e+07	4.33917e+09	1.9681e+09	3.61674e+09	2.3271e+08	2.6224e+09	1.58185e+09	5.94419e+09	1.51067e+08	4.41355e+07	4.10106e+09	4.57729e+09	1.81719e+09	2.11901e+09	3.61674e+09	1.53137e+08	3.12283e+08	3.02378e+09	2.22102e+09	1.48748e+09	1.67622e+09	5.94419e+09	3.16876e+08	8.45549e+07	3.17803e+09	2.84014e+09	8.02166e+08	6.93284e+08	5.54029e+09	2.2704e+08	8.50108e+08	1.53252e+09	1.87438e+09	4.50659e+08	7.74661e+08
42	sp|Q9DBL1|ACDSB_MOUSE	Q9DBL1	ACDSB_MOUSE	Acadsb	Short/branched chain specific acyl-CoA dehydrogenase, mitochondrial	19	13	37	37	37	17.47	17.47	31.0422	17.47			2.01445e+09				2.40806e+09						1.49403e+09	2.53487e+09						2.67247e+09	2.14365e+09						6.59512e+08	8.29343e+08						8.09672e+08	9.90686e+08
43	sp|Q6R891|NEB2_MOUSE	Q6R891	NEB2_MOUSE	Ppp1r9b	Neurabin-2	30	33	235	234	235	28.9634	29.762	30.3183	28.6264	5.73785e+08	9.31957e+08	1.47343e+09	7.48486e+08	4.73053e+08	8.88939e+08	1.20417e+09	8.03045e+07	8.93658e+08	2.53912e+08	1.30397e+09	5.5994e+08	2.45973e+09	4.87122e+08	7.48486e+08	1.83936e+08	7.62169e+08	4.20648e+08	1.35723e+09	7.38849e+07	2.33446e+09	8.03045e+07	1.87453e+09	4.86445e+08	1.01049e+09	3.47434e+08	1.0858e+09	1.59374e+08	1.14657e+09	2.72701e+08	2.07481e+09	2.13194e+08	1.1454e+09	2.23847e+07	1.07887e+09
44	sp|P01831|THY1_MOUSE	P01831	THY1_MOUSE	Thy1	Thy-1 membrane glycoprotein	7	5	34	34	34	28.499	29.7664	30.7417	29.841	5.74715e+08	8.02505e+08	1.3277e+09	1.7177e+09	1.84013e+08	1.02394e+09	2.26315e+09	2.05737e+08	9.25116e+08	2.24314e+08	1.02958e+09	5.75428e+08	2.24205e+09	4.13359e+08	1.7177e+09	1.00482e+08	2.67543e+08	7.10535e+08	1.33735e+09		2.26315e+09	2.05737e+08	1.94051e+09	4.29742e+08	7.97854e+08	3.57045e+08	9.89711e+08	1.3524e+08	2.63126e+09	1.48973e+08	7.28317e+08	3.60116e+08	1.12863e+09		1.04591e+09
45	sp|Q9CQS2|NOP10_MOUSE	Q9CQS2	NOP10_MOUSE	Nop10	H/ACA ribonucleoprotein complex subunit 3	3	6	37	37	37	32.6069	29.7567	29.3861	30.7101	6.0432e+09	7.35235e+08	6.37577e+08	1.49164e+09	7.03939e+09	1.07895e+09	7.65628e+08	2.02135e+09	5.76341e+09	6.32299e+09	4.37767e+08	1.0327e+09	6.2769e+08	6.47463e+08	1.49164e+09	9.25383e+09	4.82495e+09	1.2829e+09	8.75005e+08	9.42324e+08	5.88931e+08	2.02135e+09	1.20893e+10	1.21136e+10	3.39239e+08	6.40776e+08	2.77082e+08	2.11833e+08	2.28497e+09	1.37196e+10	1.31347e+10	6.50206e+08	7.3844e+08	2.85493e+08	2.72174e+08
46	sp|P11031|TCP4_MOUSE	P11031	TCP4_MOUSE	Sub1	Activated RNA polymerase II transcriptional coactivator p15	5	5	26	26	26	29.3202	29.7037	30.1081	29.806	9.34774e+08	1.03131e+09	6.19953e+08	6.67854e+08	4.05814e+08	7.17441e+08	1.6947e+09	1.2094e+09		9.34774e+08		1.03131e+09	2.57441e+07	1.21416e+09	6.67854e+08	5.49007e+07	7.56727e+08	7.2829e+08	7.06593e+08	2.41102e+09	9.78372e+08	1.2094e+09		1.79084e+09		6.39914e+08	1.13642e+07	3.97241e+08	1.02305e+09	8.13952e+07	2.05999e+09	3.69115e+08	5.96313e+08	7.30461e+08	4.52153e+08
47	sp|P20029|BIP_MOUSE	P20029	BIP_MOUSE	Hspa5	Endoplasmic reticulum chaperone BiP	30	44	318	318	352	27.6464	33.1192	26.5305	29.5078	2.55602e+08	9.61813e+09	1.21326e+08	5.99335e+08	1.64578e+08	9.04159e+09	7.25477e+07	9.27442e+08	3.39815e+08	1.71388e+08	7.0422e+09	1.21941e+10	1.18434e+08	1.24218e+08	5.99335e+08	1.90595e+08	1.38562e+08	1.13469e+10	6.7363e+09	6.0591e+07	8.45043e+07	9.27442e+08	7.12792e+08	3.28346e+08	5.45721e+09	7.56623e+09	5.22805e+07	4.06407e+07	9.1809e+08	2.82573e+08	3.77199e+08	5.75087e+09	5.68494e+09	1.83571e+07	3.90535e+07
48	sp|Q5SXY1|CYTSB_MOUSE	Q5SXY1	CYTSB_MOUSE	Specc1	Cytospin-B	59	102	721	696	721	33.8526	29.6181	30.1511	28.0493	1.49219e+10	8.09445e+08	1.12812e+09	3.41843e+08	1.60996e+10	8.38644e+08	1.25656e+09	2.13705e+08	1.12118e+10	1.86321e+10	5.78175e+08	1.04072e+09	1.0894e+09	1.16683e+09	3.41843e+08	2.1206e+10	1.09932e+10	1.09259e+09	5.84697e+08	1.46509e+09	1.04802e+09	2.13705e+08	2.35177e+10	3.56955e+10	4.48046e+08	6.45748e+08	4.80895e+08	3.81757e+08	5.23651e+08	3.14398e+10	2.9926e+10	5.53751e+08	4.93442e+08	4.43875e+08	4.84342e+08
49	sp|O08810|U5S1_MOUSE	O08810	U5S1_MOUSE	Eftud2	116 kDa U5 small nuclear ribonucleoprotein component	51	26	90	90	95	27.5871	31.7988	31.858	25.6061	1.34677e+08	3.14723e+09	5.35338e+09	3.61098e+07	2.68584e+08	4.32477e+09	2.43142e+09	6.60424e+07	9.60701e+07	1.73283e+08	7.84432e+06	6.28662e+09		5.35338e+09	3.61098e+07	3.42341e+08	1.94827e+08	5.69606e+09	2.95349e+09	785466	4.86206e+09	6.60424e+07	2.01516e+08	3.31977e+08	6.07881e+06	3.90075e+09		1.75149e+09	5.53147e+07	5.0755e+08	5.30364e+08	2.8869e+09	2.49253e+09	237971	2.24699e+09
50	sp|Q3UEB3|PUF60_MOUSE	Q3UEB3	PUF60_MOUSE	Puf60	Poly(U)-binding-splicing factor PUF60	25	26	170	170	170	30.6569	27.7031	28.6904	29.5762	1.52815e+09	9.75174e+07	1.23257e+08	5.1187e+08	1.85788e+09	3.39495e+08	7.43108e+08	1.08901e+09	1.31348e+09	1.74282e+09	5.8166e+07	1.36869e+08	9.44662e+07	1.52048e+08	5.1187e+08	2.33919e+09	1.37657e+09	1.6195e+08	5.17039e+08	2.3936e+08	1.24686e+09	1.08901e+09	2.75513e+09	3.33889e+09	4.50746e+07	8.4925e+07	4.17004e+07	4.97461e+07	7.84106e+08	3.46806e+09	3.74735e+09	8.20803e+07	4.36343e+08	7.25184e+07	5.76232e+08
51	sp|Q9ESX5|DKC1_MOUSE	Q9ESX5	DKC1_MOUSE	Dkc1	H/ACA ribonucleoprotein complex subunit DKC1	30	32	280	280	280	32.2025	29.3307	28.1551	29.6078	4.59825e+09	6.71348e+08	1.76907e+08	6.3384e+08	5.28583e+09	6.78976e+08	4.20878e+08	1.0025e+09	3.78096e+09	5.41554e+09	4.27187e+08	9.15509e+08	8.59479e+07	2.67866e+08	6.3384e+08	6.8246e+09	3.74706e+09	8.53422e+08	5.04529e+08	3.81306e+08	4.60449e+08	1.0025e+09	7.93089e+09	1.03751e+10	3.31041e+08	5.6806e+08	3.79401e+07	8.76387e+07	9.70946e+08	1.01181e+10	1.02004e+10	4.32535e+08	4.25785e+08	1.15523e+08	2.12796e+08
52	sp|Q9CRB2|NHP2_MOUSE	Q9CRB2	NHP2_MOUSE	Nhp2	H/ACA ribonucleoprotein complex subunit 2	6	9	76	76	76	32.3384	28.945	28.9765	30.3233	4.98283e+09	4.18999e+08	4.77723e+08	1.10432e+09	5.8777e+09	6.14581e+08	5.78685e+08	1.58252e+09	4.32148e+09	5.64418e+09	2.80405e+08	5.57592e+08	3.24843e+08	6.30603e+08	1.10432e+09	7.7102e+09	4.0452e+09	5.84132e+08	6.4503e+08	5.98876e+08	5.58493e+08	1.58252e+09	9.06468e+09	1.08131e+10	2.17294e+08	3.45977e+08	1.43396e+08	2.06316e+08	1.69165e+09	1.1431e+10	1.1012e+10	2.96052e+08	5.44358e+08	1.8144e+08	2.58106e+08
53	sp|P18872|GNAO_MOUSE	P18872	GNAO_MOUSE	Gnao1	Guanine nucleotide-binding protein G(o) subunit alpha	17	16	91	75	94	28.6724	28.9317	28.4651	30.0073	5.10649e+08	4.03379e+08	2.16965e+08	1.51288e+09	3.44994e+08	6.20718e+08	5.24149e+08	6.45526e+08	7.86068e+08	2.35229e+08	5.57158e+08	2.496e+08	3.38453e+07	4.00085e+08	1.51288e+09	2.11857e+08	4.7813e+08	5.96255e+08	6.45182e+08	1.21798e+08	9.265e+08	6.45526e+08	1.64885e+09	4.50652e+08	4.31759e+08	1.54873e+08	1.49404e+07	1.30897e+08	2.3175e+09	3.14096e+08	1.30158e+09	3.02196e+08	5.44486e+08	3.69008e+07	4.2818e+08
54	sp|P11087|CO1A1_MOUSE	P11087	CO1A1_MOUSE	Col1a1	Collagen alpha-1(I) chain	77	13	44	43	44	33.3516	25.2659	30.3195	22.1799	1.82205e+10	1.19773e+07	1.28801e+09		3.7001e+09	6.87111e+07	1.39178e+09	4.75141e+06	1.82205e+10			1.19773e+07	1.36079e+09	1.21524e+09		2.11363e+07	7.37906e+09		6.87111e+07	1.82409e+09	9.59479e+08	4.75141e+06	3.82192e+10			7.43174e+06	6.00695e+08	3.97593e+08		3.13364e+07	2.00875e+10		5.79871e+07	5.52638e+08	4.43421e+08
55	sp|P62889|RL30_MOUSE	P62889	RL30_MOUSE	Rpl30	60S ribosomal protein L30	6	8	51	51	51	33.4499	29.0163	29.0942	28.1732	1.02571e+10	3.3086e+08	3.64171e+08	4.02588e+08	1.32088e+10	7.55045e+08	7.82039e+08	2.02765e+08	1.2307e+09	1.92836e+10	3.72426e+08	2.89294e+08	2.11514e+08	5.16828e+08	4.02588e+08	1.7084e+10	9.33364e+09	6.15276e+08	8.94814e+08		7.82039e+08	2.02765e+08	2.58151e+09	3.69435e+10	2.88604e+08	1.79503e+08	9.3369e+07	1.69093e+08	6.16704e+08	2.53286e+10	2.54084e+10	3.11836e+08	7.55158e+08		3.61418e+08
56	sp|Q8VE97|SRSF4_MOUSE	Q8VE97	SRSF4_MOUSE	Srsf4	Serine/arginine-rich splicing factor 4	14	14	58	44	71	28.6773	26.7868	27.5383	29.4594	3.4124e+08	2.40541e+07		4.92331e+08	5.17299e+08	2.07501e+08	1.94925e+08	9.84073e+08	2.13804e+08	4.68676e+08	2.86754e+07	1.94328e+07			4.92331e+08	5.744e+08	4.60199e+08	2.17849e+08	1.97153e+08	1.72226e+08	2.17624e+08	9.84073e+08	4.48472e+08	8.9789e+08	2.22214e+07	1.20577e+07			7.54176e+08	8.51598e+08	1.25277e+09	1.10411e+08	1.66383e+08	5.21789e+07	1.00574e+08
57	sp|P0DP26|CALM1_MOUSE	P0DP26	CALM1_MOUSE	Calm1	Calmodulin-1	9	8	40	0	40	28.4562	28.6982	27.9969	29.8648	5.71271e+08	2.00876e+08	2.57904e+08	1.70339e+09	1.6525e+08	6.70193e+08	2.77831e+08	2.52044e+08	6.97455e+08	4.45086e+08	3.73932e+08	2.78192e+07	3.4887e+08	1.66938e+08	1.70339e+09	1.64509e+08	1.65991e+08		6.70193e+08	4.05142e+08	1.50519e+08	2.52044e+08	1.46297e+09	8.52698e+08	2.89771e+08	1.72614e+07	1.54002e+08	5.46176e+07	2.60934e+09	2.43898e+08	4.51867e+08		5.65594e+08	1.22745e+08	6.95621e+07
58	sp|Q9CR62|M2OM_MOUSE	Q9CR62	M2OM_MOUSE	Slc25a11	Mitochondrial 2-oxoglutarate/malate carrier protein	17	16	75	75	75	27.8559	28.0026	27.7222	29.6197	2.06861e+08	2.74636e+08	1.12441e+08	6.38141e+08	2.78969e+08	2.6319e+08	3.30386e+08	1.01174e+09	2.03428e+08	2.10293e+08	3.52574e+08	1.96697e+08	1.15165e+08	1.09716e+08	6.38141e+08	3.08707e+08	2.4923e+08	2.89739e+08	2.36641e+08	4.12811e+08	2.47961e+08	1.01174e+09	4.26709e+08	4.0288e+08	2.7322e+08	1.22048e+08	5.08377e+07	3.58962e+07	9.77534e+08	4.57686e+08	6.78464e+08	1.46847e+08	1.99708e+08	1.25068e+08	1.14595e+08
59	sp|P17182|ENOA_MOUSE	P17182	ENOA_MOUSE	Eno1	Alpha-enolase	22	25	163	142	163	24.561	30.9605	28.7562	29.5932	2.92839e+07	2.1359e+09	4.13567e+08	6.44436e+08	2.02194e+07	2.04311e+09	4.93233e+08	9.75454e+08	3.11605e+07	2.74073e+07	1.81726e+09	2.45455e+09	4.99582e+08	3.27551e+08	6.44436e+08	3.33339e+06	3.71054e+07	2.26358e+09	1.82264e+09	4.83316e+08	5.03151e+08	9.75454e+08	6.5362e+07	5.2507e+07	1.40825e+09	1.52301e+09	2.20531e+08	1.07166e+08	9.87178e+08	4.94205e+06	1.0101e+08	1.14723e+09	1.53818e+09	1.46429e+08	2.3253e+08
60	sp|Q6GQT1|A2MG_MOUSE	Q6GQT1	A2MG_MOUSE	A2m	Alpha-2-macroglobulin-P	75	4	75	61	75	17.47	28.0052	31.0213	27.2181		2.83362e+08	1.79041e+09	1.18009e+08		2.55461e+08	2.56838e+09	1.94241e+08			2.31689e+08	3.35035e+08	1.42806e+09	2.15277e+09	1.18009e+08			3.40433e+08	1.70489e+08	2.90863e+09	2.22814e+09	1.94241e+08			1.79543e+08	2.07884e+08	6.30392e+08	7.04328e+08	1.80771e+08			1.72539e+08	1.4388e+08	8.81219e+08	1.02973e+09
61	sp|P26638|SYSC_MOUSE	P26638	SYSC_MOUSE	Sars1	Serine--tRNA ligase, cytoplasmic	26	42	242	242	242	32.4168	27.2025	17.47	25.2304	5.36412e+09	1.47416e+08		4.77704e+07	6.10305e+09	1.61468e+08		3.09587e+07	3.58725e+09	7.14099e+09	2.5849e+08	3.63431e+07			4.77704e+07	7.74553e+09	4.46056e+09	3.0812e+08	1.48158e+07			3.09587e+07	7.52458e+09	1.36807e+10	2.00312e+08	2.25503e+07			7.3177e+07	1.14834e+10	1.21427e+10	1.56163e+08	1.25034e+07
62	sp|Q8VIJ6|SFPQ_MOUSE	Q8VIJ6	SFPQ_MOUSE	Sfpq	Splicing factor, proline- and glutamine-rich	30	69	1164	1144	1164	35.9157	27.8983	26.5433	27.0713	6.57691e+10	2.68787e+08	7.78373e+07	9.65872e+07	6.38673e+10	2.31527e+08	1.17762e+08	1.8545e+08	5.06422e+10	8.0896e+10	2.83688e+08	2.53886e+08		7.78373e+07	9.65872e+07	7.96157e+10	4.8119e+10	2.74953e+08	1.881e+08	2.1444e+08	2.10836e+07	1.8545e+08	1.06227e+11	1.54981e+11	2.19838e+08	1.57533e+08		2.54663e+07	1.47957e+08	1.18037e+11	1.30991e+11	1.39353e+08	1.58743e+08	6.49683e+07	9.74375e+06
63	sp|P49025|CTRO_MOUSE	P49025	CTRO_MOUSE	Cit	Citron Rho-interacting kinase	127	160	869	865	869	32.4892	25.6072	29.9843	25.1328	6.20824e+09	7.50203e+07	6.70365e+08	4.5337e+07	5.84902e+09	2.72039e+07	1.45392e+09	2.82439e+07	5.22982e+09	7.18666e+09	1.41931e+08	8.10915e+06	1.05502e+07	1.33018e+09	4.5337e+07	7.55162e+09	4.14641e+09	3.74036e+06	5.06674e+07	2.57049e+09	3.37338e+08	2.82439e+07	1.097e+10	1.37682e+10	1.09987e+08	5.0316e+06	4.65719e+06	4.352e+08	6.94493e+07	1.11959e+10	1.12875e+10	1.8957e+06	4.27596e+07	7.78775e+08	1.559e+08
64	sp|Q5RJI5|BRSK1_MOUSE	Q5RJI5	BRSK1_MOUSE	Brsk1	Serine/threonine-protein kinase BRSK1	44	33	156	129	156	26.4825	27.1394	26.2762	29.954	8.9405e+07	1.82549e+08	7.81578e+07	1.14676e+09	9.81141e+07	1.13116e+08	8.43783e+07	9.33264e+08	7.72321e+07	1.01578e+08	1.97614e+08	1.67484e+08	6.98362e+07	8.64794e+07	1.14676e+09	1.11491e+08	8.4737e+07	1.36215e+08	9.00163e+07	6.4737e+07	1.0402e+08	9.33264e+08	1.62001e+08	1.94603e+08	1.53138e+08	1.03921e+08	3.08279e+07	2.82938e+07	1.75666e+09	1.65296e+08	2.30674e+08	6.90371e+07	7.59671e+07	1.96132e+07	4.80725e+07
65	sp|P60879|SNP25_MOUSE	P60879	SNP25_MOUSE	Snap25	Synaptosomal-associated protein 25	13	11	40	37	40	25.7822	25.9359	30.4727	27.936	6.56055e+07	1.24453e+08	1.31402e+08	3.59124e+08	4.98066e+07	3.93531e+06	2.84857e+09	1.54462e+08	1.05223e+08	2.59875e+07	1.24453e+08		1.31402e+08		3.59124e+08	2.4069e+07	7.55442e+07		3.93531e+06		2.84857e+09	1.54462e+08	2.20716e+08	4.9787e+07	9.64422e+07		5.80052e+07		5.50123e+08	3.56844e+07	2.05649e+08		3.32112e+06		1.31646e+09
66	sp|P08113|ENPL_MOUSE	P08113	ENPL_MOUSE	Hsp90b1	Endoplasmin	39	44	189	189	205	23.1729	31.4009	23.3915	27.5943	9.76161e+06	2.81028e+09	1.55913e+07	1.41307e+08	9.15159e+06	2.86048e+09	6.41627e+06	2.63959e+08	7.01577e+06	1.25074e+07	1.80938e+09	3.81117e+09		1.55913e+07	1.41307e+08	1.51652e+07	3.13801e+06	3.78961e+09	1.93134e+09		6.41627e+06	2.63959e+08	1.47162e+07	2.39618e+07	1.40215e+09	2.36477e+09		5.10106e+06	2.16461e+08	2.24837e+07	8.5424e+06	1.92066e+09	1.62991e+09		2.96527e+06
67	sp|Q99K48|NONO_MOUSE	Q99K48	NONO_MOUSE	Nono	Non-POU domain-containing octamer-binding protein	21	50	512	512	560	34.1063	26.6738	25.956	23.5471	1.8891e+10	8.90648e+07			1.80966e+10	1.25047e+08	6.50908e+07	1.2257e+07	1.36407e+10	2.41413e+10	2.99198e+07	1.4821e+08				2.23223e+10	1.38709e+10	1.78824e+08	7.12694e+07	6.93004e+07	6.08813e+07	1.2257e+07	2.86126e+10	4.625e+10	2.31858e+07	9.19619e+07				3.30948e+10	3.77598e+10	9.06324e+07	6.01462e+07	2.09957e+07	2.81362e+07
68	sp|P05064|ALDOA_MOUSE	P05064	ALDOA_MOUSE	Aldoa	Fructose-bisphosphate aldolase A	23	10	37	32	37	25.0137	29.6778	27.5637	26.9078	4.5317e+06	1.69085e+09	1.12626e+08	1.05902e+08	6.32173e+07	2.68116e+07	2.84135e+08	1.45919e+08	4.90461e+06	4.15879e+06	3.28295e+09	9.87533e+07	9.38169e+06	2.1587e+08	1.05902e+08	1.11146e+08	1.52882e+07		2.68116e+07	2.67178e+08	3.01093e+08	1.45919e+08	1.02879e+07	7.96742e+06	2.54406e+09	6.12749e+07	4.14137e+06	7.06269e+07	1.62226e+08	1.64784e+08	4.16181e+07		2.2627e+07	8.09461e+07	1.3915e+08
69	sp|A2AQ25|SKT_MOUSE	A2AQ25	SKT_MOUSE	Skt	Sickle tail protein	112	44	135	135	135	26.11	30.5165	31.8846	25.8352	7.72805e+07	3.69874e+07	2.52275e+07	7.425e+07	6.75729e+07	3.03485e+09	7.90419e+09	4.54803e+07	9.94814e+07	5.50795e+07	6.51585e+07	8.81622e+06	4.0398e+07	1.0057e+07	7.425e+07	4.40422e+07	9.11035e+07	5.98376e+09	8.594e+07	1.57205e+10	8.78875e+07	4.54803e+07	2.08671e+08	1.05521e+08	5.04933e+07	5.47033e+06	1.78329e+07	3.29039e+06	1.1374e+08	6.52965e+07	2.48005e+08	3.03271e+09	7.25271e+07	4.7628e+09	4.06171e+07
70	sp|Q0PHV7|DACT3_MOUSE	Q0PHV7	DACT3_MOUSE	Dact3	Dapper homolog 3	22	13	26	26	26	33.6633	26.6234	25.582	26.5013	1.67242e+10	4.56966e+07		5.85289e+07	1.04832e+10	1.61061e+08	5.02268e+07	1.31454e+08	2.45734e+07	3.34239e+10	4.88266e+07	4.25667e+07			5.85289e+07	2.24896e+07	2.09439e+10	1.61061e+08			5.02268e+07	1.31454e+08	5.15448e+07	6.40336e+10	3.78372e+07	2.6412e+07			8.96574e+07	3.33428e+07	5.70143e+10	8.16296e+07			2.32122e+07
71	sp|Q99J09|MEP50_MOUSE	Q99J09	MEP50_MOUSE	Wdr77	Methylosome protein 50	12	12	33	33	33	25.1646	26.1713	24.1014	29.215	3.94686e+07	7.96419e+07	1.6198e+07	9.97036e+08	3.57503e+07	7.14975e+07	1.97996e+07	2.49235e+08		3.94686e+07		7.96419e+07		1.6198e+07	9.97036e+08	4.09016e+07	3.05991e+07	8.99999e+07	5.29951e+07	1.61143e+07	2.34849e+07	2.49235e+08		7.5614e+07		4.94166e+07		5.29955e+06	1.52731e+09	6.06403e+07	8.3298e+07	4.56141e+07	4.4724e+07	4.88211e+06	1.08535e+07
72	sp|O70161|PI51C_MOUSE	O70161	PI51C_MOUSE	Pip5k1c	Phosphatidylinositol 4-phosphate 5-kinase type-1 gamma	29	38	292	259	292	32.7433	24.7539	25.5181	25.1585	6.85027e+09	2.62451e+07		4.9901e+07	7.52939e+09	3.03389e+07	4.80523e+07	2.50019e+07	5.41312e+09	8.28741e+09	3.02252e+06	4.94676e+07			4.9901e+07	1.01797e+10	4.87907e+09	2.76844e+06	5.79093e+07	1.04243e+07	8.56804e+07	2.50019e+07	1.13545e+10	1.5877e+10	2.34225e+06	3.06939e+07			7.64407e+07	1.50923e+10	1.3282e+10	1.40311e+06	4.88712e+07	3.15822e+06	3.9597e+07
73	sp|Q9D824|FIP1_MOUSE	Q9D824	FIP1_MOUSE	Fip1l1	Pre-mRNA 3'-end-processing factor FIP1	24	32	321	321	321	33.3904	23.4516	23.5665	25.0868	1.04171e+10	1.20742e+07		1.77453e+07	1.21015e+10	1.08703e+07	1.24228e+07	5.35238e+07	7.56134e+09	1.32729e+10		1.20742e+07			1.77453e+07	1.50802e+10	9.1229e+09	7.97441e+06	1.37661e+07		1.24228e+07	5.35238e+07	1.58606e+10	2.54282e+10		7.49184e+06			2.71831e+07	2.23577e+10	2.48347e+10	4.04162e+06	1.16176e+07		5.74119e+06
74	sp|P63137|GBRB2_MOUSE	P63137	GBRB2_MOUSE	Gabrb2	Gamma-aminobutyric acid receptor subunit beta-2	20	12	43	20	43	23.4285	26.1433	25.5756	29.5613	5.05763e+06	4.92054e+07	8.2576e+07	8.10346e+08	1.75224e+07	9.90274e+07	1.74378e+07	7.74033e+08		5.05763e+06	4.16051e+07	5.68058e+07		8.2576e+07	8.10346e+08	1.35131e+07	2.15317e+07	8.78551e+07	1.102e+08	2.63085e+07	8.56719e+06	7.74033e+08		9.68942e+06	3.22411e+07	3.52471e+07		2.70167e+07	1.24133e+09	2.00344e+07	5.86145e+07	4.45271e+07	9.30005e+07	7.97062e+06	3.95931e+06
75	sp|Q8R326|PSPC1_MOUSE	Q8R326	PSPC1_MOUSE	Pspc1	Paraspeckle component 1	21	55	618	590	618	35.2909	25.8241	24.9532	23.3221	4.19216e+10	4.77444e+07	3.49358e+07	1.10176e+07	4.21502e+10	7.10691e+07	3.00317e+07	9.95687e+06	3.45112e+10	4.9332e+10	1.7622e+07	7.78669e+07		3.49358e+07	1.10176e+07	5.34439e+10	3.08565e+10	6.02192e+07	8.19191e+07	4.2029e+07	1.80345e+07	9.95687e+06	7.23903e+10	9.45104e+10	1.36558e+07	4.83152e+07		1.14301e+07	1.68773e+07	7.92354e+10	8.39988e+10	3.05205e+07	6.91337e+07	1.27334e+07	8.33462e+06
76	sp|Q0VGU4|VGF_MOUSE	Q0VGU4	VGF_MOUSE	Vgf	Neurosecretory protein VGF	37	29	93	93	93	27.2474	24.507	22.3677	29.7217	1.64843e+08	3.29715e+07	4.35802e+06	6.33895e+08	1.53798e+08	1.47132e+07	6.46582e+06	1.13683e+09	1.28798e+08	2.00889e+08	3.92849e+07	2.66581e+07	1.67714e+06	7.03889e+06	6.33895e+08	1.85459e+08	1.22136e+08	1.30807e+07	1.63457e+07		6.46582e+06	1.13683e+09	2.70165e+08	3.84863e+08	3.04431e+07	1.6541e+07	740344	2.30294e+06	9.7103e+08	2.7496e+08	3.32483e+08	6.6296e+06	1.37946e+07		2.98817e+06
77	sp|Q9QXK7|CPSF3_MOUSE	Q9QXK7	CPSF3_MOUSE	Cpsf3	Cleavage and polyadenylation specificity factor subunit 3	35	41	298	298	298	32.8952	24.2148	17.47	24.4128	7.38536e+09	2.93391e+07		1.7776e+07	8.59133e+09	9.60195e+06		2.68937e+07	5.49254e+09	9.27819e+09		2.93391e+07			1.7776e+07	1.17657e+10	5.41694e+09	1.46731e+07	4.53081e+06			2.68937e+07	1.15211e+10	1.77752e+10		1.82044e+07			2.723e+07	1.74437e+10	1.47462e+10	7.43667e+06	3.82368e+06
78	sp|O35218|CPSF2_MOUSE	O35218	CPSF2_MOUSE	Cpsf2	Cleavage and polyadenylation specificity factor subunit 2	43	63	593	593	593	32.8053	22.7817	19.2188	24.3336	6.9335e+09	4.02719e+06		2.30332e+07	8.07752e+09	1.0394e+07	610144	1.92503e+07	5.23319e+09	8.63381e+09		4.02719e+06			2.30332e+07	1.05906e+10	5.56443e+09	1.40344e+07	6.75352e+06		610144	1.92503e+07	1.09771e+10	1.65407e+10		2.49881e+06			3.52833e+07	1.57015e+10	1.51477e+10	7.11296e+06	5.69948e+06		281977
79	sp|Q8CHC4|SYNJ1_MOUSE	Q8CHC4	SYNJ1_MOUSE	Synj1	Synaptojanin-1	86	88	614	610	614	32.7205	24.2679	22.6196	24.3953	7.7072e+09	3.41866e+07	1.64026e+06	1.77641e+07	6.44718e+09	6.21568e+06	1.12483e+07	2.63666e+07	7.5897e+09	7.8247e+09		3.41866e+07		1.64026e+06	1.77641e+07	9.0585e+09	3.83586e+09	1.00758e+07	2.35558e+06		1.12483e+07	2.63666e+07	1.59201e+10	1.49906e+10		2.12123e+07		536649	2.72119e+07	1.343e+10	1.04421e+10	5.10665e+06	1.98794e+06		5.1984e+06
80	sp|Q9EPU4|CPSF1_MOUSE	Q9EPU4	CPSF1_MOUSE	Cpsf1	Cleavage and polyadenylation specificity factor subunit 1	70	97	695	688	695	32.9469	22.5354	24.2057	24.9733	7.77415e+09	3.44689e+06	4.54159e+06	1.6184e+07	8.78506e+09	8.71131e+06	3.41562e+07	4.96939e+07	6.14074e+09	9.40755e+09		3.44689e+06		4.54159e+06	1.6184e+07	1.17217e+10	5.84837e+09	3.16791e+06	1.42547e+07	1.21311e+07	5.61814e+07	4.96939e+07	1.28807e+10	1.8023e+10		2.13874e+06		1.48589e+06	2.47915e+07	1.73785e+10	1.59207e+10	1.60557e+06	1.20299e+07	3.67531e+06	2.59642e+07
[truncated: 15 more columns]
