# Supplementary material for: Multi-epitope immunocapture of huntingtin reveals striatum-selective molecular signatures
Source: Mol Syst Biol. 2025 Apr 1;21(5):492–522. doi: 10.1038/s44320-025-00096-3 (PMC12048488; doi:10.1038/s44320-025-00096-3)
Supplement: Supplementary file 4 — Dataset EV2 [file 44320_2025_96_MOESM4_ESM.xlsx]

## Sheet: Dataset EV2 legend
Dataset EV2: HTT interacting proteins across genotype-age conditions and brain regions measured by label-free quantification. Table of SAINT-specific proteins that were quantified for their (1) preferential enrichment ratios and corresponding p-values in N-terminal (N) or Central (E10) antibody IPs in the striatum (STR), cortex (CTX), and cerebellum (CRB) and across four genotype-age groups (20-8…

## Sheet: All Data
							Fig 2. N-Terminus IP vs. Central IP.																																				Age Ratios (40wk vs 8wk)
Index	Gene	Protein ID	Human Gene	Human Gene ID	Protein Length	Description	Log2 Min (N/E10 Ab), STR	Log2 Max(N/E10 Ab), STR	Log2 STR Extremes	Log2 Min (N/E10 Ab), CTX	Log2 Max(N/E10 Ab), CTX	Log2 CTX Extremes	Log2 Min (N/E10 Ab), CRB	Log2 Max(N/E10 Ab), CRB	Log2 CRB Extremes	STR t.test, -log(pvalue)	CTX t.test, -log(pvalue)	CRB t.test, -log(pvalue)	20-8 (N.Term vs. N.Dist) (STR)	140-8 (N.Term vs. N.Dist) (STR)	20-40 (N.Term vs. N.Dist) (STR)	140-40 (N.Term vs. N.Dist) (STR)	20-8 (N.Term vs. N.Dist) (CTX)	140-8 (N.Term vs. N.Dist) (CTX)	20-40 (N.Term vs. N.Dist) (CTX)	140-40 (N.Term vs. N.Dist) (CTX)	20-8 (N.Term vs. N.Dist) (CRB)	140-8 (N.Term vs. N.Dist) (CRB)	20-40 (N.Term vs. N.Dist) (CRB)	140-40 (N.Term vs. N.Dist) (CRB)	STR t.test (20-8)	STR t.test (140-8)	STR t.test (20-40)	STR t.test (140-40)	CRB t.test (20-8)	CRB t.test (140-8)	CRB t.test (20-40)	CRB t.test (140-40)	CTX t.test (20-8)	CTX t.test (140-8)	CTX t.test (20-40)	CTX t.test (140-40)	STR 20Q N-TERM	STR 140Q N-TERM	140/20 STR N-Term	STR 20Q C-TERM	STR 140Q C-TERM	140/20 STR C-Term	CTX 20Q N-TERM
467	Dlgap4	B1AZP2	DLGAP4	22839	992	Disks large-associated protein 4	-0.971436	2.21113	2.21113	-0.593274	1.8575	1.8575	1.27875	3.18959	3.18959	1.76264	1.63407	0.350933	1.36092	1.85056	0.509998	4.63037	1.18981	2.64058	0.662837	3.62379	2.42629	9.1235	3.16338	8.68585	0.43107	0.310362	0.306676	0.0172728	0.507309	0.0232238	0.203558	0.156441	0.774222	0.448655	0.772813	0.445725	0.569012	1.42461	2.50366	1.51839	0.569357	0.374973	8.11366
624	Ptk2b	Q9QVP9	PTK2B	2185	1009	Protein-tyrosine kinase 2-beta	-1.10715	1.99782	1.99782	-0.721667	1.43159	1.43159	-0.526594	1.35698	1.35698	1.15008	3.04566	1.29456	1.09891	2.73938	0.464212	3.99397	0.685538	2.18644	0.606396	2.69744	0.694192	2.56149	0.697634	2.00809	0.704019	0.16598	0.0859712	0.0707821	0.270446	0.000900202	0.313151	0.0484198	0.249482	0.050751	0.49583	0.0885939	0.754376	1.91589	2.5397	1.7858	1.31407	0.735841	2.1497
406	Rps29	P62274	RPS29	6235	56	40S ribosomal protein S29	-0.424118	1.4855	1.4855	-0.35052	1.63812	1.63812	1.4383	3.3954	3.3954	0.698598	2.55622	1.05921	0.745294	2.30023	1.3171	2.80014	1.0697	2.07356	0.784301	3.1126	3.8494	7.06044	2.71001	10.5224	0.655823	0.354688	0.733766	0.200171	0.326544	0.00277831	0.056062	0.0370329	0.876736	0.163936	0.665835	0.0872553	0.903193	1.58252	1.75214	0.511081	1.3	2.54362	1.57307
75	Rims2	Q9EQZ7	RIMS2	9699	1530	Regulating synaptic membrane exocytosis protein 2	5.37047	8.14988	8.14988	2.46858	5.5546	5.5546	5.52104	8.81609	8.81609	3.70735	4.6074	2.84011	41.3689	258.074	78.8659	284.026	12.7707	47.0004	5.53498	39.3021	99.2732	396.406	45.9196	450.719	0.00110956	0.0102019	0.0101537	0.000196179	0.00101245	3.13174e-05	0.00467801	2.46946e-05	0.00144508	0.00208817	0.00730192	0.00425397	1.31669	1.93953	1.47303	0.690667	1.76231	2.55161	1.20714
492	Nop58	Q6DFW4	NOP58	51602	536	Nucleolar protein 58	-1.14432	1.37452	1.37452	-0.586281	1.74393	1.74393	1.03583	3.14138	3.14138	0.899096	2.59072	1.54248	0.631259	0.96597	0.452403	2.59282	0.666058	3.34946	0.728724	2.39985	2.0503	8.82365	2.84923	7.12151	0.594642	0.954279	0.156419	0.126155	0.1886	0.00256612	0.0477445	0.133733	0.269665	0.165558	0.44517	0.0286759	0.738891	1.88559	2.55193	1.03101	0.70249	0.681362	1.47557
175	Nos1	Q9Z0J4	NOS1	4842	1429	Nitric oxide synthase, brain	-7.0214	-3.35026	-7.0214	-6.9894	-4.44509	-6.9894	-10.836	-9.00159	-10.836	2.98599	1.48963	1.53402	0.0103578	0.0349362	0.00769745	0.0980555	0.00787013	0.0257302	0.0222461	0.0459088	0.000572279	0.00195098	0.000547061	0.00193295	0.0202786	0.00103278	0.00171982	0.00153093	0.0421816	0.0870822	0.0388921	0.0323866	0.0997737	0.0292402	0.113238	0.0594134	1.35254	3.50884	2.59426	1.81999	1.25016	0.686906	2.96951
809	Mrps2	Q924T2	MRPS2	51116	291	28S ribosomal protein S2, mitochondrial	-0.756013	2.03191	2.03191	-0.942076	2.15156	2.15156	-1.16461	1.24927	1.24927	1.55433	1.17368	1.64883	0.59213	3.61106	1.33794	4.08946	0.520483	2.46259	0.812281	4.44307	0.446084	2.37722	0.679024	1.50465	0.443599	0.0348175	0.619116	0.0279043	0.0754737	0.101774	0.226375	0.0670374	0.114578	0.0819595	0.687039	0.0224477	1.32551	1.72955	1.30481	0.586631	1.52722	2.60338	1.67545
936	Traf3	Q60803	TRAF3	7187	567	TNF receptor-associated factor 3	-1.06062	1.54913	1.54913	-0.903437	2.45391	2.45391	1.49875	2.38193	2.38193	1.29715	1.30668	0.940589	0.714906	1.83109	0.479426	2.92641	0.534612	3.28981	0.84722	5.47898	2.82598	3.94318	3.71939	5.21232	0.145117	0.294582	0.131537	0.0504485	0.447738	0.0493538	0.270638	0.324136	0.11466	0.325877	0.87774	0.286409	0.945959	2.4627	2.60339	1.41059	1.54094	1.09241	7.79519
277	Ndufs1	Q91VD9	NDUFS1	4719	727	NADH-ubiquinone oxidoreductase 75 kDa subunit, mitochondrial	-1.28041	0.861978	-1.28041	-2.21018	0.117335	-2.21018	-1.80186	-0.0839989	-1.80186	2.11628	1.05752	1.3324	0.430195	1.70373	0.411678	1.81753	0.216107	0.428309	0.329778	1.08473	0.286805	0.943439	0.311758	0.725736	0.105016	0.148174	0.00765096	0.0282336	0.0875953	0.913046	0.189534	0.716142	0.160352	0.460967	0.0465154	0.832915	0.812365	2.12607	2.61714	0.848905	1.99296	2.34769	2.39415
706	Fbxo41	Q6NS60	FBXO41	150726	873	F-box only protein 41	-0.474088	2.93199	2.93199	-0.637778	1.82334	1.82334	0.190652	1.51845	1.51845	1.49117	2.56617	1.40164	0.719922	2.76126	1.04752	7.63161	1.20653	3.53901	0.642702	2.682	1.5369	2.86484	1.14128	1.99608	0.506951	0.242047	0.949078	0.0322726	0.505654	0.00271537	0.718352	0.0290647	0.75241	0.0396611	0.743845	0.437542	0.463179	1.24426	2.68634	0.318326	0.450197	1.41426	4.35291
391	Mrps22	Q9CXW2	MRPS22	56945	359	28S ribosomal protein S22, mitochondrial	-0.196536	2.43448	2.43448	0.671062	2.16175	2.16175	0.0855258	2.08389	2.08389	2.0296	1.00885	1.72707	1.17954	2.78978	0.872643	5.40569	1.59224	2.90258	2.86986	4.47457	1.06107	4.2395	1.61362	1.66954	0.547708	0.0093412	0.690195	0.0431902	0.892506	0.097983	0.292755	0.142984	0.366841	0.0563948	0.0563528	0.0187471	1.34035	3.62254	2.70268	1.81174	1.86953	1.0319	2.34219
248	Atp2a2	O55143	ATP2A2	488	1044	Sarcoplasmic/endoplasmic reticulum calcium ATPase 2	-0.30161	1.7633	1.7633	-0.472487	1.96442	1.96442	-0.784655	1.17337	1.17337	1.80042	1.29711	0.847824	0.915288	3.39475	0.811346	3.34508	0.720721	3.90256	0.759599	1.8666	1.06466	2.25538	0.580491	1.38794	0.75841	0.0158337	0.520778	0.0414487	0.848628	0.0504532	0.583255	0.491695	0.476365	0.141963	0.660445	0.339465	0.661359	0.612716	0.926451	0.746086	0.621813	0.833434	1.71912
434	Supt16h	Q920B9	SUPT16H	11198	1047	FACT complex subunit SPT16	-1.97765	0.613394	-1.97765	-1.36562	0.662112	-1.36562	-1.36673	1.22531	-1.36673	1.83497	1.68048	0.787016	0.279171	0.580319	0.253904	1.52985	0.388068	1.5824	0.515494	0.882275	0.387769	2.33805	0.498562	1.89078	0.0146229	0.461837	0.0468934	0.284397	0.0219883	0.0208701	0.222667	0.414534	0.176723	0.235542	0.163299	0.680707	1.22671	3.33033	2.71485	1.34878	1.26329	0.936615	1.61556
373	Map6d1	Q14BB9	MAP6D1	79929	191	MAP6 domain-containing protein 1	0.110462	2.17904	2.17904	-0.82446	1.47952	1.47952	-0.38173	1.21861	1.21861	3.93952	1.89403	2.15873	1.07957	2.29479	1.20283	4.52853	0.564694	1.19701	0.924055	2.78856	0.767517	2.32722	0.930369	1.96151	0.690744	0.000114943	0.568797	0.0199125	0.545737	0.0127634	0.864617	0.0429159	0.397391	0.727653	0.916955	0.00693853	0.797599	2.17157	2.72263	0.715865	1.10042	1.53719	1.92047
409	Rbbp5	Q8BX09	RBBP5	5929	538	Retinoblastoma-binding protein 5	-5.66475	-3.18584	-5.66475	-9.19609	-4.77814	-9.19609	-8.08783	-5.62735	-8.08783	2.11547	3.88131	4.07844	0.0197124	0.0431257	0.0246928	0.109892	0.00170491	0.0108895	0.00499088	0.0364448	0.00367554	0.0182766	0.00557971	0.0202301	0.00766527	0.0180372	0.0497297	0.0305188	0.000207939	0.00013143	0.000223096	0.00020135	0.000193159	0.00913003	8.34763e-05	0.0173782	1.30096	3.57238	2.74596	1.03857	1.40193	1.34987	2.91925
256	Fmr1	P35922	FMR1	2332	614	Synaptic functional regulator FMR1	-1.09883	1.53575	1.53575	-0.772447	1.24075	1.24075	0.371706	2.17555	2.17555	2.0652	0.6818	2.03882	0.608783	2.07922	0.466895	2.89938	0.585424	2.22597	0.62828	2.36322	1.46487	4.51758	1.29388	3.5523	0.0720409	0.00860605	0.173189	0.0302493	0.677322	0.208066	0.71884	0.36455	0.271324	0.009145	0.228494	0.122232	0.868407	2.42506	2.79254	1.13231	1.73907	1.53586	0.990741
795	Znf536	Q8K083	ZNF536	9745	1302	Zinc finger protein 536	0.153517	3.29592	3.29592	-0.337262	1.01552	1.01552	0.832744	4.14758	4.14758	1.48939	3.56028	0.779001	1.11228	2.80243	1.80181	9.82131	0.791542	1.52286	1.0364	2.02164	1.78107	9.01653	2.19446	17.7233	0.78152	0.168706	0.574628	0.0324052	0.322298	0.000275247	0.16519	0.0173462	0.416637	0.436414	0.895039	0.166341	1.82327	5.14908	2.82409	1.12552	1.46925	1.30539	2.42046
703	Atp2b1	G5E829	ATP2B1	490	1220	Plasma membrane calcium-transporting ATPase 1	-1.74868	1.20779	-1.74868	-0.535743	1.28388	1.28388	-1.09814	1.75733	1.75733	2.88104	1.93994	2.70196	0.367644	2.30983	0.297573	1.72639	0.689804	1.74999	0.741875	2.43493	0.467119	3.38073	0.602843	2.08278	0.00131511	0.115523	0.122057	0.254841	0.133738	0.123257	0.10698	0.0114832	0.235314	0.0424359	0.532108	0.00198627	1.78509	1.25383	0.702389	2.20543	1.67756	0.76065	0.980473
775	Pnn	O35691	PNN	5411	725	Pinin	-0.899626	1.49242	1.49242	-0.401425	1.87632	1.87632	0.522337	4.25048	4.25048	4.13121	0.727651	1.31796	0.601849	2.45392	0.536026	2.81361	0.900028	3.67138	0.75711	2.50946	1.43628	19.0337	3.58905	9.48468	7.39251e-05	0.0301336	0.00267483	0.0630848	0.556134	0.187219	0.358562	0.21297	0.566611	0.307753	0.207872	0.0480881	1.04681	2.96073	2.82834	1.17535	2.58223	2.19698	1.09592
498	Mrps7	Q80X85	MRPS7	51081	242	28S ribosomal protein S7, mitochondrial	0.536264	3.01923	3.01923	0.675401	2.29234	2.29234	-0.0526299	2.20665	2.20665	1.62471	2.62562	2.43733	1.97459	3.68239	1.45021	8.10736	1.67386	4.03132	1.59704	4.89849	0.994929	3.17254	0.964177	4.61603	0.263966	0.0404166	0.547616	0.0237297	0.972193	0.00236797	0.940661	0.0172751	0.3434	0.00365316	0.261709	0.0285895	1.35225	3.93858	2.91262	1.84121	1.78892	0.971602	1.22112
430	Aco2	Q99KI0	ACO2	50	780	Aconitate hydratase, mitochondrial	-0.575667	3.11509	3.11509	-1.00964	2.47671	2.47671	-1.5108	1.20184	-1.5108	0.827278	0.77037	0.516565	0.97834	2.84157	0.670976	8.66433	0.496672	3.09809	3.50334	5.56628	2.30032	0.831326	0.350917	0.631561	0.957994	0.148841	0.493212	0.205528	0.532659	0.831883	0.16968	0.287651	0.304393	0.501992	0.492399	0.440721	1.84233	5.39607	2.92894	2.68627	1.76971	0.658797	10.5618
892	Mprip	P97434	MPRIP	23164	1024	Myosin phosphatase Rho-interacting protein	-1.06437	1.43122	1.43122	-0.845177	1.96365	1.96365	1.43772	3.69339	3.69339	1.89946	3.00195	0.318187	1.50693	2.69346	0.47818	2.69674	1.38491	3.86615	0.556643	3.90047	2.70892	12.9366	6.0982	9.91253	0.517942	0.0653408	0.0126049	0.069071	0.465171	0.0191741	0.0710711	0.000995531	0.659241	0.480632	0.711982	0.496789	0.465055	1.36589	2.93706	1.46556	1.36423	0.930856	20.3508
948	Plcg1	Q62077	PLCG1	5335	1302	1-phosphatidylinositol 4,5-bisphosphate phosphodiesterase gamma-1	-1.2552	1.40029	1.40029	-1.66217	1.12681	-1.66217	-1.13556	0.79137	-1.13556	0.82803	1.31814	2.37833	0.418935	2.63954	0.455302	1.83043	0.315964	1.36266	0.541406	2.18376	0.455158	1.49113	0.475995	1.73072	0.148583	0.149937	0.236218	0.321614	0.0480683	0.241391	0.142432	0.0648698	0.0851371	0.17977	0.203168	0.00418475	0.792436	1.50659	1.90121	0.72914	2.17255	2.9796	1.70684
422	Ap3m2	Q8R2R9	AP3M2	10947	418	AP-3 complex subunit mu-2	-0.067809	1.00596	1.00596	-1.11566	1.62897	1.62897	-0.779622	1.62481	1.62481	0.346185	1.3282	1.46432	0.954086	1.98772	1.06104	2.00828	0.932415	3.09291	0.46148	2.20607	0.582519	3.08402	0.985547	2.98601	0.950375	0.542936	0.916286	0.450625	0.127059	0.0469674	0.981269	0.0767483	0.926756	0.062983	0.0343305	0.275103	0.674958	1.8705	2.77128	0.606918	1.85136	3.05042	1.40873
707	Btbd17	Q9DB72	BTBD17	388419	478	BTB/POZ domain-containing protein 17	0.10048	4.57129	4.57129	-1.52569	0.357214	-1.52569	-0.652969	2.42077	2.42077	0.814274	1.14965	2.02347	1.07213	3.15308	4.47291	23.7737	0.347314	0.774381	0.842304	1.28095	0.63597	3.97549	2.70272	5.35456	0.835835	0.153365	0.389787	0.209712	0.0748566	0.0708518	0.218141	0.0953743	0.00947386	0.455247	0.793261	0.31214	4.14071	12.6364	3.05174	0.992503	1.67595	1.68861	4.85095
791	Dap3	Q9ER88	DAP3	7818	391	28S ribosomal protein S29, mitochondrial	0.555416	4.25551	4.25551	-0.791643	2.54857	2.54857	-0.920585	2.53382	2.53382	1.406	1.45837	1.15701	1.46959	4.81261	2.38393	19.1001	0.577686	5.85056	1.05899	3.48725	0.528295	5.79104	1.561	1.90904	0.281851	0.0392649	0.12763	0.0558613	0.245832	0.155556	0.207874	0.0348038	0.37403	0.0696612	0.928767	0.206453	1.87384	5.75547	3.07149	1.15514	1.45019	1.25542	2.52385
767	Ndufa9	Q9DC69	NDUFA9	4704	377	NADH dehydrogenase [ubiquinone] 1 alpha subcomplex subunit 9, mitochondrial	-0.581613	1.23498	1.23498	-0.657491	1.20965	1.20965	-0.730373	1.24888	1.24888	0.722862	0.893983	2.67391	0.668216	1.56185	0.756304	2.35378	0.708032	1.99618	0.63398	2.31282	0.602748	2.2048	1.21279	2.37656	0.506955	0.370305	0.484243	0.189294	0.291887	0.127649	0.610202	0.14358	0.265407	0.148688	0.179279	0.00211882	0.919995	2.88516	3.13606	0.812842	1.91446	2.35526	1.51588
931	Cttn	Q60598	CTTN	2017	546	Src substrate cortactin	-1.16414	2.08331	2.08331	-0.582807	1.81425	1.81425	-0.547889	2.58084	2.58084	1.43743	1.44563	0.300649	0.916074	1.81395	0.446229	4.2378	0.873184	1.94615	0.667664	3.51678	0.68402	5.98288	1.16694	2.19032	0.552402	0.254739	0.036523	0.123748	0.578175	0.0358399	0.598715	0.0779929	0.781825	0.641345	0.781289	0.500438	0.544383	1.73135	3.18039	1.11758	0.741088	0.663121	11.8645
766	Ccar2	Q8VDP4	CCAR2	57805	922	Cell cycle and apoptosis regulator protein 2	-1.31564	1.55336	1.55336	-1.58753	1.55865	-1.58753	-1.24839	0.988081	-1.24839	0.962333	0.552153	1.17861	1.23158	2.93499	0.401747	2.64357	0.590154	2.94579	0.33274	2.19359	0.54604	1.9808	0.420918	1.98355	0.764711	0.19993	0.10906	0.284281	0.280445	0.305441	0.391773	0.332863	0.0662819	0.317842	0.0998089	0.118846	0.754037	2.40436	3.18865	2.31155	2.66942	1.15482	1.18161
967	Ctif	Q6PEE2	CTIF	9811	600	CBP80/20-dependent translation initiation factor	-1.80431	0.525917	-1.80431	-1.29157	1.17728	-1.29157	-2.35403	0.620037	-2.35403	1.1327	1.41351	2.14301	0.286317	1.43985	0.340286	1.17432	0.408506	1.3077	0.494864	2.2615	0.339393	1.53691	0.195599	1.37488	0.111683	0.407016	0.0736715	0.642799	0.038591	0.224192	0.0572641	0.296993	0.0115926	0.108588	0.0520874	0.00719436	1.33272	2.95473	2.21707	1.12135	3.62281	3.23076	1.37135
1024	Rapgef2	Q8CHG7	RAPGEF2	9693	1496	Rap guanine nucleotide exchange factor 2	0.304331	2.92257	2.92257	-0.863532	2.42341	2.42341	-0.559342	2.16345	2.16345	1.46528	1.47706	0.949813	2.40298	5.15176	1.23485	7.58198	0.549605	1.72415	0.613651	5.36436	0.678612	4.47986	1.04221	2.27294	0.0800996	0.0852929	0.7361	0.0342548	0.344571	0.0831156	0.873044	0.0333384	0.11225	0.2938	0.623497	0.30062	0.651314	2.10866	3.23755	1.26744	1.43278	1.13045	3.20266
751	Trim9	Q8C7M3	TRIM9	114088	817	E3 ubiquitin-protein ligase TRIM9	-0.511674	1.59895	1.59895	-1.4238	1.91542	1.91542	-1.29996	0.542307	-1.29996	1.2217	1.16857	1.94785	0.786834	1.61166	0.701408	3.02922	0.37273	2.78255	0.403153	3.77223	0.406138	0.911329	0.689784	1.4563	0.580939	0.359955	0.480057	0.0600207	0.0678309	0.895637	0.391742	0.115178	0.229967	0.0112758	0.397423	0.277534	0.316203	1.02772	3.25019	0.354714	0.546787	1.54149	1.6564
1067	Pagr1a	Q99L02	PAGR1	79447	253	PAXIP1-associated glutamate-rich protein 1A	-3.31071	1.06813	-3.31071	-4.05056	-0.902977	-4.05056	-4.95997	-1.84315	-4.95997	2.40503	2.17979	1.35746	0.100781	2.09671	0.117047	1.18349	0.0617112	0.142719	0.0603474	0.534782	0.0392685	0.167569	0.0321292	0.278713	0.00393526	0.183781	0.0058937	0.41113	0.00722003	0.00661013	0.0121834	0.142263	0.101805	0.0439078	0.0767706	0.165625	1.24156	1.96821	1.58527	1.06902	3.48695	3.26183	1.40706
628	Glyr1	Q922P9	GLYR1	84656	546	Putative oxidoreductase GLYR1	-2.16406	0.380791	-2.16406	-0.884044	1.44639	1.44639	-1.75366	2.23844	2.23844	1.60352	1.86506	1.00365	0.223128	1.04664	0.440816	1.30206	0.541847	0.954458	0.638711	2.72525	0.958979	4.71887	0.296548	3.5086	0.024916	0.947207	0.157086	0.635523	0.949244	0.0136438	0.377664	0.0824154	0.0991635	0.697686	0.371493	0.13722	1.68172	3.48148	2.07019	0.851236	2.79853	3.2876	1.24995
437	Srrm2	Q8BTI8	SRRM2	23524	2703	Serine/arginine repetitive matrix protein 2	-1.32188	1.14723	-1.32188	-1.04255	0.981697	-1.04255	-0.681494	2.04052	2.04052	1.65022	1.25814	1.3811	0.568478	1.12905	0.400013	2.21488	0.48547	1.59688	0.494872	1.97479	0.71542	4.11393	0.623519	3.34887	0.206524	0.80483	0.0483773	0.0223758	0.47124	0.0551899	0.316636	0.152331	0.301187	0.364224	0.0673425	0.0415813	0.744833	2.45493	3.29594	1.05852	1.25141	1.18223	2.0272
964	Shb	Q6PD21	SHB	6461	503	SH2 domain-containing adapter protein B	0.310316	2.51738	2.51738	-0.427623	2.21957	2.21957	-0.49059	1.62491	1.62491	0.94356	2.68739	0.480265	3.14481	4.76468	1.23998	5.72542	1.2862	4.65755	0.743486	4.08981	0.711734	3.08424	0.851536	2.68275	0.113878	0.120049	0.674665	0.113923	0.415721	0.00205406	0.598963	0.0159009	0.744705	0.330929	0.790195	0.360027	0.417456	1.39406	3.33943	1.05874	1.16014	1.09577	2.01764
695	Pld1	Q9Z280	PLD1	5337	1074	Phospholipase D1	-0.144069	2.68005	2.68005	-1.01452	2.52773	2.52773	0.249367	1.67018	1.67018	3.04534	1.11937	1.63373	0.904963	2.7985	0.983885	6.40878	0.494994	3.76045	1.27238	5.76662	1.18869	3.18253	1.38429	1.98749	0.677563	0.299523	0.971166	0.000900869	0.578942	0.075968	0.303643	0.296172	0.095379	0.0232417	0.706347	0.267262	1.23547	4.21031	3.40787	1.13636	1.8385	1.61788	5.09441
585	Copa	Q8CIE6	COPA	1314	1224	Coatomer subunit alpha	-4.06493	0.345067	-4.06493	-2.69294	-1.13799	-2.69294	-3.6708	-1.78455	-3.6708	1.16533	1.44555	1.08581	0.0597495	1.13517	0.143497	1.27021	0.265893	0.454391	0.154647	0.339327	0.0799563	0.290266	0.0785199	0.258157	0.159829	0.859022	0.068339	0.670526	0.0385472	0.0358471	0.0905977	0.126344	0.0820717	0.220905	0.225648	0.245372	1.3064	2.07443	1.5879	0.543959	1.85389	3.40814	1.12454
425	Flii	Q9JJ28	FLII	2314	1271	Protein flightless-1 homolog	0.593367	3.29705	3.29705	-0.491007	2.65837	2.65837	-0.128911	2.82092	2.82092	2.05853	1.70994	0.587843	1.79218	5.63261	1.50876	9.82904	0.728341	4.65216	0.711528	6.31319	1.52754	7.06613	0.914522	4.79592	0.0422535	0.0352608	0.0718041	0.00873912	0.252348	0.0522465	0.913256	0.0195009	0.59366	0.392563	0.807312	0.258319	1.26446	4.33819	3.43086	1.50198	2.48604	1.65517	14.0571
519	Rph3a	P47708	RPH3A	22895	681	Rabphilin-3A	-0.739454	1.28037	1.28037	-0.67274	1.85567	1.85567	-1.34348	0.366785	-1.34348	1.36382	0.840927	1.65536	1.65832	2.42902	0.598966	2.30312	0.699748	3.47379	0.627314	3.61919	0.394068	1.28948	0.479549	0.923533	0.258878	0.0432696	0.395223	0.0648302	0.324556	0.738494	0.144236	0.852074	0.484735	0.0221127	0.545056	0.175248	0.324396	1.12342	3.46313	0.898132	1.18483	1.31922	1.1754
352	Pcbp1	P60335	PCBP1	5093	356	Poly(rC)-binding protein 1	0.183333	1.69808	1.69808	-1.33412	1.3925	1.3925	-1.12729	0.543837	-1.12729	1.8332	0.939997	1.34542	1.1355	3.24469	2.17566	2.87111	0.500049	1.19881	0.396634	2.62534	0.739572	1.45784	0.457774	1.1938	0.704792	0.0146825	0.0895259	0.0376357	0.29486	0.285296	0.114816	0.700721	0.0451417	0.687956	0.383042	0.201546	0.881895	1.42779	1.619	0.460273	1.61356	3.50566	1.04368
23	Hk1	P17710	HK1	3098	974	Hexokinase-1	6.24003	8.12181	8.12181	6.50402	8.54699	8.54699	5.88544	8.49538	8.49538	4.11785	4.11654	5.87922	75.5851	278.554	102.249	246.163	139.22	319.008	90.7623	374.025	59.1143	360.882	66.9584	275.211	8.66932e-05	0.0023216	0.00199749	7.62348e-05	0.000335123	0.000247023	7.64654e-05	0.000295048	1.32064e-06	2.53526e-05	4.48874e-05	0.000545044	1.0018	2.29584	2.29171	0.740561	2.59794	3.50806	0.997328
570	Cdkl5	Q3UTQ8	CDKL5	6792	938	Cyclin-dependent kinase-like 5	1.92997	3.73316	3.73316	-1.04133	3.37336	3.37336	1.94947	5.78025	5.78025	1.26343	1.35769	1.93127	6.41092	13.2983	4.00283	3.81047	4.06144	3.84849	0.485878	10.3629	3.86234	42.6223	9.93577	54.9577	0.0545212	0.124763	0.430783	0.321097	0.323027	0.0438849	0.111603	0.0646951	0.0117146	0.0951611	0.643998	0.346701	0.523945	0.847128	1.61683	0.839149	2.95641	3.52311	1.80449
490	Dcaf10	A2AKB9	DCAF10	79269	566	DDB1- and CUL4-associated factor 10	-0.964925	2.50556	2.50556	-0.342071	1.9831	1.9831	0.214939	1.58104	1.58104	1.2328	1.46532	2.03105	0.512305	3.98349	0.570058	5.67871	0.788908	3.95342	0.906624	2.49498	1.16066	2.99186	1.25004	2.57106	0.427518	0.0585053	0.377688	0.0757387	0.446487	0.15509	0.575655	0.0342512	0.574399	0.00931	0.864573	0.203735	1.20434	4.34531	3.60804	1.08233	3.04814	2.81629	1.35535
95	Tjp1	P39447	TJP1	7082	1745	Tight junction protein ZO-1	1.25173	4.0692	4.0692	1.08237	6.00847	6.00847	3.62982	6.30093	6.30093	3.14767	3.00493	3.099	2.78958	6.55953	2.38127	16.7862	64.3769	34.9577	2.11751	19.8884	12.379	78.8442	26.8346	68.968	0.0220814	0.000711762	0.178587	0.0516969	0.00427871	0.000988709	0.0152631	0.00164265	0.022671	0.000796162	0.442483	0.000906757	0.934079	3.43543	3.67788	1.09424	1.34246	1.22684	1.55845
1018	Dock2	Q8C3J5	DOCK2	1794	1828	Dedicator of cytokinesis protein 2	0.657402	2.87143	2.87143	-0.633958	1.68142	1.68142	-0.461402	1.62166	1.62166	2.10919	2.51596	2.59945	2.05314	3.25144	1.57724	7.31792	0.644406	1.90383	0.760528	3.20743	0.72628	3.0773	0.95726	2.66786	0.190196	0.066024	0.450493	0.00777698	0.457811	0.00304819	0.893569	0.0448581	0.202014	0.00251508	0.642201	0.0770524	0.779395	2.87676	3.69102	1.01456	1.27818	1.25983	1.85721
623	Atp9a	O70228	ATP9A	10079	1047	Probable phospholipid-transporting ATPase IIA	-0.662527	1.80076	1.80076	-1.0047	1.90291	1.90291	-1.13839	0.734101	-1.13839	1.49357	0.349703	1.30419	0.631771	3.37436	0.8563	3.48403	0.498372	1.48165	0.632197	3.73968	0.511287	1.47788	0.454267	1.66336	0.346773	0.145989	0.709795	0.0320945	0.461216	0.563132	0.446989	0.579968	0.0875488	0.337013	0.0496372	0.201826	0.995617	2.83372	2.84619	0.734558	2.74452	3.73628	1.55063
1058	Smarca5	Q91ZW3	SMARCA5	8467	1051	SWI/SNF-related matrix-associated actin-dependent regulator of chromatin subfamily A member 5	-0.834969	2.01141	2.01141	-0.946203	1.47134	1.47134	1.03112	3.75244	3.75244	2.40698	2.07909	2.23398	1.61006	4.03176	0.560595	3.72419	0.518997	1.3677	0.639799	2.77279	4.32919	13.4771	2.04361	9.31269	0.219991	0.010388	0.0270709	0.00391756	0.104018	0.00833518	0.262959	0.0379835	0.0539163	0.282668	0.102047	0.00583466	0.420946	1.58303	3.76065	1.20898	1.71377	1.41753	1.54299
634	Prdx5	P99029	PRDX5	25824	210	Peroxiredoxin-5, mitochondrial	-1.5536	1.98671	1.98671	0.0680481	1.45623	1.45623	-0.598454	0.697601	0.697601	2.31011	0.495738	0.877918	0.751665	1.21907	0.340659	3.96331	2.7439	2.65092	1.0483	2.73294	0.852782	1.62181	0.660461	0.99224	0.506807	0.79924	0.173207	0.00489657	0.519233	0.319346	0.466861	0.983416	0.178872	0.139086	0.968294	0.132459	0.663935	2.50628	3.77488	1.46498	0.770904	0.526223	1.60822
262	Cacna1a	P97445	CACNA1A	773	2368	Voltage-dependent P/Q-type calcium channel subunit alpha-1A	-0.35175	2.05707	2.05707	-1.05296	1.67654	1.67654	0.379557	2.11193	2.11193	1.70056	1.11991	2.08049	0.783633	2.78197	1.21995	4.1614	0.726476	3.19661	0.48198	2.77579	1.89326	3.70668	1.30094	4.32269	0.557553	0.019927	0.656249	0.0325015	0.110132	0.13715	0.647131	0.0758728	0.232458	0.00830817	0.522336	0.328706	0.913057	3.3357	3.65333	0.586502	2.22997	3.80216	2.10512
1035	Seh1l	Q8R2U0	SEH1L	81929	360	Nucleoporin SEH1	-0.0724863	2.67233	2.67233	-2.11749	0.232989	-2.11749	-0.918812	0.777241	-0.918812	3.14068	1.80293	1.45633	1.52644	4.8579	0.950998	6.37458	0.346008	0.738073	0.230447	1.17527	0.575573	1.4571	0.528945	1.71385	0.499587	0.0467895	0.860133	0.00072331	0.0549429	0.39269	0.235674	0.0157423	0.034968	0.650291	0.282037	0.818846	0.582329	2.23876	3.8445	0.934691	1.70611	1.82531	2.36414
254	Tasor	Q69ZR9	TASOR	23272	1610	Protein TASOR	2.83565	4.91181	4.91181	2.0252	5.06737	5.06737	3.81438	6.04516	6.04516	2.38862	3.51918	2.974	7.13862	10.5566	15.0658	30.1025	4.07049	8.73324	4.63889	33.5297	20.6084	32.5254	14.0683	66.0348	0.00408674	0.072398	0.0558847	0.017185	0.000302563	0.00488895	0.0330318	0.0107817	0.0010617	0.0152185	0.00559289	0.0575835	0.97875	3.7942	3.87658	0.463761	1.33058	2.86911	1.23941
524	Myo1c	Q9WTI7	MYO1C	4641	1063	Unconventional myosin-Ic	-1.56708	1.78481	1.78481	-2.39001	1.80932	-2.39001	-0.453465	1.01135	1.01135	2.68549	0.446166	1.45399	0.383144	1.38473	0.337492	3.44572	0.190781	2.57156	0.8461	3.50477	1.02109	1.71325	0.730287	2.01579	0.0126908	0.68941	0.00206306	0.0150246	0.967849	0.425855	0.740406	0.35796	0.0351572	0.491561	0.891618	0.453626	1.67028	6.50825	3.8965	1.89622	2.61546	1.3793	18.6813
57	Med27	Q9DB40	MED27	9442	311	Mediator of RNA polymerase II transcription subunit 27	-2.47499	1.01965	-2.47499	-0.612618	1.53845	1.53845	-0.164432	2.40722	2.40722	0.801966	1.92463	1.79419	0.298968	1.25739	0.179868	2.02743	0.654009	2.60782	0.699603	2.90482	0.89228	2.94183	0.89927	5.30452	0.185944	0.656598	0.221695	0.157773	0.781238	0.0189693	0.8011	0.0118951	0.453562	0.0160623	0.556739	0.0295027	0.391465	1.5597	3.98426	0.650673	0.967306	1.48662	1.03798
805	Prkar1b	P12849	PRKAR1B	5575	381	cAMP-dependent protein kinase type I-beta regulatory subunit	-1.07727	1.1551	1.1551	1.25944	3.91334	3.91334	1.42358	4.14032	4.14032	1.15208	1.13117	1.24278	0.473926	1.8627	1.79834	2.227	5.0814	13.0222	2.39402	15.0672	2.6825	13.0826	3.22006	17.6344	0.11152	0.270834	0.472135	0.0704567	0.364914	0.0739311	0.212877	0.254434	0.271002	0.0831741	0.282297	0.0571769	2.34047	2.94586	1.25866	0.616797	2.46397	3.99478	0.959999
636	Psmd3	P14685	PSMD3	5709	530	26S proteasome non-ATPase regulatory subunit 3	-2.24999	1.33822	-2.24999	-0.236989	2.45255	2.45255	-1.77917	1.93477	1.93477	2.67122	2.91383	1.94202	0.210225	1.49597	0.701195	2.5284	2.10878	2.8203	0.848514	5.47384	0.291351	1.35033	0.660031	3.82317	0.00213195	0.49549	0.468329	0.189977	0.00121945	0.436719	0.610333	0.0147532	0.177781	0.105453	0.658056	0.0114282	2.57565	5.24896	2.03792	0.772204	3.10564	4.02179	0.821743
459	Dgke	Q9R1C6	DGKE	8526	564	Diacylglycerol kinase epsilon	-0.810071	1.71364	1.71364	-0.477344	1.57925	1.57925	-0.690547	1.42769	1.42769	3.55707	0.80229	0.958097	0.775074	1.76706	0.570354	3.27988	0.718299	2.33779	1.32915	2.98815	0.619619	2.69015	0.911446	1.04339	0.370551	0.0879685	0.151863	0.000277284	0.41348	0.157656	0.715727	0.760971	0.699331	0.220759	0.57941	0.110129	0.800641	3.22619	4.02951	1.08802	1.73814	1.59752	0.907808
493	Sh2b1	Q91ZM2	SH2B1	25970	756	SH2B adapter protein 1	-0.67816	1.05599	1.05599	-0.880605	2.26752	2.26752	-1.83263	-0.0173335	-1.83263	1.32562	0.586645	1.12373	0.624962	0.856306	0.690364	2.07915	0.548272	2.94798	0.54314	4.81496	0.35736	0.988057	0.280753	0.567748	0.0472473	0.764306	0.365143	0.148563	0.259033	0.985846	0.372242	0.529848	0.581531	0.139149	0.498666	0.0752097	1.86015	7.56412	4.0664	1.68393	3.11532	1.85003	1.44439
728	Coro1c	Q9WUM4	CORO1C	23603	474	Coronin-1C	-2.22174	1.44385	-2.22174	-1.50832	1.78938	1.78938	-0.811046	1.42229	1.42229	2.06421	1.41502	1.16178	0.346294	0.953591	0.214383	2.72046	0.53484	2.42748	0.35152	3.45667	0.569969	1.60321	0.616648	2.6801	0.00862565	0.902443	0.063514	0.0734311	0.327663	0.184153	0.526201	0.0384573	0.0688995	0.526116	0.546369	0.451482	1.10732	4.5069	4.0701	1.78866	1.57978	0.883223	7.73246
443	Hnrnpd	Q60668	HNRNPD	3184	355	Heterogeneous nuclear ribonucleoprotein D0	-1.10676	1.71754	1.71754	-0.606828	1.03307	1.03307	-1.20462	1.97607	1.97607	1.68785	1.36503	0.976601	0.464335	1.48895	0.487357	3.28875	0.674971	2.04638	0.656639	1.91457	0.433883	3.93419	0.731306	1.57675	0.0449394	0.0808138	0.0205185	0.0213305	0.401486	0.043149	0.673154	0.551131	0.247791	0.105536	0.281357	0.312562	0.848879	3.46352	4.08011	0.808779	1.56808	1.93882	0.759993
765	Cenpv	Q9CXS4	CENPV	201161	252	Centromere protein V	0.128108	3.03118	3.03118	-0.984399	2.2427	2.2427	0.0801152	2.42806	2.42806	1.02059	3.42271	1.30903	1.09286	8.17476	3.53813	2.25858	1.26764	4.73284	0.505436	3.8432	1.0571	3.94709	1.40757	5.38169	0.694084	0.0953696	0.233822	0.234728	0.867039	0.000377826	0.236748	0.0506174	0.74686	0.0490872	0.270903	0.295388	2.43987	0.862944	0.353684	0.753629	3.12336	4.14443	0.845908
466	Elavl4	Q61701	ELAVL4	1996	385	ELAV-like protein 4	-0.591155	1.07477	1.07477	-0.0299243	2.84182	2.84182	1.65184	3.4798	3.4798	0.605438	1.40769	1.80214	0.679546	0.663811	0.843343	2.10638	0.979472	6.84357	1.86514	7.16922	4.02481	6.64216	3.14235	11.1564	0.357538	0.4099	0.684418	0.248063	0.105076	0.101046	0.318732	0.0391122	0.968812	0.015771	0.213572	0.236226	1.25537	5.21804	4.15657	1.01155	1.64443	1.62565	1.38736
514	Ptn	P63089	PTN	5764	168	Pleiotrophin	-1.14667	0.229714	-1.14667	-2.12251	1.06795	-2.12251	-1.03559	0.693716	-1.03559	0.60358	1.20996	0.928207	0.451665	0.805463	0.454694	1.1726	0.229646	1.20231	0.602543	2.09645	0.491599	1.61744	0.487815	1.5884	0.249126	0.72116	0.490088	0.74017	0.0616655	0.12535	0.27238	0.14046	0.117976	0.785937	0.557565	0.465858	0.813497	3.40212	4.18209	0.808079	2.33692	2.89195	1.3458
361	Med19	Q8C1S0	MED19	219541	244	Mediator of RNA polymerase II transcription subunit 19	-3.55426	1.54075	-3.55426	-0.548289	2.38136	2.38136	-1.52329	2.71294	2.71294	1.40437	1.25432	2.50977	0.0851256	1.19733	0.494867	2.90945	0.768293	3.04402	0.683831	5.21026	1.78001	1.34302	0.347892	6.55656	0.0940974	0.528994	0.120729	0.0394122	0.217221	0.510123	0.254251	0.0556778	0.597808	0.0111772	0.536621	0.00309194	1.10871	1.97333	1.77984	0.190718	0.812087	4.25806	0.809676
1082	Ppp1r35	Q9D8C8	PPP1R35	221908	260	Protein phosphatase 1 regulatory subunit 35	-0.714928	1.46963	1.46963	-0.62504	1.73247	1.73247	-1.40196	1.1591	-1.40196	1.73374	0.824591	2.88613	0.609236	2.7695	1.26264	2.43172	0.648402	0.951154	0.91315	3.32296	1.69748	2.23317	0.378415	0.897583	0.12355	0.129003	0.408517	0.018461	0.521916	0.150279	0.149764	0.672222	0.00129979	0.816003	0.724523	0.0311714	1.06024	1.93334	1.8235	0.511575	2.20189	4.30415	1.48673
600	Mycbp2	Q7TPH6	MYCBP2	23077	4749	E3 ubiquitin-protein ligase MYCBP2	-0.822715	4.42445	4.42445	-1.43639	1.81374	1.81374	-1.24618	3.6869	3.6869	3.48812	1.0418	1.15818	5.25323	21.473	0.565377	5.83212	0.369491	3.51552	0.912596	2.60634	0.421563	2.35172	3.02632	12.8785	0.000324997	0.0179713	0.522995	0.000930479	0.191032	0.0908238	0.484344	0.116143	0.069474	0.232272	0.928758	0.180008	1.1879	5.25336	4.42241	11.0374	19.3421	1.75242	7.84714
827	Chd2	E9PZM4	CHD2	1106	1827	Chromodomain-helicase-DNA-binding protein 2	-3.01981	1.54181e-06	-3.01981	-1.51435	0.529385	-1.51435	-1.50841	1.19165	-1.50841	0.659233	2.21359	1.81721	0.123295	0.493442	0.484424	1	0.36549	0.919312	0.350053	1.44331	0.351499	1.89145	1.01834	2.28414	0.219163	0.498262	0.311375	0.999999	0.00611516	0.0662643	0.959488	0.385669	0.0783369	0.540684	0.0152331	0.0153412	1.6272	3.71934	2.28573	0.414153	1.83528	4.43139	1.13454
808	Adgrl1	Q80TR1	ADGRL1	22859	1466	Adhesion G protein-coupled receptor L1	0.372099	3.06461	3.06461	-0.462039	2.45371	2.45371	-0.343719	1.60264	1.60264	1.26883	3.12962	1.86873	2.05198	3.31201	1.29423	8.3664	1.02133	2.00688	0.725959	5.47822	0.794889	3.03699	0.788008	2.39128	0.419447	0.0538475	0.705393	0.0875752	0.323519	0.000741964	0.233983	0.016146	0.969239	0.0955623	0.412422	0.013529	0.540505	2.41132	4.46124	0.856959	0.95457	1.1139	1.09565
1032	Kcnq3	Q8K3F6	KCNQ3	3786	873	Potassium voltage-gated channel subfamily KQT member 3	-1.56242	0.754345	-1.56242	-1.12687	0.917675	-1.12687	-1.18838	0.682169	-1.18838	0.532847	1.0398	1.12333	0.697314	0.744867	0.338583	1.68687	0.457909	0.772287	0.644583	1.88907	0.438794	1.30566	0.546496	1.60455	0.381409	0.560301	0.328941	0.293192	0.107096	0.466941	0.195044	0.0912426	0.100919	0.395284	0.436303	0.0752786	0.811578	3.67353	4.52641	1.67145	1.62212	0.970484	1.91527
843	Cacna1b	O55017	CACNA1B	774	2327	Voltage-dependent N-type calcium channel subunit alpha-1B	-0.0152309	2.29024	2.29024	-0.950494	1.59441	1.59441	-0.534343	1.49222	1.49222	0.86396	1.77713	1.94324	0.989498	3.82083	1.40437	4.89138	0.517455	2.60082	1.04504	3.01971	0.690473	2.81321	1.04175	2.60031	0.987511	0.136786	0.467783	0.143054	0.35381	0.0167059	0.819095	0.0514708	0.0839948	0.179488	0.878385	0.0113962	0.930893	3.80988	4.09272	0.655893	2.97603	4.53737	2.5144
511	Srsf10	Q9R0U0	SRSF10	10772	262	Serine/arginine-rich splicing factor 10	-0.266429	1.75483	1.75483	-1.13414	1.39896	1.39896	0.309585	2.97719	2.97719	0.606111	0.947903	1.88308	0.831375	2.09976	2.13484	3.37485	1.35653	2.63711	0.455608	1.95659	1.71076	7.87452	1.23935	6.71336	0.80686	0.555923	0.444307	0.247679	0.112745	0.304225	0.837327	0.332359	0.366579	0.0130893	0.163463	0.335552	1.16675	3.36106	2.8807	0.454369	2.09118	4.60238	0.684446
834	Cacna2d1	O08532	CACNA2D1	781	1103	Voltage-dependent calcium channel subunit alpha-2/delta-1	-0.480032	1.87725	1.87725	-0.328127	2.80383	2.80383	-0.858885	1.55289	1.55289	0.482285	2.55979	1.2309	0.716962	1.8874	1.37459	3.67373	0.831751	3.64538	0.79657	6.98293	0.551379	2.90523	0.819467	2.93404	0.54926	0.55553	0.724809	0.329394	0.379463	0.00275559	0.472604	0.00377536	0.354935	0.0642915	0.835611	0.0587623	1.36959	6.35367	4.63911	0.714355	3.26424	4.56949	3.68684
691	Hecw1	Q8K4P8	HECW1	23072	1604	E3 ubiquitin-protein ligase HECW1	-0.0126673	3.08378	3.08378	0.839744	3.10753	3.10753	-0.207078	1.65033	1.65033	1.28919	2.69221	1.57012	1.46023	2.58153	0.991258	8.47835	2.63454	7.38859	1.78973	8.61903	0.86629	3.13906	0.923079	2.11212	0.129517	0.165088	0.982599	0.0513813	0.588816	0.0151773	0.845787	0.00203139	0.162301	0.0269078	0.393519	0.0559601	0.753335	3.54803	4.70976	1.10975	1.08032	0.973483	1.67514
661	Dhx15	O35286	DHX15	1665	795	ATP-dependent RNA helicase DHX15	-2.53304	0.840568	-2.53304	-1.36156	0.702216	-1.36156	-0.313663	2.58017	2.58017	1.02041	0.569788	2.3571	0.172774	1.7413	0.561846	1.79076	0.38916	1.19955	0.411036	1.627	0.804596	5.98009	0.963463	2.67948	0.0954093	0.429118	0.34669	0.115938	0.739074	0.269285	0.971203	0.312003	0.0043944	0.792452	0.35474	0.364351	1.26564	1.89781	1.49949	0.389198	1.8454	4.74154	1.29511
535	Atp1a1	Q8VDN2	ATP1A1	476	1023	Sodium/potassium-transporting ATPase subunit alpha-1	-1.64133	2.2518	2.2518	-1.64761	0.531173	-1.64761	-3.05499	0.919884	-3.05499	2.00636	0.750359	0.963393	0.320562	4.76277	0.53024	1.1208	0.608125	1.04871	0.319169	1.4451	1.51674	1.89196	0.120325	1.11276	0.00985458	0.0516557	0.228628	0.815224	0.362445	0.251467	0.177681	0.858967	0.316129	0.862728	0.108795	0.131476	2.36644	1.64251	0.694082	1.43066	6.97973	4.87869	0.893958
672	Soga1	E1U8D0	SOGA1	140710	1418	Protein SOGA1	0.75758	3.64248	3.64248	-2.27352	1.34628	-2.27352	1.29197	3.88334	3.88334	1.28831	1.93399	0.918601	2.93377	3.61925	1.69065	12.4881	0.206825	1.11182	0.532309	2.54256	2.44861	6.34525	2.45975	14.7571	0.0514859	0.093845	0.214467	0.0830106	0.0620146	0.025931	0.0116416	0.100776	0.231805	0.584025	0.120614	0.135399	1.32042	6.46311	4.89474	2.29131	1.87311	0.817486	1.47191
13	Pdhx	Q8BKZ9	PDHX	8050	501	Pyruvate dehydrogenase protein X component, mitochondrial	8.41599	10.8807	10.8807	7.42619	9.60753	9.60753	6.76204	9.41138	9.41138	4.19146	4.97625	3.06705	341.558	1885.51	380.466	782.98	249.43	641.27	171.991	780.108	108.537	680.938	175.553	676.099	6.43487e-05	0.000113427	0.000118023	9.43997e-05	1.0562e-05	0.00161771	0.000233389	0.000105267	0.0142561	0.000856945	0.0108252	0.00953428	1.32467	2.45616	1.85417	1.1892	5.91473	4.9737	0.99923
717	Tenm1	Q9WTS4	TENM1	10178	2731	Teneurin-1	0.370075	2.28044	2.28044	-0.465443	1.02965	1.02965	-0.307597	1.56763	1.56763	1.39511	2.19272	0.793877	1.29242	4.53771	2.87179	4.85828	1.20265	1.12935	0.724249	2.04153	0.807986	2.96418	0.908042	2.0669	0.528337	0.194979	0.0402613	0.0428554	0.68	0.0294038	0.884103	0.00641626	0.591892	0.72406	0.624749	0.16074	1.03103	2.52175	2.44585	0.464004	2.35535	5.07615	1.24235
561	Ptpmt1	Q66GT5	PTPMT1	114971	193	Phosphatidylglycerophosphatase and protein-tyrosine phosphatase 1	-0.305272	1.47284	1.47284	-1.2801	2.16656	2.16656	-0.859234	1.62026	1.62026	1.6621	0.932629	1.21057	1.23172	2.15592	0.809289	2.77567	0.411766	2.45589	0.834582	4.48952	0.894445	1.82576	0.551245	3.07431	0.299605	0.0217722	0.377127	0.179655	0.650794	0.39683	0.346207	0.116781	0.233401	0.0740999	0.758193	0.0615784	0.812119	4.1944	5.16476	1.23602	3.25787	2.63577	1.35975
646	Prps1	Q9D7G0	PRPS1	5631	318	Ribose-phosphate pyrophosphokinase 1	-1.57829	1.14717	-1.57829	-2.07198	-0.132137	-2.07198	-1.1664	0.463629	-1.1664	1.71706	0.79526	1.2326	0.371797	1.2974	0.334879	2.21479	0.257404	0.772987	0.237833	0.912479	0.44553	1.27484	0.880763	1.37901	0.172437	0.534508	0.0191843	0.0453519	0.160228	0.555074	0.855554	0.759673	0.148444	0.194808	0.0585324	0.765205	0.607017	3.14308	5.17791	0.673935	1.84118	2.73198	1.01683
645	Epb41l2	O70318	EPB41L2	2037	988	Band 4.1-like protein 2	-1.20669	2.06054	2.06054	-0.482355	2.92177	2.92177	-0.410212	2.00184	2.00184	1.67897	1.27429	4.09596	0.433261	4.17143	0.821298	3.25703	0.89696	4.78006	0.715808	7.57777	0.752513	1.89978	1.7945	4.00511	0.0209426	0.0715267	0.741078	0.0438303	0.601503	0.0531757	0.476997	0.199681	0.733933	8.0176e-05	0.6479	0.20001	2.00762	4.37145	2.17742	1.05909	5.59872	5.28638	2.87259
937	Reln	Q60841	RELN	5649	3461	Reelin	-2.46988	2.38857	-2.46988	-0.454133	2.57787	2.57787	0.290923	2.87492	2.87492	2.1071	1.67815	0.681002	0.180507	1.74901	0.37818	5.23636	1.23144	2.94502	0.729948	5.97058	1.37685	5.54685	1.22342	7.33564	0.213786	0.203877	0.0078145	0.272622	0.237565	0.0209821	0.684938	0.0234571	0.617097	0.208448	0.748059	0.226958	1.0259	5.43492	5.29773	0.489664	1.81533	3.70729	1.81047
609	Wdr37	Q8CBE3	WDR37	22884	496	WD repeat-containing protein 37	1.658	3.88046	3.88046	0.437075	3.29083	3.29083	0.793422	3.44985	3.44985	2.80231	1.62572	1.88811	4.18939	5.95779	3.15579	14.7277	2.2513	6.89523	1.35386	9.78672	1.73318	10.4307	1.95403	10.9272	0.0116412	0.0401665	0.198335	0.00157649	0.409815	0.0236745	0.327063	0.141168	0.119733	0.0129388	0.602522	0.105214	0.710593	3.83993	5.40384	0.94333	1.55336	1.64668	1.17512
698	U2af2	P26369	U2AF2	11338	475	Splicing factor U2AF 65 kDa subunit	-2.13918	1.09382	-2.13918	-0.794166	1.07136	1.07136	-0.291697	1.85493	1.85493	0.789079	1.90111	1.25497	0.522055	1.03762	0.227009	2.13439	0.681427	1.03461	0.576677	2.10142	3.61733	3.57053	0.816941	1.85442	0.207435	0.949758	0.162525	0.456273	0.426949	0.0125573	0.825118	0.529431	0.0555942	0.834345	0.363517	0.123508	0.93844	5.21187	5.55376	2.15814	2.53371	1.17402	1.02471
506	Nde1	Q9CZA6	NDE1	54820	344	Nuclear distribution protein nudE homolog 1	-3.38192	1.62559	-3.38192	-1.74006	0.740944	-1.74006	-2.05021	-0.555955	-2.05021	3.08991	1.06409	1.60457	0.561381	1.34409	0.0959269	3.08567	0.299357	1.65723	0.315363	1.67127	0.241449	0.638849	0.487926	0.680207	0.464232	0.792868	0.000812999	0.401859	0.0862808	0.532772	0.146427	0.698654	0.0350694	0.232601	0.0619294	0.024856	0.35408	1.97866	5.58817	2.07214	0.861885	0.415939	1.66618
653	Puf60	Q3UEB3	PUF60	22827	564	Poly(U)-binding-splicing factor PUF60	-1.50458	0.998353	-1.50458	-0.366305	1.34836	1.34836	-0.492968	1.20665	1.20665	0.948065	0.603511	0.790623	0.36787	1.02143	0.352434	1.99772	0.775767	2.31057	0.906642	2.54622	0.710562	2.30801	1.18737	0.921311	0.112703	0.934372	0.225562	0.20446	0.445144	0.249166	0.842141	0.8267	0.59066	0.208246	0.831985	0.161948	0.607941	3.57726	5.88423	0.634569	1.82904	2.88234	1.55309
963	Lrpprc	Q6PB66	LRPPRC	10128	1392	Leucine-rich PPR motif-containing protein, mitochondrial	0.502325	2.57595	2.57595	-1.17895	1.22731	1.22731	-0.794399	1.17808	1.17808	1.19705	1.30619	2.00895	1.41649	3.81009	1.44785	5.96262	0.518673	0.92637	0.441672	2.3413	0.577416	2.26275	0.576583	1.51822	0.438754	0.309377	0.512093	0.0635261	0.359672	0.0599503	0.131304	0.0494094	0.0513078	0.608325	0.0597067	0.00979609	0.341247	2.0141	5.90216	0.333858	1.287	3.85494	1.16783
993	Lrrc24	Q8BHA1	LRRC24	441381	521	Leucine-rich repeat-containing protein 24	-1.21395	1.79273	1.79273	2.58655	5.43771	5.43771	-0.0371371	2.33757	2.33757	2.06454	2.37398	6.41116	1.85849	2.9142	0.431088	3.4647	22.8308	43.3424	6.0066	31.9729	0.974587	3.42551	1.33297	5.0545	0.0836537	0.0785454	0.00861906	0.139633	0.891751	0.0125077	0.48408	0.0042269	0.00392249	3.88005e-07	0.0015073	6.7721e-05	0.26684	1.58569	5.94247	1.15039	1.33375	1.15938	0.822537
429	Stx1b	P61264	STX1B	112755	288	Syntaxin-1B	-0.94223	1.39932	1.39932	-1.96486	1.17345	-1.96486	-1.71126	-0.22108	-1.71126	1.22608	1.11377	3.25271	0.757039	1.38175	0.520428	2.63777	0.256165	1.01889	0.711334	2.25551	0.305394	0.607672	0.857923	0.419223	0.541793	0.386143	0.0594184	0.190636	0.26852	0.422384	0.681159	0.076953	0.000558838	0.968091	0.561782	0.335894	0.612585	3.72852	6.08653	0.891096	1.95313	2.19182	2.97719
390	Gprasp1	Q5U4C1	GPRASP1	9737	1347	G-protein coupled receptor-associated sorting protein 1	0.875907	2.69853	2.69853	2.5853	5.46454	5.46454	1.91202	5.48893	5.48893	1.70717	2.42797	5.17501	1.83516	4.62545	1.9047	6.49142	11.2097	34.3229	6.00142	44.1562	3.76335	19.0637	10.4738	44.9089	0.0333161	0.0908142	0.238836	0.0196258	0.065955	0.00373274	0.00604478	0.012333	0.0146322	0.0062864	0.00241317	6.68329e-06	1.20824	7.42611	6.1462	1.16413	5.29147	4.54541	0.95869
894	Map4k4	P97820	MAP4K4	9448	1233	Mitogen-activated protein kinase kinase kinase kinase 4	-0.738144	2.15718	2.15718	0.00942609	2.59916	2.59916	0.129696	3.68293	3.68293	2.39431	1.43413	2.00323	1.08971	1.62237	0.59951	4.46043	2.5407	4.87148	1.00656	6.05934	1.36636	12.8432	1.09406	3.19743	0.854059	0.314026	0.0040336	0.0735145	0.0912799	0.0556777	0.549552	0.0368016	0.274241	0.00992595	0.990284	0.0804688	0.63826	4.16974	6.53298	1.16014	1.51663	1.30728	0.643939
838	Map3k5	O35099	MAP3K5	4217	1380	Mitogen-activated protein kinase kinase kinase 5	-0.700977	1.83614	1.83614	-1.4417	0.597828	-1.4417	-1.53086	0.749021	-1.53086	0.991032	1.49921	1.59643	1.78092	2.16402	0.615156	3.57052	0.368133	1.15254	0.694519	1.51344	0.34607	1.68065	0.347329	1.21954	0.568968	0.230927	0.18983	0.102086	0.0316802	0.130754	0.0734708	0.398808	0.0253263	0.412516	0.307102	0.333207	0.284689	2.01097	7.06372	0.824195	1.21881	1.47879	1.7253
516	Top1	Q04750	TOP1	7150	767	DNA topoisomerase 1	-1.31231	0.63503	-1.31231	-0.572224	1.47149	1.47149	-0.992315	1.33169	1.33169	1.10139	1.07098	0.610493	1.05636	0.848881	0.402676	1.55297	0.765813	2.25626	0.672579	2.77308	0.50267	2.51697	0.717509	0.991798	0.903702	0.835591	0.0791787	0.396513	0.112129	0.0849213	0.458505	0.981936	0.624078	0.245192	0.630804	0.456603	0.519984	3.70643	7.12797	1.3641	2.026	1.48523	0.796889
774	Inpp4a	Q9EPW0	INPP4A	3631	939	Inositol polyphosphate-4-phosphatase type I A	0.0956059	2.90191	2.90191	-1.0111	2.08638	2.08638	0.765976	2.94056	2.94056	0.942995	1.08655	2.46106	2.2821	2.8746	1.06851	7.47413	0.60712	2.51958	0.496169	4.24681	2.06949	2.68515	1.70052	7.67708	0.358557	0.180149	0.763948	0.114026	0.39727	0.081932	0.534136	0.169701	0.196424	0.0188496	0.105372	0.0034589	0.57458	4.12679	7.18228	1.22717	1.58719	1.29338	1.1839
35	Macf1	Q9QXZ0	MACF1	23499	7354	Microtubule-actin cross-linking factor 1	-2.85271	3.79884	3.79884	-0.849284	1.65883	1.65883	-0.916518	2.32741	2.32741	0.785537	1.27934	2.16509	13.9176	1.16402	0.138436	2.80393	0.55506	2.6201	0.797609	3.15761	1.01474	5.01905	0.529786	2.32588	0.163856	0.88905	0.331808	0.291342	0.986812	0.0525603	0.485193	0.3086	0.327279	0.00683768	0.633418	0.0914404	0.371324	2.89476	7.79576	37.3309	1.20173	0.0321912	1.80144
626	Sf3b3	Q921M3	SF3B3	23450	1217	Splicing factor 3B subunit 3	-1.84806	0.867179	-1.84806	-4.681	-1.71756	-4.681	-0.233164	1.50864	1.50864	0.384799	0.283271	0.633596	0.277766	0.997544	0.71633	1.82409	0.0389832	0.174844	0.0544676	0.304062	1.45858	2.08929	0.850767	2.84542	0.41234	0.998192	0.412288	0.582924	0.581125	0.58999	0.887027	0.52087	0.23249	0.298913	0.249303	0.380207	0.473273	2.65371	5.60714	0.183517	1.45124	7.9079	1.36283
580	Ndufv1	Q91YT0	NDUFV1	4723	464	NADH dehydrogenase [ubiquinone] flavoprotein 1, mitochondrial	-3.00493	1.12191	-3.00493	-1.12389	1.53993	1.53993	-1.38192	0.288803	-1.38192	0.675726	1.39424	0.650388	0.124574	1.62789	0.483026	2.17636	0.458856	2.90781	1.17586	0.816042	0.485117	1.16443	0.383709	1.22163	0.320225	0.210996	0.260195	0.332194	0.040342	0.856713	0.406	0.792144	0.223672	0.268649	0.774324	0.791113	0.712785	2.1336	2.99332	0.183829	1.5959	8.68144	2.39879
986	Ubap2l	Q80X50	UBAP2L	9898	1107	Ubiquitin-associated protein 2-like	-2.01369	1.95937	-2.01369	-1.04763	1.13313	1.13313	-0.453874	1.71256	1.71256	0.892372	1.30016	2.01985	1.09277	3.48067	0.247639	3.88891	0.483762	1.63312	0.572869	2.19334	0.791659	2.69417	0.73008	3.27743	0.856527	0.128288	0.128123	0.207383	0.623153	0.0500998	0.206912	0.0677752	0.0572551	0.00955312	0.0125537	0.0186869	0.506283	4.88566	9.65005	2.23411	4.37278	1.95728	1.39848
529	Cbx6	Q9DBY5	CBX6	23466	414	Chromobox protein homolog 6	-1.60057	2.96845	2.96845	-1.22754	-0.121641	-1.22754	0.869604	2.55288	2.55288	1.34128	1.45193	0.936002	0.456376	1.63882	0.329748	7.82694	0.427044	0.799437	0.919142	0.866103	2.07827	5.86805	1.82716	3.22261	0.0742852	0.159112	0.0455746	0.265223	0.254755	0.0353242	0.498991	0.0532163	0.115877	0.700631	0.88171	0.817402	0.59322	6.01232	10.135	0.821026	1.25887	1.53329	2.43146
1015	Wdr59	Q8C0M0	WDR59	79726	992	GATOR complex protein WDR59	0.452545	2.84925	2.84925	0.25175	2.00521	2.00521	-0.760533	1.18596	1.18596	1.47673	1.90178	1.88416	3.89503	3.6555	1.36845	7.20624	1.97684	1.91578	1.19065	4.01447	0.60206	2.27514	0.590278	1.79016	0.37528	0.0662653	0.265607	0.0333635	0.165955	0.0971063	0.108127	0.0125378	0.402529	0.0243283	0.699716	0.0130569	0.274678	2.81168	10.2363	0.781817	1.42627	1.82431	0.50458
918	Peg3	Q3URU2	PEG3	5178	1571	Paternally-expressed gene 3 protein	-1.4048	2.56443	2.56443	-1.12863	1.08115	-1.12863	-0.997439	2.88789	2.88789	3.26952	2.77673	1.75165	0.693759	2.08906	0.377672	5.91522	0.535173	0.950615	0.457349	2.11572	0.500888	4.87882	1.21776	7.40185	0.0745326	0.197132	0.000537626	0.0602667	0.120962	0.00167213	0.561038	0.0612726	0.0177156	0.822653	0.0199118	0.0225945	0.600906	6.3783	10.6145	1.10383	2.2526	2.04072	1.20628
854	Gpi	P06745	GPI	2821	558	Glucose-6-phosphate isomerase	-1.67659	0.828641	-1.67659	-2.39934	0.956387	-2.39934	-1.27425	0.542489	-1.27425	1.10917	1.23566	1.84925	0.312822	1.77601	0.747503	0.401217	0.374575	1.14041	0.189551	1.94044	0.41344	1.45648	0.427225	1.30248	0.0777739	0.397697	0.284446	0.474844	0.0986802	0.257275	0.0581217	0.0618309	0.0141497	0.52709	0.136325	0.0236163	1.57871	1.62264	1.02783	0.660673	7.18272	10.8718	0.879558
8	Pdhb	Q9D051	PDHB	5162	359	Pyruvate dehydrogenase E1 component subunit beta, mitochondrial	7.43568	12.2604	12.2604	9.18722	11.4298	11.4298	7.97512	10.2933	10.2933	4.51446	6.12156	3.70958	1154.14	4906.39	173.126	583.121	582.947	2000.31	830.925	2758.81	251.622	1254.84	396.719	1219.78	4.26807e-05	0.000110876	3.0587e-05	0.000188322	7.19188e-05	0.000481666	0.00154753	7.55856e-07	0.00912681	0.000195172	0.0150672	0.00497559	1.32888	2.81631	2.11931	8.85891	23.6965	2.67487	1.2124
1105	Ubqln2	Q9QZM0	UBQLN2	29978	638	Ubiquilin-2	-0.854532	2.00843	2.00843	-0.734421	2.74416	2.74416	1.52872	5.65256	5.65256	3.38018	3.88094	4.01356	0.689515	0.752675	0.553045	4.02344	0.601059	1.11817	0.754518	6.69999	2.88529	11.7741	4.29216	50.3026	0.155238	0.725596	0.243214	0.000416697	0.0484399	0.000131541	0.0020333	0.000176334	0.332208	0.837521	0.645898	9.6927e-05	1.19376	90.6151	75.9073	1.48833	16.9516	11.3896	1.92849
813	Aldh18a1	Q9Z110	ALDH18A1	5832	795	Delta-1-pyrroline-5-carboxylate synthase	-3.2502	-0.144714	-3.2502	-6.86625	-4.41427	-6.86625	-6.72763	-4.53075	-6.72763	1.57117	1.13945	1.53766	0.105098	0.904559	0.112704	0.374257	0.00857142	0.0263451	0.0182438	0.0468999	0.012995	0.0432623	0.00943588	0.0228348	0.0268431	0.871462	0.218395	0.2634	0.0832544	0.0725347	0.0962476	0.134055	0.049356	0.0289963	0.0675564	0.180313	1.35292	1.81097	1.33856	1.26161	4.37703	3.46939	1.49466
5	Pdha1	P35486	PDHA1	5160	390	Pyruvate dehydrogenase E1 component subunit alpha, somatic form, mitochondrial	8.83496	10.4957	10.4957	8.86148	11.96	11.96	8.30388	10.4562	10.4562	6.0338	7.26149	4.32217	695.261	1443.86	456.656	958.427	1074.99	2461.46	465.128	3983.91	316.021	1404.89	469.353	1383.37	9.25129e-07	1.56883e-06	9.14971e-05	8.63918e-05	4.93007e-05	0.00102551	2.16694e-05	5.47658e-08	0.00332624	4.76246e-05	0.00432918	0.00141317	1.3167	2.85881	2.1712	2.00468	4.30678	2.14837	1.14788
283	Lsm14a	Q8K2F8	LSM14A	26065	462	Protein LSM14 homolog A	-1.61966	1.97695	1.97695	-0.948459	2.02775	2.02775	-0.674509	1.26039	1.26039	2.39555	1.60108	1.25524	0.348728	3.9366	0.325412	2.09815	0.979176	3.20382	0.518186	4.0777	0.953634	2.3956	0.626545	2.18204	0.00402211	0.048278	0.226378	0.156258	0.935893	0.0250562	0.341027	0.108349	0.96186	0.168036	0.0555593	0.235789	2.68555	2.14299	0.797971	2.87798	4.02074	1.39707	0.308896
22	Rps27a	P62983	RPS27A	6233	156	Ubiquitin-40S ribosomal protein S27a	-0.826317	1.77556	1.77556	-0.819922	2.64148	2.64148	0.270972	2.58194	2.58194	3.83032	2.78646	3.51027	0.575487	2.8387	0.563967	3.42371	0.823525	2.51609	0.566472	6.23969	1.20662	5.98745	1.24648	5.74473	0.00141184	0.0607647	0.00827906	0.000147801	0.656913	0.00163507	0.466326	0.0021669	0.56435	0.00139108	0.289787	0.000308834	1.07202	4.61081	4.30104	1.09392	3.82297	3.49474	1.18709
3	Dlat	Q8BMF4	DLAT	1737	642	Dihydrolipoyllysine-residue acetyltransferase component of pyruvate dehydrogenase complex, mitochondrial	8.18056	9.64343	9.64343	8.92541	10.3535	10.3535	8.60912	11.3124	11.3124	5.50844	4.5053	4.89483	427.791	799.763	290.13	560.385	486.203	1308.35	661.874	646.526	390.485	1797.92	455.769	2543.22	5.98175e-05	3.10144e-06	6.46579e-06	2.20106e-05	0.000192338	0.00182972	0.000178072	3.12389e-05	0.00376353	1.27401e-05	0.00346334	0.00225934	1.33732	2.58088	1.9299	1.97185	3.68335	1.86797	1.13125
280	Atp6v1a	P50516	ATP6V1A	523	617	V-type proton ATPase catalytic subunit A	-1.32814	1.17904	-1.32814	-0.348218	2.66942	2.66942	1.18422	3.42064	3.42064	1.78982	2.34832	1.41401	0.451955	2.26426	0.398282	0.785691	1.62848	6.36174	0.785554	5.22494	2.2724	5.57689	3.77615	10.7082	0.016225	0.264172	0.359277	0.763387	0.0893343	0.00448418	0.0335111	0.0275376	0.203011	0.0385466	0.85936	0.345286	1.27272	1.26431	0.993395	1.44423	3.64357	2.52285	6.21401
513	Ldhb	P16125	LDHB	3945	334	L-lactate dehydrogenase B chain	-1.39676	1.30922	-1.39676	-1.9136	0.490187	-1.9136	-2.55447	0.510766	-2.55447	2.05021	0.627266	1.16129	0.441804	2.47808	0.37978	0.840426	0.26543	1.40463	0.418291	1.30643	0.47239	1.42481	0.170226	1.0843	0.00890814	0.0985507	0.0977345	0.801553	0.235903	0.602371	0.24821	0.814414	0.0986034	0.256294	0.0689777	0.303121	1.29181	1.15033	0.89048	1.50279	3.39187	2.25705	1.30329
671	Vgf	Q0VGU4	VGF	7425	617	Neurosecretory protein VGF	0.238785	2.89571	2.89571	-2.06139	2.1683	2.1683	-1.23818	0.605556	-1.23818	2.18027	1.12737	1.24092	1.18	6.36513	1.42179	7.44212	0.239585	2.0592	0.997047	4.49493	0.458885	1.46187	0.423906	1.52157	0.806624	0.0176767	0.548322	0.00660283	0.0745821	0.298481	0.162264	0.144747	0.319178	0.132024	0.996186	0.0574221	2.27922	3.87272	1.69914	1.89162	3.31228	1.75103	2.70336
915	Dtx3l	Q3UIR3	DTX3L	151636	748	E3 ubiquitin-protein ligase DTX3L	-2.38371	-0.181117	-2.38371	-2.40833	-0.782153	-2.40833	-3.23951	-0.262145	-3.23951	2.58446	2.37435	1.70731	0.191616	0.88202	0.291997	0.756732	0.188373	0.581498	0.49183	0.513044	0.206506	0.833847	0.105879	0.24466	0.00260342	0.766735	0.0672187	0.61391	0.00422331	0.624512	0.0340547	0.0805549	0.229106	0.0196194	0.222035	0.124765	1.10574	2.81298	2.54399	0.725613	3.27871	4.51854	1.24135
898	Cacna1c	Q01815	CACNA1C	775	2139	Voltage-dependent L-type calcium channel subunit alpha-1C	-0.261669	2.44489	2.44489	-1.06682	1.18731	1.18731	-1.10778	1.05478	-1.10778	3.1522	1.61817	2.03941	0.834123	3.65295	1.75158	5.44485	0.477518	1.01342	0.47737	2.27728	0.464006	2.0774	0.587104	1.46318	0.404493	0.000704369	0.347337	0.000750714	0.0921666	0.120553	0.100408	0.0240895	0.0365278	0.92078	0.0933772	0.00913255	1.62953	1.92819	1.18328	0.776001	1.29362	1.66703	1.14007
17	Smarcc2	Q6PDG5	SMARCC2	6601	1213	SWI/SNF complex subunit SMARCC2	-3.06648	0.548469	-3.06648	0.275903	2.65472	2.65472	1.2197	3.3437	3.3437	1.15382	4.98936	4.06636	0.119371	1.46253	0.188606	0.984528	1.28492	6.29726	1.21075	5.12348	3.08478	10.152	2.32899	9.95778	0.0701754	0.523079	0.0915806	0.969262	0.0184617	1.02481e-05	0.0425274	0.0044689	0.591997	8.583e-05	0.68399	0.0044343	1.70336	2.0807	1.22153	1.07807	3.09092	2.86709	1.02321
398	Vwa8	Q8CC88	VWA8	23078	1905	von Willebrand factor A domain-containing protein 8	0.573939	3.07303	3.07303	0.787702	3.72447	3.72447	1.04553	2.6873	2.6873	2.97157	2.3343	0.940227	1.48858	4.80447	1.70315	8.41541	2.26005	2.34302	1.72632	13.2184	4.1486	5.50227	2.06412	6.44106	0.124626	0.00106764	0.128861	0.00936728	0.0724374	0.0046313	0.184329	0.080192	0.53342	0.114755	0.16137	0.115655	1.19059	5.36324	4.50468	1.0406	3.06195	2.94248	0.772351
560	Psmd6	Q99JI4	PSMD6	9861	389	26S proteasome non-ATPase regulatory subunit 6	-0.857224	1.83111	1.83111	-1.03442	3.28772	3.28772	-0.841322	2.46521	2.46521	0.852433	1.86431	1.18236	0.555329	3.55811	0.552014	2.61262	1.13204	2.56803	0.488211	9.76565	0.683715	3.21456	0.558132	5.52205	0.467719	0.140465	0.214676	0.155538	0.354926	0.0136674	0.0949439	0.0138108	0.844685	0.110435	0.0758194	0.0657112	1.20687	2.24362	1.85903	1.21412	3.05557	2.51669	0.796982
84	Atp1a3	Q6PIC6	ATP1A3	478	1013	Sodium/potassium-transporting ATPase subunit alpha-3	-1.18543	1.31636	1.31636	-0.859016	1.14135	1.14135	-1.4187	1.18383	-1.4187	1.03088	0.993567	2.15326	0.508922	2.49037	0.439694	1.19955	0.551329	1.9372	0.72257	2.20587	1.09956	2.27179	0.37405	1.45139	0.169227	0.093137	0.140374	0.719589	0.914061	0.101492	0.203751	0.464473	0.113386	0.00702658	0.607359	0.181864	1.73186	1.39798	0.807214	2.00454	2.90233	1.44788	1.34452
338	Ldha	P06151	LDHA	3939	332	L-lactate dehydrogenase A chain	-1.19809	1.2949	1.2949	-0.711035	1.82718	1.82718	-0.852797	1.09964	1.09964	1.36482	1.36328	1.27776	0.435852	2.4536	0.514329	1.08593	1.17981	1.88163	0.610882	3.54843	0.863867	2.143	0.55371	1.49345	0.0567704	0.0731053	0.0431701	0.883279	0.611367	0.0518999	0.390662	0.0433234	0.723774	0.108264	0.336569	0.0527516	1.52783	1.26266	0.826436	1.29471	2.85291	2.20351	0.602847
550	Rad23b	P54728	RAD23B	5887	416	UV excision repair protein RAD23 homolog B	-2.09802	-0.212655	-2.09802	-4.40326	-1.40743	-4.40326	-3.19385	-1.91704	-3.19385	1.67314	1.3819	1.34535	0.328465	0.862948	0.233578	0.630559	0.0472593	0.151261	0.0581032	0.376983	0.109283	0.264798	0.111285	0.244409	0.0212255	0.811178	0.0703996	0.232574	0.086737	0.0415051	0.133926	0.0627667	0.0796794	0.0451494	0.147669	0.300511	1.02583	2.07879	2.02644	1.44256	2.84492	1.97214	1.05785
732	Mrps18b	Q99N84	MRPS18B	28973	254	28S ribosomal protein S18b, mitochondrial	0.513708	2.74103	2.74103	-0.714044	1.62738	1.62738	0.00420418	2.13762	2.13762	1.47874	1.56276	2.22188	1.5671	3.58509	1.42772	6.68546	0.741886	1.63945	0.609609	3.08952	1.00292	4.40035	1.6981	3.87727	0.0521954	0.0332095	0.38394	0.041197	0.99278	0.0273677	0.25969	0.15821	0.304456	0.0369331	0.1819	0.00599951	1.27729	5.21876	4.0858	1.40199	2.79857	1.99614	1.09712
712	Aak1	Q3UHJ0	AAK1	22848	959	AP2-associated protein kinase 1	-1.74455	-0.0668549	-1.74455	-7.32156	-2.74502	-7.32156	-5.84797	-3.83117	-5.84797	0.875755	1.21385	1.61809	0.298428	0.923164	0.375946	0.954717	0.00625159	0.0245271	0.00816652	0.149165	0.03131	0.0702591	0.0173614	0.0372317	0.13312	0.894442	0.159043	0.88526	0.129586	0.0611148	0.118689	0.107013	0.101544	0.0240942	0.119659	0.170376	1.1851	2.85735	2.41105	0.940741	2.76291	2.93695	1.3839
642	Ilf3	Q9Z1X4	ILF3	3609	898	Interleukin enhancer-binding factor 3	-1.61327	1.35056	-1.61327	-1.24566	0.700791	-1.24566	-0.268641	2.36816	2.36816	2.18489	0.530689	0.471382	0.326856	1.73939	0.385977	2.55011	0.590256	1.34093	0.421715	1.6254	0.830101	5.16284	1.01982	2.95057	0.0133274	0.220794	0.00653303	0.135457	0.814022	0.294653	0.987633	0.432766	0.356492	0.618232	0.337768	0.549275	1.11918	4.01599	3.58833	0.947754	2.73925	2.89026	0.573481
112	Cntnap1	O54991	CNTNAP1	8506	1385	Contactin-associated protein 1	-0.499079	1.7747	1.7747	0.761506	3.5729	3.5729	1.2638	3.89836	3.89836	1.9652	2.00868	2.08782	0.707558	2.02814	0.799037	3.42166	1.77101	11.9	1.69526	10.3514	2.40128	10.8682	4.83855	14.9116	0.361056	0.0298125	0.442466	0.0108342	0.155251	0.00980209	0.0387101	0.0114669	0.608555	0.00816912	0.376141	0.0120367	2.08081	4.58577	2.20384	1.84259	2.71814	1.47518	3.40722
488	Lgi1	Q9JIA1	LGI1	9211	557	Leucine-rich glioma-inactivated protein 1	-2.17786	1.17969	-2.17786	-2.08503	2.92213	2.92213	-2.72945	4.40999	4.40999	0.458217	0.616919	0.749549	0.221003	2.26528	0.406059	2.13687	0.444562	1.04229	0.235691	7.57963	0.150784	21.2589	1.31729	0.625712	0.348163	0.532776	0.493754	0.350461	0.40868	0.241591	0.506419	0.680704	0.21729	0.966371	0.269375	0.178013	2.376	2.53475	1.06681	1.29317	2.68707	2.07789	1.29816
294	Eif3k	Q9DBZ5	EIF3K	27335	218	Eukaryotic translation initiation factor 3 subunit K	-0.123609	1.8371	1.8371	-1.72318	0.830992	-1.72318	-1.02652	1.61117	1.61117	2.99219	1.15783	1.04877	0.917889	3.04701	0.989833	3.57291	0.494685	1.42685	0.302881	1.77891	0.490891	3.05499	0.787366	1.60836	0.800105	0.010182	0.962352	0.00101815	0.39962	0.0695292	0.52751	0.282316	0.0950978	0.252767	0.117429	0.089377	1.14075	3.14285	2.75509	1.05783	2.68025	2.53372	0.758516
610	Got2	P05202	GOT2	2806	430	Aspartate aminotransferase, mitochondrial	-0.102283	2.16396	2.16396	0.100497	2.24165	2.24165	-1.59049	1.16308	-1.59049	2.29018	3.15392	0.953015	0.931558	4.01	2.39851	4.48142	1.07214	1.26239	1.9165	4.72937	0.332058	2.23935	0.630568	1.45898	0.783946	0.00950768	0.208369	0.00512653	0.0466474	0.000701592	0.171438	0.225949	0.802497	0.387825	0.525665	0.111426	3.56537	2.98422	0.837001	1.38475	2.6703	1.92836	2.13213
378	Fech	P22315	FECH	2235	422	Ferrochelatase, mitochondrial	0.410983	2.54969	2.54969	2.57478	4.24098	4.24098	2.39233	4.77886	4.77886	2.91246	5.69237	2.32504	1.75323	3.94236	1.32959	5.8551	5.95779	10.2083	7.59433	18.9088	5.25003	24.8568	7.02444	27.4524	0.284676	0.00668828	0.297415	0.00122332	0.0424854	2.03063e-06	0.00931157	0.00922132	0.0330017	0.0111796	0.0201166	0.00473102	1.47784	3.84111	2.59914	1.94871	2.5863	1.32719	1.29143
572	Atp1a2	Q6PIE5	ATP1A2	477	1020	Sodium/potassium-transporting ATPase subunit alpha-2	-1.99339	1.41579	-1.99339	-0.825972	1.40316	1.40316	-1.66219	1.17724	-1.66219	0.929402	0.823662	1.53818	0.251149	2.66806	0.571747	0.944835	0.580394	1.62415	0.564102	2.6448	0.486802	2.26143	0.315959	0.837416	0.135989	0.117652	0.525946	0.80426	0.521218	0.150085	0.307563	0.868493	0.192028	0.37082	0.408709	0.0289617	2.41185	0.911869	0.378079	1.05944	2.57497	2.43049	1.12901
120	Cntn1	P12960	CNTN1	1272	1020	Contactin-1	-1.00058	2.008	2.008	0.883834	4.0912	4.0912	1.81816	4.37059	4.37059	1.78636	1.93444	2.40887	0.4998	2.60933	0.54883	4.02224	3.80746	14.9007	1.84527	17.0441	3.52631	12.8016	8.37653	20.686	0.131288	0.14868	0.190394	0.0163545	0.148682	0.0116295	0.0236701	0.0150071	0.369412	0.0962746	0.389714	0.00390059	2.46165	3.96427	1.61041	2.24174	2.57172	1.1472	3.27731
53	Smarcd1	Q61466	SMARCD1	6602	515	SWI/SNF-related matrix-associated actin-dependent regulator of chromatin subfamily D member 1	-1.7075	0.635173	-1.7075	0.213936	2.25938	2.25938	0.882933	2.95457	2.95457	1.63947	3.36279	2.27176	0.306189	1.55312	0.506258	1.3584	1.28735	4.65816	1.15985	4.78785	2.00869	7.75203	1.84412	6.77999	0.0229367	0.404478	0.32247	0.470982	0.166068	0.00043372	0.162028	0.0128239	0.608653	0.00534865	0.749065	0.00645884	1.29788	2.21387	1.70576	0.784971	2.53122	3.2246	1.04411
403	Cacna1e	Q61290	CACNA1E	777	2272	Voltage-dependent R-type calcium channel subunit alpha-1E	-0.228824	2.20409	2.20409	1.12429	3.60261	3.60261	-1.21391	0.878993	-1.21391	3.24158	0.901072	2.93493	1.05571	3.13206	0.85333	4.60784	2.90401	8.82516	2.17994	12.1477	0.462647	1.73811	0.431099	1.83909	0.888507	0.000573347	0.117699	0.0106295	0.223437	0.379974	0.125582	0.167807	0.263817	0.129284	0.236343	0.00116165	1.07288	1.57733	1.47019	1.32733	1.07215	0.807749	1.57179
685	Hapln1	Q9QUP5	HAPLN1	1404	356	Hyaluronan and proteoglycan link protein 1	-1.21015	1.9589	1.9589	1.11774	4.78461	4.78461	2.7265	7.0694	7.0694	2.54189	2.15571	1.4693	0.559791	2.32137	0.432224	3.88765	5.16732	17.1504	2.17007	27.562	6.61848	48.4781	37.8648	134.308	0.00287148	0.135554	0.34467	0.221082	0.0734125	0.00698702	0.0278143	0.0136612	0.106639	0.0761388	0.231423	0.0339392	2.05912	4.18197	2.03095	2.66686	2.49711	0.936349	1.84781
360	Map2k1	P31938	MAP2K1	5604	393	Dual specificity mitogen-activated protein kinase kinase 1	-1.10609	1.68268	1.68268	-0.420153	1.61331	1.61331	-1.55075	1.03372	-1.55075	2.75155	0.537005	1.48529	0.868791	3.21023	0.46455	2.22934	0.906579	3.05952	0.747345	2.55204	0.355643	2.0473	0.341332	0.597149	0.574504	0.00177193	0.0289838	0.0390798	0.290399	0.366758	0.311613	0.423385	0.909146	0.0358587	0.660771	0.0327125	1.04988	1.73394	1.65156	1.96346	2.49685	1.27166	1.11742
66	Plp1	P60202	PLP1	5354	277	Myelin proteolipid protein	-0.752844	1.53609	1.53609	-0.192447	1.43191	1.43191	-0.298072	1.52897	1.52897	2.50826	2.6116	0.797834	0.593433	2.32832	0.718921	2.90007	0.972898	1.75867	0.87512	2.69804	0.813339	2.8858	1.0734	2.67042	0.0276621	0.0878876	0.0327726	0.00310267	0.77616	0.0024457	0.792347	0.0506599	0.932475	0.169957	0.483177	0.159282	2.52211	3.05553	1.2115	2.08188	2.45313	1.17833	1.94742
598	Atp5po	Q9DB20	ATP5PO	539	213	ATP synthase subunit O, mitochondrial	-2.54162	-0.589744	-2.54162	-0.86545	1.54236	1.54236	-1.99171	1.60233	-1.99171	1.14465	1.43552	0.923786	0.17175	0.664461	0.221772	0.557608	0.787039	2.91271	0.548875	1.09136	0.459051	0.904763	0.251441	3.03634	0.0833811	0.420366	0.0716728	0.254886	0.324754	0.798318	0.0366842	0.190978	0.456328	0.282093	0.119183	0.870873	1.31779	2.04026	1.54825	1.02055	2.43123	2.38227	0.898153
50	Tbc1d5	Q80XQ2	TBC1D5	9779	815	TBC1 domain family member 5	5.21268	7.44435	7.44435	7.14742	8.87572	8.87572	6.89397	9.76407	9.76407	2.70703	5.45751	4.6491	52.4851	168.415	37.0828	174.169	141.771	469.74	150.481	256.44	118.93	823.336	183.469	869.516	0.00975109	0.0148281	0.0207672	0.00196324	3.48727e-06	3.4337e-05	8.23129e-05	4.03888e-05	0.00242471	2.24339e-05	0.000100896	0.000502867	1.11366	2.50575	2.25002	1.57621	2.42296	1.53721	1.20174
908	Hp1bp3	Q3TEA8	HP1BP3	50809	554	Heterochromatin protein 1-binding protein 3	-0.283669	1.53158	1.53158	-0.0548144	2.35688	2.35688	3.93692	5.89715	5.89715	2.71511	0.773714	1.89096	0.841541	2.89103	0.821499	1.75659	1.18352	2.57378	0.962718	5.12261	28.891	59.5963	15.3155	31.1128	0.204749	0.00192703	0.357367	0.183506	0.290847	0.217751	0.168378	0.334214	0.679311	0.0128541	0.901615	0.0400248	1.00775	1.45521	1.44402	1.03234	2.39501	2.31999	1.08698
204	Aldoa	P05064	ALDOA	226	364	Fructose-bisphosphate aldolase A	-2.80032	0.198549	-2.80032	-2.39314	0.314659	-2.39314	-2.88381	-0.358879	-2.88381	2.66196	1.74492	3.63904	0.143556	1.14754	0.18932	0.482348	0.219194	0.471451	0.190368	1.24372	0.261669	0.575782	0.135483	0.77977	0.00217793	0.78794	0.0597062	0.314319	0.0179921	0.110512	0.0199001	0.221002	0.000229593	0.00148454	0.0257898	0.452391	2.07229	1.00485	0.484896	1.57136	2.39061	1.52137	0.865139
396	Smarca4	Q3TKT4	SMARCA4	6597	1613	Transcription activator BRG1	-1.63241	1.57513	-1.63241	0.236011	3.25487	3.25487	2.61633	5.24214	5.24214	2.5035	3.31313	1.61259	0.322549	1.93291	0.745424	2.97962	2.25238	9.54584	1.17773	5.62607	6.34885	37.8479	6.13187	26.6325	0.00313693	0.321251	0.33658	0.321351	0.012266	0.000486264	0.0207567	0.00149589	0.240917	0.0244013	0.796511	0.134649	2.14379	3.66921	1.71155	0.927629	2.38026	2.56596	0.767684
635	Arhgap23	Q69ZH9	ARHGAP23	57636	1483	Rho GTPase-activating protein 23	0.527933	3.25534	3.25534	-0.39749	3.50935	3.50935	-0.526962	2.16033	2.16033	5.09741	2.09684	1.05563	1.44186	7.3297	2.7814	9.54891	0.759178	3.62232	0.809141	11.3873	0.694015	2.93309	0.968585	4.47018	0.0193981	7.99073e-06	0.0429886	0.000711895	0.317136	0.00800128	0.931484	0.222918	0.772344	0.157039	0.81865	0.0879766	1.74222	3.08313	1.76965	0.903159	2.3666	2.62036	2.37232
7	Dclk2	Q6PGN3	DCLK2	166614	756	Serine/threonine-protein kinase DCLK2	-1.07851	1.16849	1.16849	0.283983	1.89347	1.89347	-1.1517	1.63777	1.63777	1.16356	2.63677	1.11401	0.634782	2.15512	0.473519	2.24777	1.21755	3.71528	1.64432	2.305	0.450095	3.11185	0.795138	2.17107	0.068619	0.259609	0.092879	0.0836678	0.202753	0.00230796	0.545588	0.359792	0.434134	0.0769113	0.264176	0.347746	0.833744	2.43403	2.9194	1.11769	2.3337	2.08798	1.04171
185	Tjp2	Q9Z0U1	TJP2	9414	1167	Tight junction protein ZO-2	1.19083	3.46422	3.46422	0.442408	4.10768	4.10768	2.3852	5.08451	5.08451	3.0686	6.07954	2.62057	2.28284	7.43154	3.33451	11.0366	3.46743	13.851	1.35887	17.2399	5.59976	18.076	5.22416	33.9304	0.0547157	0.000853881	0.0463655	0.00156844	0.0339189	8.32646e-07	0.0969324	0.00387032	0.0445536	0.0023957	0.775464	0.0145213	1.87947	3.45881	1.84031	1.2867	2.32901	1.81006	3.09843
18	Prrc2c	Q3TLH4	PRRC2C	23215	2846	Protein PRRC2C	-0.0736363	1.68694	1.68694	0.335505	2.59307	2.59307	0.655129	2.67663	2.67663	1.4994	3.51918	5.0482	1.1056	2.45847	0.95024	3.21974	1.83394	6.03383	1.26182	5.80832	2.01939	6.39361	1.57476	4.70479	0.794752	0.0539004	0.900698	0.0316667	0.000769911	0.00383363	0.0630094	0.000302569	0.026624	8.94946e-06	0.228587	0.0071899	1.24202	3.04933	2.45514	1.44509	2.32835	1.61122	0.930258
867	Gnl1	P36916	GNL1	2794	607	Guanine nucleotide-binding protein-like 1	-0.717922	2.30136	2.30136	-0.637773	1.72485	1.72485	-0.46376	1.44049	1.44049	1.9052	1.68838	2.47723	0.991758	3.06585	0.607972	4.92924	0.642704	1.84483	0.801265	3.30547	0.972668	2.71413	0.725094	2.24923	0.982892	0.105823	0.404436	0.0124394	0.950905	0.0447325	0.248096	0.0204939	0.247474	0.0590108	0.699339	0.0033325	0.686929	3.72941	5.42911	1.12056	2.31959	2.07003	1.02062
730	Septin2	P42208	SEPTIN2	4735	361	Septin-2	-1.79566	1.36642	-1.79566	1.76864	3.7057	3.7057	-0.22797	3.68374	3.68374	2.49969	1.53797	1.93332	0.288039	2.41808	0.330166	2.57829	3.40733	8.35305	4.08947	13.0475	0.853835	12.7733	3.97009	12.8504	0.00316452	0.195575	0.0725568	0.00986532	0.598007	0.0289757	0.0450407	0.139905	0.0977847	0.0116594	0.0948405	0.0457091	1.6618	2.45296	1.47609	1.44976	2.30054	1.58684	1.97111
684	Vcan	Q62059	VCAN	1462	3357	Versican core protein	-0.83276	2.4855	2.4855	1.4032	4.32833	4.32833	1.88822	6.11673	6.11673	1.83643	1.97362	1.76511	0.561454	2.65827	1.10228	5.60029	2.64488	8.29526	5.36071	20.089	3.70178	21.3787	13.3875	69.3935	0.0145737	0.0265472	0.909969	0.183378	0.24843	0.0225871	0.0391895	0.0106263	0.397149	0.0908023	0.121889	0.0171749	2.60649	4.81072	1.84567	1.32763	2.28349	1.71997	1.98122
800	Pi4ka	E9Q3L2	PI4KA	5297	2105	Phosphatidylinositol 4-kinase alpha	-0.917173	1.76676	1.76676	-0.842194	1.49652	1.49652	-0.0725838	2.41905	2.41905	1.27193	0.72353	2.65742	0.529546	3.40289	0.569814	2.50839	0.557794	1.38631	2.82161	2.09722	0.950933	5.34817	1.6841	2.27643	0.413768	0.0534656	0.386125	0.0646559	0.958392	0.189004	0.580863	0.392019	0.129567	0.305006	0.508067	0.00220079	1.16986	1.6736	1.4306	1.08719	2.27042	2.08834	8.69234
1003	Kmt2c	Q8BRH4	KMT2C	58508	4903	Histone-lysine N-methyltransferase 2C	-3.20038	-1.90019	-3.20038	-5.17804	-3.57766	-5.17804	-6.56657	-5.18739	-6.56657	1.46675	2.04882	1.90455	0.127914	0.223388	0.10879	0.267908	0.0277018	0.0587493	0.027622	0.083756	0.0105503	0.0274436	0.0112088	0.0243615	0.0675125	0.0341391	0.0637149	0.0529092	0.0267239	0.0120574	0.00893674	0.0360731	0.0554637	0.0518977	0.012458	0.116378	1.31695	2.71206	2.05936	1.54844	2.26138	1.46042	1.3576
1033	Irf2bpl	Q8K3X4	IRF2BPL	64207	775	Probable E3 ubiquitin-protein ligase IRF2BPL	-1.8455	0.224275	-1.8455	-2.79054	6.68289	6.68289	-6.87174	-2.81468	-6.87174	1.36274	2.39342	1.36007	0.27826	1.01032	0.32624	1.16819	0.144531	0.894744	0.242266	102.743	0.0313765	0.135269	0.00853884	0.142134	0.0433773	0.971763	0.13357	0.464924	0.0076951	0.0174065	0.215386	0.00404184	0.043645	0.825693	0.104963	0.376675	1.27917	2.61251	2.04235	1.09104	2.25946	2.07092	2.24286
438	Srrm1	Q52KI8	SRRM1	10250	946	Serine/arginine repetitive matrix protein 1	-0.125014	1.73023	1.73023	-0.957793	1.15425	1.15425	-1.40015	1.15668	-1.40015	2.59931	1.0767	1.06118	1.16555	2.07284	0.916995	3.31781	1.25347	1.58839	0.514844	2.22569	0.411487	2.22944	0.378889	1.48589	0.388534	0.183253	0.83167	0.00251588	0.0838111	0.112686	0.151228	0.433108	0.460559	0.429808	0.0868599	0.197689	1.20797	3.6158	2.99327	1.5354	2.25901	1.47128	0.700465
428	Dmd	P11531	DMD	1756	3678	Dystrophin	0.32674	2.46976	2.46976	0.158472	2.38566	2.38566	0.791425	2.28243	2.28243	3.49149	1.74281	2.70866	1.4965	3.69264	1.25418	5.53953	1.55399	2.60228	1.1161	5.22583	3.61776	4.86495	1.73078	3.80244	0.103451	0.00114392	0.332192	0.000322486	0.0180795	0.055037	0.0383902	0.224967	0.436971	0.111673	0.848065	0.00195589	1.07641	3.37499	3.13542	1.28439	2.24976	1.75162	1.00138
314	Hapln4	Q80WM4	HAPLN4	404037	400	Hyaluronan and proteoglycan link protein 4	-1.308	2.03443	2.03443	0.854775	3.2915	3.2915	2.55945	5.718	5.718	1.20737	2.10746	2.10703	0.721186	3.36979	0.40388	4.09661	2.15851	7.71194	1.80848	9.79131	6.46471	52.6367	5.89482	21.8412	0.252545	0.162419	0.0985772	0.0620347	0.0440728	0.010679	0.0164626	0.00780801	0.277551	0.00781581	0.236716	0.0604527	1.16838	2.7284	2.33519	2.08631	2.24433	1.07574	1.11044
797	Nbea	Q9EPN1	NBEA	26960	2936	Neurobeachin	-0.151472	2.06804	2.06804	-0.907026	1.27387	1.27387	-1.03958	1.61922	1.61922	1.92744	1.57793	0.929246	0.900331	4.07993	1.37132	4.19318	0.533283	1.14727	0.921181	2.4181	0.486467	3.07208	0.500206	2.24651	0.837107	0.0151491	0.564092	0.0118185	0.0624196	0.158242	0.120976	0.0264285	0.117694	0.598477	0.904404	0.219242	1.42087	2.29956	1.61842	0.93286	2.23746	2.39849	2.12416
563	Elp3	Q9CZX0	ELP3	55140	547	Elongator complex protein 3	-0.938955	1.55154	1.55154	-0.645792	1.58644	1.58644	0.119816	1.00259	1.00259	2.61901	0.850392	1.72469	0.521611	2.93129	0.570386	1.09732	0.908476	1.62837	0.641541	3.00308	1.12401	1.84183	1.0866	2.0036	0.363495	0.0024043	0.0824009	0.847825	0.793291	0.404432	0.845915	0.141126	0.808305	0.0984275	0.133745	0.0188497	0.620445	3.19552	5.15037	0.567388	8.53623	15.0448	1.03296
114	Gigyf2	Q6Y7W8	GIGYF2	26058	1291	GRB10-interacting GYF protein 2	-1.34272	0.665355	-1.34272	-5.28608	-3.64413	-5.28608	-6.06162	-2.46232	-6.06162	0.635685	1.11913	1.27067	0.562577	1.13347	0.394276	1.58596	0.0260879	0.0564156	0.025629	0.0799848	0.0450955	0.171627	0.0149717	0.181455	0.367958	0.714083	0.249055	0.231374	0.0992815	0.0854135	0.0760097	0.120314	0.102956	0.0536205	0.117012	0.213536	0.939101	3.09797	3.29887	1.33997	2.21409	1.65234	1.15871
537	Uqcc2	Q9CQY6	UQCC2	84300	136	Ubiquinol-cytochrome-c reductase complex assembly factor 2	-1.81761	1.52738	-1.81761	-0.445582	1.81446	1.81446	-1.71128	-0.332824	-1.71128	2.76548	0.47063	1.02788	0.35494	1.57804	0.28369	2.88261	0.734288	1.00765	0.91657	3.51729	0.600586	0.793981	0.305389	0.675952	0.00171602	0.106588	0.0605133	0.169879	0.345582	0.810732	0.338353	0.349277	0.093782	0.985883	0.894801	0.133254	1.76014	4.00009	2.27259	2.20221	2.18978	0.994356	1.30634
713	Mark4	Q8CIP4	MARK4	57787	752	MAP/microtubule affinity-regulating kinase 4	-0.0711089	2.12846	2.12846	-0.102901	2.74393	2.74393	-1.85119	0.742857	-1.85119	1.54474	1.39726	1.60166	0.951906	2.80074	0.982226	4.37251	3.72785	2.64531	0.931159	6.69892	0.277165	1.67349	0.489461	1.4634	0.844911	0.136696	0.966344	0.0285274	0.0400625	0.331086	0.132186	0.16411	0.122577	0.0250233	0.930262	0.0428165	1.12914	3.41157	3.02138	1.09429	2.18522	1.99694	1.15111
1037	Cacnb1	Q8R3Z5	CACNB1	782	597	Voltage-dependent L-type calcium channel subunit beta-1	0.34332	2.66127	2.66127	-0.69749	1.72978	1.72978	-1.06555	0.731623	-1.06555	1.95073	1.16836	1.13309	1.27902	3.73351	1.26867	6.32588	0.616644	1.47626	1.17923	3.31677	0.477791	1.62854	0.725989	1.66051	0.629863	0.0258743	0.465704	0.0112013	0.10253	0.145041	0.393896	0.0678637	0.213761	0.0736048	0.68816	0.115546	0.902021	2.38339	2.64228	0.909381	1.40667	1.54684	1.75425
29	Arid1a	A2BH40	ARID1A	8289	2283	AT-rich interactive domain-containing protein 1A	-3.44886	-0.728656	-3.44886	-1.09424	1.23113	1.23113	-0.338013	1.9437	1.9437	2.22763	2.59416	1.46771	0.0915776	0.603466	0.116359	0.538255	0.544739	2.34751	0.468384	1.99985	0.996794	3.84692	0.79113	2.66029	0.0476202	0.466283	0.00592063	0.298854	0.995217	0.0025459	0.693661	0.058216	0.415812	0.0340636	0.359565	0.177077	1.24693	1.92775	1.54599	0.981367	2.1613	2.20233	0.942544
1022	Cacnb2	Q8CC27	CACNB2	783	655	Voltage-dependent L-type calcium channel subunit beta-2	0.362762	2.04943	2.04943	-1.19566	1.06481	-1.19566	-1.17496	0.793843	-1.17496	1.87707	2.15422	1.77014	1.28589	2.98545	1.61238	4.13943	0.436586	1.43182	0.511547	2.09189	0.442895	1.73369	0.476568	1.51236	0.54102	0.139209	0.425062	0.0132718	0.0631926	0.104013	0.123756	0.00701103	0.0433574	0.101872	0.0765701	0.0169768	1.18156	2.00567	1.69748	0.942301	1.44654	1.53511	1.27705
522	Dact3	Q0PHV7	DACT3	147906	610	Dapper homolog 3	0.256917	2.1147	2.1147	0.558117	2.87747	2.87747	0.124043	2.26729	2.26729	2.54328	1.705	1.34865	1.19492	4.331	1.42921	3.31846	1.47235	6.49713	1.63274	7.34859	1.08978	4.81419	2.1128	4.5325	0.387792	0.00286231	0.303419	0.0547925	0.727047	0.0378245	0.182003	0.0197243	0.535631	0.0448079	0.333392	0.0682144	1.48881	1.64649	1.10591	1.24475	2.14887	1.72634	1.25592
203	Septin11	Q8C1B7	SEPTIN11	55752	431	Septin-11	1.47725	4.09376	4.09376	3.78469	5.62197	5.62197	2.14985	4.16407	4.16407	4.41543	2.77779	4.45179	4.33778	13.3126	2.78417	17.0744	23.0333	44.2306	13.7817	49.2472	4.85029	11.3415	4.43781	17.9271	0.000180174	0.00125103	0.0121539	3.84209e-05	0.0170258	0.00166807	0.0038776	0.00247485	0.00150202	3.53351e-05	0.00138172	0.00307582	1.05682	2.74642	2.59875	1.64654	2.14133	1.3005	1.0972
261	Csnk2b	P67871	CSNK2B	1460	215	Casein kinase II subunit beta	-0.571174	1.85012	1.85012	-0.895299	2.79313	2.79313	0.510101	2.77102	2.77102	1.85012	3.448	1.68197	0.73811	2.65824	0.673069	3.60531	0.537636	4.24106	0.585401	6.93134	1.59729	6.82591	1.42415	6.46202	0.524717	0.264726	0.575641	0.0141214	0.293425	0.000356451	0.37439	0.0010102	0.32349	0.0207983	0.367519	0.0208186	1.13965	2.90084	2.54538	1.24978	2.13883	1.71136	1.01946
201	Hist2h2aa1	Q6GSS7	H2AC19	723790	130	Histone H2A type 2-A	2.8258	4.55659	4.55659	1.40675	3.02384	3.02384	1.47216	2.96067	2.96067	1.55182	3.34156	2.21621	7.09009	23.5325	11.6375	20.708	3.27613	4.47367	2.65139	8.13328	2.77437	7.78484	3.39068	7.17939	0.146705	0.131289	0.0280658	0.17181	0.0684066	0.000455446	0.10337	0.0877439	0.131177	0.0490985	0.182937	0.00607838	1.06399	1.88079	1.76768	0.648228	2.13732	3.29718	1.05288
912	Sec24a	Q3U2P1	SEC24A	10802	1090	Protein transport protein Sec24A	-2.55502	-0.334813	-2.55502	-1.37775	0.846334	-1.37775	-1.62275	0.727333	-1.62275	1.49928	2.00983	2.58394	0.211354	0.758328	0.170162	0.792887	0.384819	0.736784	0.475512	1.79793	0.457737	1.65558	0.324715	1.24754	0.0316751	0.518749	0.0389377	0.713161	0.00977622	0.154271	0.292931	0.358205	0.0205975	0.351217	0.22789	0.00260652	1.0131	2.232	2.20314	1.25834	2.13472	1.69645	1.08102
241	Eif3m	Q99JX4	EIF3M	10480	374	Eukaryotic translation initiation factor 3 subunit M	-0.712981	1.43741	1.43741	-2.49231	0.445247	-2.49231	-0.744597	0.730728	-0.744597	1.47568	0.836243	1.43736	0.610058	1.75643	0.674894	2.70835	0.461313	0.755927	0.177722	1.36155	1.17858	1.65948	0.596834	1.42118	0.0902628	0.173127	0.102114	0.0334445	0.741618	0.1458	0.274264	0.264834	0.110099	0.366991	0.0365294	0.678713	1.1806	3.27988	2.77814	1.06718	2.12708	1.99317	0.645018
740	Itpr1	P11881	ITPR1	3708	2749	Inositol 1,4,5-trisphosphate receptor type 1	-4.69918	1.194	-4.69918	-2.02904	0.368555	-2.02904	-1.67726	0.846798	-1.67726	1.25419	1.8478	1.77953	0.837152	2.28786	0.0384952	1.95195	0.289167	0.846283	0.245018	1.29106	0.312675	1.7985	0.419093	1.61012	0.455723	0.0571508	0.253623	0.0556939	0.0141971	0.282845	0.343462	0.334884	0.0166138	0.46057	0.176832	0.334913	0.540211	1.81216	3.35455	11.7479	2.12402	0.180799	0.779463
73	Dld	O08749	DLD	1738	509	Dihydrolipoyl dehydrogenase, mitochondrial	5.21118	7.65385	7.65385	3.76792	6.43438	6.43438	4.8388	6.8242	6.8242	3.03889	3.6239	2.44061	37.0444	123.521	44.7445	201.39	42.0139	86.4854	13.6225	67.5268	38.279	113.315	28.6169	101.516	0.000914344	0.00230026	0.00122841	0.00293468	0.000645337	0.0109538	0.00664841	0.000237738	0.0810028	0.00362568	0.132344	0.00529857	1.52104	3.45056	2.26856	1.25928	2.11636	1.68061	0.963688
274	Cacnb3	P54285	CACNB3	784	484	Voltage-dependent L-type calcium channel subunit beta-3	-0.120331	1.77473	1.77473	-0.182704	2.4437	2.4437	-0.0760916	1.61021	1.61021	2.88113	1.37466	2.75404	1.25759	2.55547	0.919976	3.42175	2.01865	5.44035	0.88105	4.21367	0.962323	2.78056	0.948624	3.05296	0.497771	0.00205902	0.697314	0.00131483	0.925333	0.042203	0.926369	0.0446124	0.174655	0.00176181	0.897185	0.0609586	1.20694	2.126	1.76148	1.64988	1.58776	0.962354	1.32796
571	Psmd2	Q8VDM4	PSMD2	5708	908	26S proteasome non-ATPase regulatory subunit 2	-2.577	0.704993	-2.577	-2.00972	1.84209	-2.00972	-2.4116	1.09082	-2.4116	1.5923	1.97342	2.91685	0.180898	0.697896	0.167589	1.63014	0.416905	0.650243	0.248322	3.58528	0.187947	0.801489	0.267771	2.12995	0.0255685	0.523173	0.0393386	0.166006	0.0106311	0.521773	0.0896429	0.159911	0.118599	0.0988063	0.0526353	0.00121102	1.02924	4.91786	4.77815	1.11097	2.10544	1.89513	0.805929
497	Ssrp1	Q08943	SSRP1	6749	708	FACT complex subunit SSRP1	-4.76623	-0.827517	-4.76623	-2.39197	-0.129026	-2.39197	-1.09871	0.621677	-1.09871	3.54625	1.08117	2.49873	0.13312	0.304998	0.0367471	0.563498	0.190522	0.659054	0.251685	0.914449	0.466932	1.53866	0.572047	1.01191	0.14707	0.181003	0.000284284	0.394946	0.0829526	0.525091	0.272739	0.976069	0.00317153	0.326543	0.101146	0.756268	0.670854	3.85506	5.7465	2.43024	2.08658	0.858591	0.856805
742	Epb41l4b	Q9JMC8	EPB41L4B	54566	527	Band 4.1-like protein 4B	-0.940927	1.76814	1.76814	-0.213896	1.29188	1.29188	0.360851	1.75881	1.75881	2.45902	2.72983	2.13119	0.561301	3.40616	0.520898	2.98712	0.932988	1.32284	0.862205	2.44847	1.28418	3.38418	1.62395	2.81574	0.012276	0.0297687	0.00837711	0.0034752	0.526664	0.123838	0.35659	0.00186281	0.878999	0.145928	0.598061	0.00739278	1.02556	1.81566	1.77041	1.1051	2.07036	1.87345	1.09345
596	Eprs1	Q8CGC7	EPRS1	2058	1512	Bifunctional glutamate/proline--tRNA ligase	-4.20996	-1.82113	-4.20996	-3.88488	-2.07801	-3.88488	-4.16389	-2.49244	-4.16389	1.37149	2.28947	2.20304	0.054035	0.283	0.0698692	0.136824	0.0676917	0.157252	0.0751708	0.236841	0.0634146	0.177705	0.0557885	0.106461	0.042512	0.149906	0.0654024	0.164611	0.0152904	0.00513493	0.0117411	0.00858294	0.00626551	0.0274263	0.0903412	0.188358	1.21769	0.997738	0.819368	0.941731	2.06367	2.19136	1.54118
905	Rbm15	Q0VBL3	RBM15	64783	962	RNA-binding protein 15	-1.00049	1.18445	1.18445	-1.11682	1.10308	-1.11682	-0.000728394	2.96142	2.96142	1.24095	0.555326	2.12033	0.656562	2.26767	0.499831	2.27277	0.46111	1.00536	0.522558	2.14814	0.999495	7.78889	2.38605	4.43208	0.0956237	0.247464	0.0574184	0.0626037	0.998977	0.278403	0.312458	0.330082	0.00757997	0.970987	0.0636304	0.0460529	0.781002	2.04569	2.61931	1.0259	2.0411	1.98958	1.28067
771	Rps21	Q9CQR2	RPS21	6227	83	40S ribosomal protein S21	-0.158706	2.55397	2.55397	-0.913979	1.21831	1.21831	2.906	4.48061	4.48061	1.62918	1.46845	2.23775	0.895828	5.87247	1.38958	4.2478	0.530719	1.60184	0.622849	2.32674	10.0021	7.95806	7.49539	22.3254	0.830019	0.15594	0.523456	0.0234868	0.378099	0.0340058	0.201902	0.251253	0.0918795	0.0489575	0.108342	0.00578431	1.36103	1.47617	1.0846	0.877426	2.04076	2.32585	1.58463
337	Pdia3	P27773	PDIA3	2923	505	Protein disulfide-isomerase A3	2.49205	4.79318	4.79318	4.04148	6.1012	6.1012	4.03278	6.02813	6.02813	1.97955	5.5316	3.60315	5.62579	27.7263	6.92912	22.1765	18.0021	40.9916	16.4667	68.6508	16.3677	65.2603	25.4148	52.9643	0.0149251	0.0711594	0.0656445	0.0104822	0.0156615	2.94035e-06	0.00711666	0.00217408	0.00243784	0.00576935	0.000249374	0.00668513	1.1467	1.62703	1.41887	0.931013	2.03419	2.18492	0.955216
363	Synj1	Q8CHC4	SYNJ1	8867	1574	Synaptojanin-1	0.62779	2.1639	2.1639	-0.459371	2.41047	2.41047	-1.07624	1.29818	1.29818	2.22244	2.54746	1.92242	2.20819	4.48124	1.5452	4.30415	1.18114	5.31649	0.727303	2.60664	0.474264	2.45918	0.931948	1.02279	0.25181	0.0274523	0.431104	0.00599178	0.0811418	0.00283493	0.724383	0.951355	0.683877	0.0436732	0.614106	0.0119557	1.03903	1.92775	1.85533	1.48484	2.00706	1.3517	1.36807
619	Ncan	P55066	NCAN	1463	1268	Neurocan core protein	-1.39357	1.77176	1.77176	1.80828	5.95201	5.95201	3.35181	9.68975	9.68975	0.698335	2.164	2.50013	0.827442	3.09399	0.380621	3.41471	19.6575	38.0331	3.50223	61.906	10.2093	825.856	533.107	75.9174	0.631829	0.229625	0.243936	0.200293	0.0834045	0.272919	0.341275	0.00685482	0.0185742	0.0031613	0.0838943	0.00852219	2.17718	2.20979	1.01498	4.73303	2.00223	0.423034	1.1362
615	Srrt	Q99MR6	SRRT	51593	875	Serrate RNA effector molecule homolog	-0.64104	1.77527	1.77527	-1.23066	0.544148	-1.23066	-0.659692	2.11934	2.11934	2.74573	0.538309	1.57644	0.641251	3.20567	1.07328	3.42301	0.426121	0.987171	0.528391	1.45816	0.633013	2.26944	1.03711	4.34494	0.245133	0.0664785	0.831328	0.00179583	0.517279	0.289529	0.956198	0.315701	0.0265194	0.965874	0.165508	0.379134	1.68857	2.13696	1.26554	1.00887	2.00128	1.98369	1.20881
332	Eif4e2	Q8BMB3	EIF4E2	9470	245	Eukaryotic translation initiation factor 4E type 2	-2.05066	0.695783	-2.05066	-4.24855	-2.17305	-4.24855	-4.32331	-1.9484	-4.32331	1.18874	1.39449	1.38843	0.241374	0.873413	0.342461	1.61976	0.0556185	0.200317	0.052609	0.221742	0.0723654	0.177749	0.0499523	0.259103	0.064753	0.727361	0.128329	0.249336	0.0820669	0.0403189	0.0928957	0.173947	0.105601	0.0408857	0.0754701	0.170244	1.26949	3.69397	2.90982	0.894762	1.99187	2.22615	1.21102
711	Atp6v0d1	P51863	ATP6V0D1	9114	351	V-type proton ATPase subunit d 1	-0.887797	1.22637	1.22637	-0.464036	2.50871	2.50871	1.19333	3.07123	3.07123	1.67526	2.73323	1.0625	0.713877	2.27172	0.540439	2.33978	2.41913	4.09314	0.724955	5.69109	2.2868	5.19267	4.17411	8.40488	0.0211223	0.0488988	0.27986	0.146313	0.413374	0.00184828	0.0406133	0.0653597	0.0865973	0.123029	0.816843	0.399576	1.31221	2.04133	1.55565	1.73332	1.98196	1.14344	5.39057
164	Fam120c	Q8C3F2	FAM120C	54954	1091	Constitutive coactivator of PPAR-gamma-like protein 2	-1.60728	1.19549	-1.60728	-0.795582	0.922001	0.922001	-0.387466	1.52719	1.52719	1.31471	0.948159	1.7525	0.652825	1.53218	0.328216	2.29022	0.695013	1.89474	0.576111	1.86737	0.773124	2.88223	0.764471	1.94872	0.17878	0.200667	0.0494948	0.0484499	0.652803	0.128816	0.545149	0.112679	0.412016	0.053331	0.0590454	0.0176805	0.88457	2.96206	3.34859	1.75942	1.98164	1.12631	0.943648
629	Rpl8	P62918	RPL8	6132	257	60S ribosomal protein L8	-0.970193	1.73827	1.73827	-0.00114864	2.49334	2.49334	3.22232	5.46732	5.46732	0.496445	1.26499	1.41464	0.510438	3.33634	0.712621	1.67426	1.00606	5.63079	0.999204	3.47786	26.6043	21.9262	9.33286	44.2413	0.325552	0.347485	0.515686	0.318827	0.363666	0.0543258	0.115039	0.288062	0.98768	0.0384908	0.997914	0.132413	0.971192	0.994287	1.02378	0.695648	1.98134	2.8482	1.16735
527	H3-5	P02301	H3-5	440093	136	Histone H3.3C	1.09536	2.94749	2.94749	-1.31784	0.772993	-1.31784	0.341681	2.80356	2.80356	0.865383	1.25246	1.19131	2.3728	7.71407	2.13666	5.47769	0.427741	1.27475	0.401136	1.70881	1.26723	6.9816	1.49532	2.83247	0.285823	0.213888	0.422678	0.136338	0.712364	0.0572507	0.743303	0.055916	0.0643717	0.442468	0.116547	0.546843	1.21534	1.40594	1.15683	1.34966	1.97994	1.467	1.38239
525	Mapk8ip3	Q9ESN9	MAPK8IP3	23162	1337	C-Jun-amino-terminal kinase-interacting protein 3	1.29279	2.25611	2.25611	0.0335572	2.10459	2.10459	0.729132	4.17607	4.17607	1.46885	3.45189	2.80581	2.45001	4.77703	2.84333	4.72447	1.49443	2.47861	1.02353	4.30075	2.2708	18.0768	1.65764	6.52663	0.140019	0.0508171	0.211548	0.0339745	0.507495	0.000353274	0.393002	0.186555	0.27001	0.0290604	0.976936	0.00156384	0.994018	1.95695	1.96873	0.856514	1.97872	2.3102	1.45074
155	Map7	O88735	MAP7	9053	730	Ensconsin	-0.620931	1.55263	1.55263	0.0798726	2.59126	2.59126	-0.129917	2.15258	2.15258	1.6523	1.13652	2.38752	0.981072	1.91289	0.650251	2.93351	1.44942	4.35603	1.05692	6.02624	1.29392	3.15268	0.913884	4.44623	0.930602	0.162754	0.0467163	0.0222691	0.614944	0.0869137	0.908879	0.073027	0.388735	0.0274795	0.842554	0.00409713	1.78591	3.0304	1.69684	2.6945	1.97607	0.733369	1.00655
152	Cacnb4	Q8R0S4	CACNB4	785	519	Voltage-dependent L-type calcium channel subunit beta-4	-0.111974	1.99424	1.99424	0.626801	3.12648	3.12648	-0.035482	1.92833	1.92833	4.52611	1.8435	3.01483	1.0462	2.23454	0.925321	3.98406	2.63749	8.35575	1.54414	8.73301	1.329	2.7894	0.975706	3.80615	0.844217	2.97779e-05	0.791028	0.00208858	0.165707	0.077382	0.950676	0.0143385	0.0270091	0.00190552	0.619183	0.000966428	1.03019	1.90534	1.84952	1.16476	1.06865	0.917484	1.7622
526	Mrps26	Q80ZS3	MRPS26	64949	200	28S ribosomal protein S26, mitochondrial	-1.00985	2.58069	2.58069	-1.40251	2.03869	2.03869	0.321446	1.34579	1.34579	1.76029	1.35877	2.36872	1.38897	4.46716	0.496599	5.98226	0.378271	3.10867	0.383651	4.10871	1.36743	2.5417	1.24958	2.22472	0.34959	0.0173666	0.395567	0.0251536	0.587011	0.043775	0.556924	0.158981	0.339874	0.00427836	0.0922955	0.146464	0.821809	2.64257	3.21556	2.29857	1.9733	0.858491	0.842911
49	Cavin1	O54724	CAVIN1	284119	392	Caveolae-associated protein 1	7.01289	9.15536	9.15536	5.25871	7.57113	7.57113	5.83831	8.75578	8.75578	5.54156	3.33769	3.64817	140.056	570.213	129.149	446.436	46.8368	134.51	38.285	190.168	57.2144	432.267	78.1984	275.078	2.87372e-06	0.0125703	0.016315	0.000718106	0.0131714	0.0183656	0.000459522	0.00821044	0.0199928	0.000224819	0.0166317	0.00811805	1.13771	1.53702	1.35098	1.2338	1.96317	1.59116	1.19973
503	Vps35	Q9EQH3	VPS35	55737	796	Vacuolar protein sorting-associated protein 35	-1.69226	2.64553	2.64553	0.304617	2.21651	2.21651	-0.231574	2.69117	2.69117	2.03126	1.94977	2.0706	0.393729	6.25723	0.309442	3.61953	2.72134	4.64766	1.23509	4.14948	0.851705	6.45835	0.992915	2.93846	0.203257	0.216013	0.211531	0.00930555	0.71916	0.0221652	0.983681	0.0112262	0.0436833	0.0125699	0.548757	0.00849955	1.02786	1.13416	1.10342	1.30784	1.96068	1.49918	0.769913
1073	Trim33	Q99PP7	TRIM33	51592	1142	E3 ubiquitin-protein ligase TRIM33	-3.04039	-0.173195	-3.04039	-5.84032	-3.33214	-5.84032	-5.65685	-3.75576	-5.65685	1.83273	1.62575	1.43619	0.121549	0.886876	0.264783	0.770974	0.0174538	0.0563973	0.0202236	0.0992945	0.0236943	0.0740293	0.0198207	0.0606984	0.0146985	0.800667	0.068997	0.50637	0.0325686	0.040097	0.0236727	0.0851735	0.0566238	0.042871	0.036628	0.0923431	1.45874	1.70156	1.16646	0.669639	1.95736	2.92301	1.42516
81	Septin5	Q9Z2Q6	SEPTIN5	5413	369	Septin-5	-0.295971	2.04065	2.04065	1.82019	3.69053	3.69053	-0.564194	1.27503	1.27503	4.36291	1.48078	4.37232	0.969462	4.1143	0.814524	3.87216	3.53128	10.9527	3.68119	12.911	0.676333	2.42004	0.766284	2.01517	0.923072	0.00171189	0.367796	4.33605e-05	0.479053	0.0330536	0.528655	0.049091	0.0293973	4.24308e-05	0.0351107	0.0162834	1.08802	1.84048	1.69159	1.29498	1.95557	1.51012	1.32183
481	Hspa9	P38647	HSPA9	3313	679	Stress-70 protein, mitochondrial	-0.102024	2.07613	2.07613	-0.953076	1.58992	1.58992	0.427545	2.85622	2.85622	1.19792	1.94569	0.784459	0.931725	3.51701	1.00386	4.21673	0.973189	0.981433	0.51653	3.01032	1.34494	7.24115	1.37685	3.99729	0.884096	0.0633986	0.981434	0.213172	0.35139	0.011332	0.527703	0.14975	0.963182	0.961143	0.403595	0.164264	1.10939	2.34359	2.1125	1.02967	1.95469	1.89837	1.22934
61	Kank3	Q9Z1P7	KANK3	256949	791	KN motif and ankyrin repeat domain-containing protein 3	6.01264	8.16306	8.16306	5.07731	7.49562	7.49562	4.74211	7.7494	7.7494	5.55939	4.82399	3.19853	107.425	286.634	64.5631	204.058	59.3548	159.258	33.7616	180.47	34.271	215.179	26.762	127.217	2.75811e-06	0.000692016	0.000768903	0.000205426	1.49972e-05	0.000703253	0.00131313	0.00560091	0.0127387	0.000633099	0.0096098	0.00476614	0.754588	1.38984	1.84185	1.25555	1.95226	1.55491	0.814798
832	Myo10	F8VQB6	MYO10	4651	2062	Unconventional myosin-X	-0.682113	1.54645	1.54645	-1.03449	0.897886	-1.03449	0.685538	2.91517	2.91517	1.77178	1.48053	1.8904	0.633987	1.958	0.623252	2.92097	0.503131	0.889152	0.488188	1.86333	1.6083	4.91453	1.93127	7.54316	0.0339608	0.299428	0.0169129	0.197144	0.0496351	0.0545948	0.452914	0.0330729	0.0128708	0.63942	0.0316987	0.0788958	1.0864	2.90664	2.67548	1.10511	1.9484	1.76308	1.31165
741	Sik3	Q6P4S6	SIK3	23387	1369	Serine/threonine-protein kinase SIK3	-8.69187	-6.77819	-8.69187	-9.9092	-7.43255	-9.9092	-10.3206	-8.27884	-10.3206	1.80269	4.61659	3.98412	0.00241817	0.00641433	0.00466621	0.0091109	0.00104	0.00578869	0.00196331	0.00574775	0.000969794	0.00321974	0.000781993	0.00207922	0.0529763	0.0391787	0.0195095	0.0157511	2.41772e-05	0.000567744	0.00016219	0.000736643	0.000103724	0.000120284	0.000175584	0.000274523	1.66628	2.75812	1.65525	0.863518	1.94179	2.2487	2.26357
424	Atp6v1b2	P62814	ATP6V1B2	526	511	V-type proton ATPase subunit B, brain isoform	-0.613786	1.25611	1.25611	-0.0652735	2.82565	2.82565	0.307134	2.87058	2.87058	0.840302	0.774761	3.61092	0.675665	2.38851	0.65348	2.25331	4.53294	5.03653	0.955764	7.08935	1.23725	3.18457	2.64783	7.31359	0.356629	0.144444	0.607436	0.336568	0.839932	0.167973	0.18719	0.283504	0.000244953	0.025382	0.970999	0.255531	2.19446	1.82531	0.831783	2.26896	1.93484	0.852741	4.39733
433	Rufy3	Q9D394	RUFY3	22902	469	Protein RUFY3	-0.154466	2.27194	2.27194	2.67987	3.82986	3.82986	2.99884	6.2112	6.2112	3.06184	3.71762	3.94535	1.8597	4.82973	0.898465	4.78611	9.61798	7.76344	6.40797	14.2201	7.9936	32.6445	36.8761	74.0898	0.146554	0.0211703	0.775491	0.000867288	0.00286493	0.000191593	0.000209796	0.000715517	0.000464365	0.00332334	0.000402602	0.00011341	0.733262	1.91493	2.61153	1.51775	1.93238	1.27319	1.15705
287	Cep170b	Q80U49	CEP170B	283638	1574	Centrosomal protein of 170 kDa protein B	1.34395	3.23902	3.23902	0.852646	2.94621	2.94621	-0.945969	1.84138	1.84138	3.80962	0.807224	2.43564	3.19975	7.45229	2.53846	9.44153	2.78014	7.70723	1.80581	7.2115	0.519081	3.58354	1.65542	3.49555	0.00832923	0.000155017	0.0472017	0.0050679	0.373262	0.155875	0.185517	0.180207	0.0547004	0.0036674	0.365211	0.0062191	0.994967	2.44643	2.4588	1.25416	1.93099	1.53966	1.32976
588	Gdi2	Q61598	GDI2	2665	445	Rab GDP dissociation inhibitor beta	-2.46301	0.236775	-2.46301	-1.42491	0.810236	-1.42491	-1.33016	1.27096	-1.33016	1.79214	1.6215	1.36816	0.181368	1.17836	0.284186	0.829788	0.455341	0.898022	0.372442	1.7535	0.889083	2.41322	0.397725	1.70484	0.0161385	0.7903	0.272064	0.752297	0.692962	0.0239055	0.0609743	0.0987342	0.173767	0.577875	0.0428389	0.065568	1.86767	1.35971	0.728024	1.19195	1.93088	1.61993	0.998662
1016	Cpne1	Q8C166	CPNE1	8904	536	Copine-1	-1.41398	1.33496	-1.41398	-1.8009	0.168623	-1.8009	-0.579604	0.812021	0.812021	2.15865	1.5129	2.54991	0.62671	1.65634	0.375276	2.52269	0.286996	0.978582	0.300079	1.12399	0.669147	1.60356	0.729024	1.75567	0.505564	0.259461	0.0133618	0.00693978	0.397291	0.0306971	0.479461	0.301726	0.00281894	0.949539	0.281831	0.832626	1.01712	2.92473	2.8755	1.69859	1.92031	1.13053	1.01936
895	Rplp2	P99027	RPLP2	6181	115	60S acidic ribosomal protein P2	-0.540962	1.40386	1.40386	-0.223565	2.05521	2.05521	1.62463	4.09242	4.09242	1.00856	1.31848	1.6593	0.687312	1.92454	1.0236	2.64608	0.889705	2.41516	0.856447	4.15605	3.08364	10.2538	4.74655	17.0585	0.367219	0.255581	0.935125	0.0980482	0.490419	0.0480303	0.0910507	0.334518	0.758559	0.0219129	0.583583	0.0317929	1.23064	2.62945	2.13665	0.826329	1.91244	2.31438	1.36267
324	Rps12	P63323	RPS12	6206	132	40S ribosomal protein S12	-1.91912	1.07495	-1.91912	-1.03748	2.03731	2.03731	4.62288	7.1756	7.1756	2.01296	2.54435	1.29105	0.63686	1.85662	0.264416	2.10666	0.766523	2.34035	0.487178	4.10478	24.6392	26.1973	36.8681	144.568	0.362081	0.345144	0.0097061	0.0812484	0.276185	0.00285527	0.0715447	0.180312	0.473094	0.0511618	0.245848	0.199791	0.730357	2.16209	2.96032	1.7591	1.90547	1.08321	1.9334
608	Tamm41	Q3TUH1	TAMM41	132001	337	Phosphatidate cytidylyltransferase, mitochondrial	-0.792324	2.06533	2.06533	-1.20647	1.82267	1.82267	-0.773435	0.808891	0.808891	3.11525	0.534549	1.72725	0.633875	2.33119	0.577413	4.18529	0.557191	1.12078	0.433327	3.53734	0.585023	1.66705	0.709255	1.75186	0.0125755	0.00692159	0.03438	0.000766915	0.326276	0.349084	0.515202	0.292046	0.0661263	0.490117	0.018739	0.022183	0.878158	3.39841	3.86993	0.964028	1.8929	1.96353	1.24294
101	Dock7	Q8R1A4	DOCK7	85440	2130	Dedicator of cytokinesis protein 7	0.151553	2.38387	2.38387	-1.49151	1.73661	1.73661	-1.36948	0.635816	-1.36948	2.54819	0.648476	1.36128	1.31841	3.74356	1.11076	5.21935	0.512806	3.33251	0.35564	2.31759	0.387031	1.55382	0.512122	1.44302	0.24699	0.0110563	0.764453	0.00283015	0.224659	0.528398	0.344644	0.355354	0.622645	0.0435236	0.460046	0.221598	0.977563	2.63679	2.69731	1.16031	1.89123	1.62994	0.864618
454	Otud4	B2RRE7	OTUD4	54726	1107	OTU domain-containing protein 4	-1.96907	0.486935	-1.96907	-3.36105	1.11537	-3.36105	-1.76116	-0.305629	-1.76116	0.769337	2.19823	3.54189	1.16474	1.32225	0.255418	1.40146	0.255956	1.33989	0.0973249	2.1665	0.36362	0.809089	0.295011	0.708745	0.81479	0.796645	0.170084	0.621159	0.0755715	0.715607	0.00633531	0.382704	0.0956337	0.727531	0.000287149	0.191944	0.59292	1.98962	3.35563	2.70379	1.87717	0.694272	0.569671
394	Fkbp15	Q6P9Q6	FKBP15	23307	1216	FK506-binding protein 15	2.41403	5.39896	5.39896	6.89369	9.56171	9.56171	7.01398	9.51439	9.51439	1.86843	4.27707	4.65453	9.8245	22.6333	5.32962	42.194	201.732	580.378	118.907	755.721	129.246	731.335	227.06	690.193	0.0645115	0.0521105	0.133631	0.0135385	7.41416e-05	5.2836e-05	0.00125129	0.000634136	2.21551e-05	0.000130303	7.00956e-05	5.66251e-05	0.90093	3.48725	3.87072	1.66075	1.8706	1.12636	1.01395
193	Med13l	Q6JPI3	MED13L	23389	2207	Mediator of RNA polymerase II transcription subunit 13-like	-2.36258	7.03302	7.03302	-1.21057	2.01606	2.01606	0.405058	4.76533	4.76533	0.854273	0.936536	1.45372	0.194443	130.963	0.212197	1.56264	0.453121	1.98126	0.432098	4.04478	1.32414	9.27308	4.1904	27.1962	0.139871	0.437148	0.257955	0.243062	0.789655	0.241356	0.162635	0.115735	0.279705	0.0589985	0.249975	0.0351786	1.06863	0.0222939	0.0208623	0.97922	1.86843	1.90808	0.890686
255	Tnr	Q8BYI9	TNR	7143	1358	Tenascin-R	0.81237	3.67324	3.67324	5.907	9.91895	9.91895	4.15549	8.41159	8.41159	1.53417	3.0993	3.7494	3.20541	6.76703	1.75609	12.7572	208.113	546.93	60.0047	968.056	17.8207	340.518	141.007	339.484	0.0649497	0.0688839	0.446784	0.0292298	0.0229083	0.00216055	0.0028851	0.000795614	0.00592007	0.000178074	0.00438654	0.00430829	1.25008	3.50506	2.80386	2.28179	1.85925	0.814821	1.37275
1068	Gnl2	Q99LH1	GNL2	29889	728	Nucleolar GTP-binding protein 2	-0.713366	1.13875	1.13875	-0.885756	2.21536	2.21536	0.987801	3.01291	3.01291	1.17325	0.760092	1.6339	0.609895	2.20191	0.635813	2.158	0.541204	0.964975	0.609997	4.64398	1.98316	4.30758	2.54833	8.07193	0.0671045	0.180414	0.0687951	0.0696587	0.465968	0.173743	0.440089	0.269694	0.0232326	0.891391	0.115921	0.0673875	1.134	1.81714	1.60242	1.08777	1.85411	1.7045	1.4804
720	Pgd	Q9DCD0	PGD	5226	483	6-phosphogluconate dehydrogenase, decarboxylating	-3.48498	-0.144693	-3.48498	-1.46166	-0.495016	-1.46166	-3.15273	-1.20656	-3.15273	1.09136	2.54129	1.87125	0.0893136	0.904572	0.119566	0.733379	0.368943	0.709554	0.363076	0.655148	0.182745	0.433301	0.112443	0.248589	0.090838	0.861144	0.0810282	0.605848	0.00523831	0.0882341	0.00435447	0.00287545	0.132384	0.310338	0.0134509	0.462681	1.2557	1.49745	1.19252	0.937984	1.847	1.96911	1.12294
577	Psmc4	P54775	PSMC4	5704	418	26S proteasome regulatory subunit 6B	-1.53667	1.57142	1.57142	-1.60277	2.66128	2.66128	-0.571943	1.09064	1.09064	2.07426	0.765778	1.45473	0.375426	2.09218	0.344681	2.97198	0.329245	0.925111	0.561478	6.32593	0.67271	1.62566	0.792652	2.12968	0.0212555	0.187096	0.0393639	0.00842838	0.171484	0.205841	0.754633	0.215694	0.0449322	0.845828	0.146496	0.0350972	1.29684	2.62271	2.02239	1.41251	1.84631	1.30711	2.47576
748	Tubgcp2	Q921G8	TUBGCP2	10844	905	Gamma-tubulin complex component 2	-4.94609	-2.48239	-4.94609	-4.07128	-1.97238	-4.07128	-6.21821	-4.04765	-6.21821	4.24077	1.81342	3.19916	0.0324398	0.178947	0.0665713	0.174118	0.0594869	0.254832	0.0689689	0.192311	0.0174971	0.0604692	0.0134317	0.0438006	5.74417e-05	0.00148449	0.0142898	0.00116738	0.0292741	0.0153666	0.0553545	0.0372078	0.00455617	0.000632177	0.0255406	0.00264151	1.72618	1.79356	1.03903	0.841158	1.8433	2.19139	1.90005
731	Atp6v1e1	P50518	ATP6V1E1	529	226	V-type proton ATPase subunit E 1	-0.145815	2.21298	2.21298	-0.0176102	2.64818	2.64818	0.538193	2.12553	2.12553	0.803501	1.0511	1.40457	0.903869	3.97647	0.927467	4.63633	1.52414	4.75134	0.987868	6.26877	1.45215	2.7703	3.07702	4.36363	0.770986	0.239233	0.891646	0.157217	0.491059	0.0889006	0.230633	0.105474	0.54085	0.039394	0.992245	0.355452	1.23141	2.14897	1.74513	1.20008	1.84312	1.53584	8.00615
868	Rpl28	P41105	RPL28	6158	137	60S ribosomal protein L28	-0.535666	2.45981	2.45981	-0.919189	1.31827	1.31827	1.2729	2.97936	2.97936	4.55425	0.984523	2.29821	1.19917	3.64386	0.68984	5.50144	0.546658	1.34935	0.528806	2.49367	6.46791	5.01366	2.41646	7.88634	0.375559	0.00349659	2.79095e-05	0.0219605	0.378977	0.103628	0.357374	0.172968	0.0392299	0.184053	0.0546043	0.00503255	0.738299	2.78242	3.76868	1.28341	1.84293	1.43596	1.2316
924	Spata13	Q5DU57	SPATA13	221178	656	Spermatogenesis-associated protein 13	-1.35354	0.670635	-1.35354	-1.43147	0.912937	-1.43147	-1.70088	0.405162	-1.70088	0.755809	1.40716	1.96905	0.391331	1.59177	0.8284	1.29325	0.370753	1.32978	0.501367	1.88288	0.320979	1.31025	0.307598	1.32424	0.175465	0.360849	0.686109	0.435726	0.0391601	0.424874	0.0827859	0.420678	0.0378306	0.0922487	0.0383193	0.0107385	1.62003	1.49671	0.923879	0.76529	1.84219	2.40718	1.35806
579	Psmd13	Q9WVJ2	PSMD13	5719	376	26S proteasome non-ATPase regulatory subunit 13	-3.15738	0.0617182	-3.15738	-2.34431	2.86678	2.86678	-2.9486	1.15011	-2.9486	1.54583	1.19372	1.26675	0.129881	0.462552	0.112081	1.04371	0.196921	0.826894	0.231921	7.29436	0.212214	2.21931	0.129534	1.04437	0.0284559	0.25377	0.0427628	0.945338	0.225908	0.0640149	0.0737421	0.795992	0.0926351	0.628669	0.0541069	0.267362	1.21678	4.1545	3.41434	1.41002	1.8412	1.3058	0.810997
64	Bub3	Q9WVA3	BUB3	9184	326	Mitotic checkpoint protein BUB3	4.55597	6.84727	6.84727	6.93355	9.06489	9.06489	7.74405	9.74735	9.74735	4.47552	6.6523	4.67362	40.3314	99.2104	23.5225	115.142	290.785	535.555	122.238	513.025	214.384	859.497	373.577	606.354	0.00109589	0.000360998	0.000564745	3.34568e-05	3.02305e-05	0.000836121	2.41803e-05	2.22692e-07	0.00250542	2.1202e-05	2.76901e-05	0.000398409	0.882363	2.13326	2.41766	1.51289	1.83809	1.21496	0.926871
539	Znf771	Q8BJ90	ZNF771	51333	317	Zinc finger protein 771	-0.447058	1.38889	1.38889	-1.12628	1.76153	1.76153	0.162362	2.10866	2.10866	1.0686	1.3083	0.896666	0.842224	2.54397	0.733537	2.61877	0.510438	3.39058	0.458095	2.5945	1.11912	4.31291	1.40302	2.9434	0.576172	0.130998	0.376498	0.0853891	0.793598	0.0520449	0.601085	0.0491701	0.183946	0.126863	0.191147	0.162347	0.990448	1.88942	1.90764	1.1372	1.83545	1.61401	0.852183
988	Safb2	Q80YR5	SAFB2	9667	991	Scaffold attachment factor B2	-0.599725	1.90276	1.90276	0.823635	3.55323	3.55323	1.08317	4.39676	4.39676	2.64359	0.864486	3.86428	0.65988	2.54356	1.15845	3.73927	1.76986	8.46016	2.11966	11.739	3.47868	21.0648	2.11869	12.0259	0.111686	0.0586556	0.816082	0.00227202	0.255746	0.13662	0.233036	0.253829	0.292392	0.156257	0.341475	0.000136685	1.76995	2.69644	1.52345	1.0082	1.8342	1.81928	1.4276
475	Atp6v1h	Q8BVE3	ATP6V1H	51606	483	V-type proton ATPase subunit H	-0.623822	1.39676	1.39676	-0.523116	2.48663	2.48663	-0.0752373	1.22029	1.22029	2.19225	2.08899	0.713821	0.648949	2.47242	0.868349	2.6331	1.18151	2.92967	0.695867	5.60466	0.949186	1.67142	1.71079	2.32993	0.200483	0.00642315	0.753584	0.0428184	0.930037	0.0843699	0.199746	0.00814719	0.70134	0.193277	0.785343	0.220575	1.41121	1.95216	1.38333	1.05465	1.83303	1.73805	4.40841
1079	Znf687	Q9D2D7	ZNF687	57592	1237	Zinc finger protein 687	-0.587167	1.40574	1.40574	-0.894677	1.91814	1.91814	1.45014	3.79762	3.79762	1.26876	2.29598	2.46079	0.856098	2.37578	0.665649	2.64953	0.537868	0.957153	0.755028	3.77935	2.73235	11.6058	4.64848	13.9058	0.385848	0.279651	0.0672691	0.0538573	0.0511603	0.00505853	0.0143295	0.0423885	0.0795807	0.847676	0.438542	0.00346107	0.967244	2.03984	2.10892	1.24398	1.82908	1.47035	1.57413
266	Znf207	Q9JMD0	ZNF207	7756	495	BUB3-interacting and GLEBS motif-containing protein ZNF207	2.92452	5.01558	5.01558	6.41054	8.62068	8.62068	6.80683	9.23424	9.23424	3.39166	3.78529	4.07832	9.74196	24.0031	7.59223	32.3475	110.462	297.726	85.0678	393.625	111.959	602.26	188.283	569.936	0.0143052	0.00137882	0.0107454	0.00040583	0.000550941	0.000460164	0.000600886	0.000163951	9.00789e-05	8.34983e-05	0.000605591	0.000420206	1.00056	2.46453	2.46314	1.28387	1.82877	1.42442	0.992449
127	H1-4	P43274	H1-4	3008	219	Histone H1.4	-1.13547	1.84952	1.84952	-1.52437	1.68572	1.68572	2.21064	4.10109	4.10109	1.26238	3.21042	1.81239	1.03801	2.54829	0.455185	3.6038	1.07005	1.14068	0.347632	3.217	6.39531	12.9346	4.62882	17.1614	0.920007	0.0743367	0.226801	0.0546542	0.107926	0.0900665	0.00750228	0.000615993	0.928784	0.847433	0.217244	0.0154033	1.24786	2.57466	2.06325	2.84564	1.82057	0.639776	0.904321
926	Zbtb4	Q5F293	ZBTB4	57659	982	Zinc finger and BTB domain-containing protein 4	-0.966589	1.29725	1.29725	-1.0104	1.22027	1.22027	0.314789	2.16039	2.16039	1.62619	1.26689	2.21032	0.511714	2.32212	0.58246	2.4576	0.49641	0.81666	0.51206	2.32991	1.24383	4.47037	1.58343	2.65613	0.0246904	0.218203	0.0528182	0.0236489	0.663977	0.054089	0.144073	0.150852	0.00616134	0.38054	0.00961588	0.0176504	1.29764	1.92433	1.48295	1.14003	1.81824	1.59491	1.36889
1099	Cacng3	Q9JJV5	CACNG3	10368	315	Voltage-dependent calcium channel gamma-3 subunit	-0.876043	1.51008	1.51008	-0.621365	2.16143	2.16143	-0.614989	1.25398	1.25398	1.23523	1.72895	1.31042	0.67973	1.97429	0.54486	2.84825	0.650055	2.1422	0.828051	4.47358	0.663897	2.38498	0.652935	1.91863	0.389585	0.0760474	0.0581795	0.105075	0.371439	0.0186659	0.281645	0.0720897	0.298159	0.0489305	0.809524	0.190338	0.746074	1.46644	1.96555	0.930751	1.01647	1.0921	2.27243
1008	Phka2	Q8BWJ3	PHKA2	5256	1235	Phosphorylase b kinase regulatory subunit alpha, liver isoform	0.380084	2.62882	2.62882	-1.33586	0.78626	-1.33586	-1.72555	0.748994	-1.72555	1.89236	1.28297	1.34761	1.30142	3.08824	1.41136	6.18518	0.448457	0.988858	0.396155	1.7246	0.302383	1.50539	0.720772	1.68062	0.327394	0.0128128	0.26416	0.0180796	0.0521231	0.24677	0.42638	0.0934301	0.110027	0.975185	0.058896	0.0449145	1.48916	3.61928	2.43041	1.37316	1.80709	1.31601	0.871585
747	Tanc2	A2A690	TANC2	26115	1994	Protein TANC2	-0.245413	3.21355	3.21355	-1.33379	1.57049	1.57049	-0.350801	1.6182	1.6182	1.76237	3.24951	1.04602	0.843575	9.27629	1.02362	5.66493	0.533973	2.97007	0.396723	1.89821	0.784149	2.63819	1.07064	3.06991	0.522228	0.0172834	0.971354	0.0227418	0.341319	0.000562977	0.634674	0.00149978	0.513996	0.0899465	0.509014	0.584222	1.31258	1.09275	0.832521	1.08171	1.78938	1.65421	2.67166
929	Repin1	Q5U4E2	REPIN1	29803	545	Replication initiator 1	-0.523298	1.4683	1.4683	-0.940089	1.25029	1.25029	1.28699	3.86227	3.86227	1.98652	0.930282	1.63135	0.77571	2.44809	0.69578	2.76695	0.530451	0.946577	0.521201	2.3789	3.75883	5.42836	2.44018	14.5432	0.333996	0.152804	0.0685208	0.0103153	0.243629	0.117413	0.420732	0.210954	0.0325467	0.798782	0.0701867	0.0233696	1.06725	2.02081	1.89348	1.18985	1.78794	1.50266	1.20972
812	Keap1	Q9Z2X8	KEAP1	9817	624	Kelch-like ECH-associated protein 1	-0.900643	2.25189	2.25189	2.66012	5.74183	5.74183	1.56943	4.09557	4.09557	2.59845	3.94987	3.58617	0.535648	3.03691	0.64638	4.76307	10.5391	29.5973	6.32086	53.5135	2.96787	17.0958	5.86093	16.2728	0.0209618	0.114552	0.155277	0.00252086	0.118609	0.000257098	0.001902	0.000112236	0.011225	0.000477125	0.00125304	0.000259316	1.35847	2.79674	2.05874	1.12575	1.78318	1.584	0.927634
897	Creb1	Q01147	CREB1	1385	327	Cyclic AMP-responsive element-binding protein 1	0.21544	2.3029	2.3029	4.61904	7.0345	7.0345	6.4778	8.77546	8.77546	2.13103	5.82637	2.74368	1.67711	4.93448	1.16106	4.3799	32.2698	96.0196	24.5737	131.098	89.1278	438.205	137.395	377.523	0.180062	0.126991	0.780242	0.00739555	0.000999386	0.000473879	4.94819e-05	1.49152e-06	0.00883906	0.00180433	0.0226399	0.0229774	0.933797	1.58095	1.69303	1.34884	1.78112	1.32049	0.978178
217	Ran	P62827	RAN	5901	216	GTP-binding nuclear protein Ran	-3.59234	-0.875646	-3.59234	-2.73572	-0.492336	-2.73572	-2.85535	-0.157961	-2.85535	1.55609	1.40166	2.50468	0.0829083	0.54501	0.144312	0.485626	0.184367	0.410972	0.150129	0.710873	0.169495	0.896291	0.138183	0.576117	0.0277916	0.404334	0.0750392	0.426317	0.109075	0.676794	0.0396588	0.33711	0.0503235	0.071819	0.00312839	0.291685	1.57778	1.58498	1.00456	0.906444	1.7788	1.96239	1.0631
316	Crmp1	P97427	CRMP1	1400	572	Dihydropyrimidinase-related protein 1	-0.860969	1.20211	1.20211	-2.41454	0.043227	-2.41454	-1.49932	-0.382088	-1.49932	1.40469	0.687351	1.23809	0.813302	2.30077	0.550583	2.22467	0.340874	0.701543	0.187565	1.03042	0.353721	0.767326	0.381531	0.442081	0.683969	0.0854949	0.335384	0.039383	0.329284	0.595117	0.205423	0.317068	0.0577973	0.10443	0.0671516	0.927364	0.556483	1.71923	3.08946	0.822017	1.77804	2.16302	0.383038
1117	Baz1b	Q9Z277	BAZ1B	9031	1479	Tyrosine-protein kinase BAZ1B	-0.49233	1.38667	1.38667	-0.64624	1.53043	1.53043	0.850948	3.58877	3.58877	1.56232	1.19709	2.02412	0.802546	2.25532	0.710876	2.61475	0.64186	0.926585	0.638943	2.88872	1.80369	5.18026	1.85221	12.0317	0.387162	0.204416	0.0892974	0.0273955	0.299978	0.0635197	0.19129	0.22855	0.139	0.694131	0.16963	0.00945972	0.967451	2.05647	2.12566	1.09221	1.77379	1.62404	1.19414
657	Dpf1	Q9QX66	DPF1	8193	387	Zinc finger protein neuro-d4	-1.75929	0.976418	-1.75929	0.237777	3.15529	3.15529	1.24167	2.93458	2.93458	3.71057	2.46387	3.19846	0.295393	1.11859	0.368336	1.96757	1.61307	8.90916	1.17917	7.3414	2.36472	6.1579	3.74921	7.64533	0.00019473	0.781701	0.0727256	0.0546452	0.0348976	0.0034366	0.0214315	0.00431585	0.361466	0.000633198	0.71543	0.0226474	1.16299	3.11732	2.68044	0.932676	1.77223	1.90016	0.917021
761	Grin2a	P35436	GRIN2A	2903	1464	Glutamate receptor ionotropic, NMDA 2A	-4.04601	1.57977	-4.04601	-0.656601	1.51066	1.51066	0.115264	1.33844	1.33844	0.848829	1.99834	0.494424	1.01422	2.98922	0.0605383	2.48614	1.06603	2.8494	0.634371	2.71124	1.08317	2.37584	1.16513	2.52878	0.981509	0.328417	0.172265	0.141635	0.90938	0.0100383	0.689707	0.0214911	0.934785	0.320314	0.731325	0.507567	0.729899	1.46908	2.01271	12.2283	1.76635	0.144448	7.0382
154	Eif3f	Q9DCH4	EIF3F	8665	361	Eukaryotic translation initiation factor 3 subunit F	-0.820057	1.43443	1.43443	-1.63223	0.373514	-1.63223	-0.689996	1.26619	1.26619	1.87425	2.02502	2.22837	0.56642	1.66615	0.643186	2.70276	0.396254	0.684115	0.32259	1.2955	0.68173	2.40525	0.619856	2.21045	0.0624498	0.0396946	0.041616	0.0133581	0.106497	0.00944024	0.334032	0.0346646	0.00591052	0.352979	0.055663	0.638616	1.22961	2.85964	2.32565	1.08285	1.76287	1.62798	1.04797
554	Dnm1l	Q8K1M6	DNM1L	10059	742	Dynamin-1-like protein	-1.64834	0.512989	-1.64834	-0.664316	1.23927	1.23927	-3.23283	-0.317425	-3.23283	2.55958	1.44949	1.93809	0.319007	1.24279	0.407482	1.427	0.630988	2.25784	0.695211	2.3608	0.129886	0.802501	0.106371	0.418179	0.00671337	0.620561	0.00275687	0.221442	0.0355231	0.515877	0.0909827	0.0530804	0.0115321	0.0363793	0.413157	0.0718019	0.931724	2.01992	2.16794	0.729422	1.75916	2.41172	1.87958
1021	Ppfibp1	Q8C8U0	PPFIBP1	8496	969	Liprin-beta-1	0.791192	2.80589	2.80589	-0.954958	1.40489	1.40489	-0.580461	1.77047	1.77047	2.04685	1.20828	1.45608	2.9381	6.99288	1.7305	6.54882	0.515857	1.43044	0.61567	2.64797	0.66875	3.41165	1.10613	2.90579	0.0406639	0.136381	0.37667	0.00897732	0.244585	0.061904	0.808567	0.0778721	0.0428131	0.108315	0.138917	0.0349881	0.555918	1.64717	2.96296	0.943855	1.75886	1.86348	1.52004
896	Grin2c	Q01098	GRIN2C	2905	1239	Glutamate receptor ionotropic, NMDA 2C	-0.55248	1.40885	1.40885	-0.912085	1.31781	1.31781	1.32056	2.65116	2.65116	1.80205	2.64645	2.3514	0.788848	2.3802	0.681847	2.65526	0.568745	0.937664	0.531417	2.49288	3.10363	2.49762	3.41502	6.2817	0.261807	0.188569	0.0832391	0.0157744	0.202364	0.0440116	0.0603745	0.0022571	0.0352736	0.741502	0.12076	0.00445248	1.01613	1.95454	1.92351	1.17559	1.75206	1.49037	1.20662
847	Ttc3	O88196	TTC3	7267	1979	E3 ubiquitin-protein ligase TTC3	-0.981392	2.44093	2.44093	1.70456	5.5169	5.5169	0.191844	3.20669	3.20669	1.58445	2.79981	2.01196	0.506491	1.39902	0.894522	5.42991	5.88744	15.6484	3.2593	45.788	1.14222	9.23231	1.86777	9.19833	0.0307247	0.516751	0.631283	0.0260348	0.816827	0.00158557	0.192862	0.0952831	0.057369	0.0097283	0.0625744	0.0271106	1.89632	6.79568	3.58361	1.07372	1.75091	1.63069	1.00939
855	Pdia4	P08003	PDIA4	9601	638	Protein disulfide-isomerase A4	-0.627363	1.67978	1.67978	2.47661	4.45591	4.45591	2.2093	4.5539	4.5539	1.9276	2.75601	5.44855	0.647359	3.2038	0.722705	2.81169	6.89998	11.8759	5.56587	21.9464	4.62451	23.4888	5.99182	20.5434	0.011814	0.179112	0.0862976	0.0281533	0.0772734	0.00197556	0.00175384	0.00624804	0.0432982	3.55999e-06	0.00111502	0.00920236	1.08022	1.53526	1.42125	0.967601	1.74937	1.80794	0.873523
102	Atp5f1a	Q03265	ATP5F1A	498	553	ATP synthase subunit alpha, mitochondrial	-1.11233	1.51193	1.51193	-0.206605	1.44817	1.44817	-1.08232	0.99694	-1.08232	1.09396	1.03208	0.838821	0.477348	2.85191	0.462547	1.79619	0.966779	2.02314	0.866574	2.72862	0.772454	1.99576	0.472268	1.37355	0.152045	0.0805457	0.127268	0.148908	0.805455	0.0928791	0.326086	0.611735	0.912015	0.17954	0.773078	0.144937	1.36636	1.10093	0.805738	1.41009	1.74801	1.23965	1.51888
385	Fkbp4	P30416	FKBP4	2288	458	Peptidyl-prolyl cis-trans isomerase FKBP4	-4.11589	-0.655922	-4.11589	-1.51833	-0.15827	-1.51833	-1.9919	0.313533	-1.9919	1.40374	2.7966	1.13278	0.0590994	0.416624	0.0576758	0.63467	0.858132	0.843179	0.34909	0.896099	0.358698	1.24275	0.251408	0.96158	0.0459082	0.271175	0.0394697	0.458656	0.135881	0.485865	0.00159737	0.900491	0.783531	0.675763	0.0736578	0.797307	1.1729	2.66197	2.26957	1.20185	1.74743	1.45396	0.737054
587	Capza1	P47753	CAPZA1	829	286	F-actin-capping protein subunit alpha-1	-1.30707	2.26335	2.26335	-0.984783	1.3868	1.3868	-0.76932	2.44179	2.44179	2.61229	0.959358	0.488363	0.404142	3.76445	0.432825	4.80104	0.671264	2.04614	0.505302	2.61498	0.586694	2.28558	1.1131	5.43314	0.0703656	0.0997374	0.0950152	0.00244181	0.515987	0.191904	0.835079	0.10981	0.324816	0.561979	0.632775	0.492212	1.33981	2.22578	1.66126	1.25102	1.74521	1.39503	6.43743
674	Dync1li1	Q8R1Q8	DYNC1LI1	51143	523	Cytoplasmic dynein 1 light intermediate chain 1	1.3583	4.00512	4.00512	0.236647	2.22707	2.22707	-0.336473	2.23563	2.23563	2.39028	0.896129	1.89771	2.81283	16.0568	2.56382	11.5852	1.17825	4.58188	1.41389	4.68183	0.791975	4.70969	1.08088	1.67204	0.0153032	0.00670012	0.165218	0.00407117	0.357728	0.19502	0.840324	0.12702	0.745393	0.0126559	0.535785	0.0994489	1.02254	1.25557	1.22789	1.12185	1.74019	1.55117	1.65353
89	Septin7	O55131	SEPTIN7	989	436	Septin-7	1.33287	3.58649	3.58649	3.48243	5.71958	5.71958	2.88722	5.73421	5.73421	4.70339	3.51253	5.68227	3.38866	9.19774	2.51904	12.0127	12.647	39.1138	11.1768	52.6943	7.39841	18.7598	10.9929	53.2316	0.0483743	0.00114224	0.00525332	1.97974e-05	0.008257	0.000307233	0.000475281	0.00183075	0.00747669	2.07841e-06	0.00102696	0.0038096	1.18913	2.27163	1.91033	1.59964	1.73931	1.08731	1.2107
881	Polr2i	P60898	POLR2I	5438	125	DNA-directed RNA polymerase II subunit RPB9	-0.576875	1.44068	1.44068	-1.02692	0.679459	-1.02692	0.742629	3.26523	3.26523	1.72315	1.18854	1.81873	0.670414	2.33723	0.675734	2.71448	0.490757	0.960923	0.521332	1.60154	2.59338	9.61462	1.67322	5.61841	0.0977945	0.22115	0.0899787	0.0189169	0.210627	0.185783	0.355855	0.0647835	0.0151798	0.846135	0.0752123	0.280973	1.00574	2.01465	2.00314	0.997825	1.73466	1.73844	1.31356
681	Hcfc1	Q61191	HCFC1	3054	2045	Host cell factor 1	-1.44028	1.35383	-1.44028	-1.37319	-0.486531	-1.37319	-2.42547	0.867096	-2.42547	2.4337	1.19504	2.84884	0.368496	1.91107	0.522383	2.5559	0.69812	0.713739	0.386037	0.403147	0.336238	0.61702	0.186149	1.82399	0.0373597	0.0725043	0.166288	0.00368384	0.106864	0.528783	0.0638202	0.141476	0.392329	0.242451	0.0014163	0.225722	1.45224	2.31947	1.59717	1.02443	1.73429	1.69294	0.569989
483	Mdh1	P14152	MDH1	4190	334	Malate dehydrogenase, cytoplasmic	-2.70006	-0.877896	-2.70006	-2.40212	-0.473468	-2.40212	-3.86975	-0.740421	-3.86975	2.14394	2.64802	2.61306	0.153887	0.54416	0.184266	0.443842	0.365742	0.450561	0.189187	0.720231	0.179528	0.598565	0.068405	0.587043	0.00717887	0.353769	0.109137	0.28831	0.00224895	0.317713	0.0405249	0.217335	0.200456	0.152719	0.00243747	0.557469	1.45812	1.41365	0.9695	1.21772	1.73316	1.42328	1.13697
90	Actl6b	Q99MR0	ACTL6B	51412	426	Actin-like protein 6B	-0.835508	1.31451	1.31451	0.648478	3.54087	3.54087	1.80051	4.54266	4.54266	3.46972	3.50388	3.55345	0.646587	2.48719	0.560386	2.47596	1.99054	11.6388	1.56751	7.97402	4.0458	23.3066	3.48342	15.7902	0.172042	0.138842	0.080325	0.000339063	0.00996237	0.00272159	0.0104381	0.000313418	0.12031	0.000279605	0.313939	0.0048258	0.884795	1.72478	1.94935	1.0209	1.7326	1.69713	0.934166
980	Zdhhc17	Q80TN5	ZDHHC17	23390	632	Palmitoyltransferase ZDHHC17	-0.181531	1.70151	1.70151	-1.15581	1.26236	1.26236	-0.295247	0.31183	0.31183	4.4504	0.478054	2.43036	0.881767	2.06343	1.06909	3.25241	0.584951	1.1115	0.448815	2.39888	0.81833	1.21473	0.814933	1.24128	0.656703	0.248516	0.835959	3.54491e-05	0.605796	0.742085	0.712005	0.332618	0.191114	0.600128	0.0037123	0.0207692	1.48981	2.73033	1.83267	1.22877	1.73221	1.4097	1.18601
300	Cand1	Q6ZQ38	CAND1	55832	1230	Cullin-associated NEDD8-dissociated protein 1	-2.77303	0.0722366	-2.77303	-2.3451	0.162163	-2.3451	-2.67242	-0.379287	-2.67242	1.37754	2.36347	1.89579	0.224443	1.05135	0.146297	0.821742	0.237549	0.572449	0.196814	1.11896	0.156864	0.73816	0.374841	0.768817	0.0419235	0.931964	0.0478049	0.680413	0.0238402	0.467329	0.00433041	0.473729	0.012712	0.203004	0.097215	0.830861	1.20916	1.34999	1.11647	1.85506	1.72719	0.931072	1.2927
1034	Cerk	Q8K4Q7	CERK	64781	531	Ceramide kinase	-0.404546	1.6525	1.6525	-0.997826	1.44846	1.44846	0.470061	2.69524	2.69524	3.25633	1.52622	1.96191	0.815949	2.31196	0.755474	3.14377	0.517613	1.0822	0.500754	2.72916	1.38517	4.56423	5.81465	6.47661	0.388857	0.13545	0.018002	0.000554203	0.503175	0.0356872	0.10888	0.0297702	0.0219584	0.757715	0.0967566	0.0109168	1.06544	2.34854	2.20429	1.15073	1.72715	1.50091	1.26627
1053	Wrnip1	Q91XU0	WRNIP1	56897	660	ATPase WRNIP1	-1.0928	2.35779	2.35779	0.661363	3.50037	3.50037	-0.555952	4.4299	4.4299	2.32922	0.91586	4.6564	0.46885	3.80372	0.530682	5.12584	1.58158	7.5826	1.70865	11.3166	1.32654	9.95667	0.680208	21.5542	0.00468579	0.314884	0.165563	0.0714388	0.744752	0.121378	0.366737	0.126596	0.232133	0.0506649	0.408387	2.20598e-05	1.11418	2.32504	2.08677	0.984364	1.72534	1.75274	1.26099
322	Ywhah	P68510	YWHAH	7533	246	14-3-3 protein eta	-0.831983	2.40946	2.40946	-0.656857	1.99083	1.99083	0.900088	3.19676	3.19676	1.47225	1.85553	0.888357	0.786271	4.24345	0.561757	5.31276	1.05629	2.84447	0.634259	3.97466	2.99209	7.72228	1.86618	9.16898	0.53991	0.0966834	0.265231	0.033709	0.0139465	0.0419244	0.0567416	0.0276278	0.887983	0.129313	0.707928	0.238069	1.06739	2.16002	2.02364	1.49399	1.72527	1.1548	1.45513
841	C1qbp	O35658	C1QBP	708	278	Complement component 1 Q subcomponent-binding protein, mitochondrial	0.198585	2.81756	2.81756	-0.232192	2.88425	2.88425	1.19204	4.01193	4.01193	1.17701	1.94466	1.52726	1.65555	6.0498	1.14757	7.04969	1.4158	3.52888	0.85134	7.38323	2.28476	16.1329	3.28721	5.2252	0.28688	0.0665252	0.853208	0.079977	0.114438	0.226646	0.0594614	0.0113591	0.280033	0.045428	0.785848	0.0296988	0.936119	2.00917	2.14627	1.3505	1.7242	1.27671	1.27225
372	Tubg1	P83887	TUBG1	7283	451	Tubulin gamma-1 chain	-4.99053	-1.92172	-4.99053	-4.25591	-1.67827	-4.25591	-5.64347	-2.55679	-5.64347	3.59421	2.19774	0.953346	0.0314559	0.26394	0.0756136	0.243707	0.0523413	0.173272	0.0579147	0.312458	0.0200053	0.169954	0.0232338	0.0286813	0.00025456	0.0065688	0.00116486	0.00623513	0.099046	0.0750887	0.0960401	0.0063425	0.128614	0.122689	0.111341	0.137974	1.98472	1.59188	0.802065	0.825661	1.72404	2.08807	1.00839
852	Hcn1	O88704	HCN1	348980	910	Potassium/sodium hyperpolarization-activated cyclic nucleotide-gated channel 1	-2.75194	-0.0740563	-2.75194	-9.31075	-6.15603	-9.31075	-6.22987	-4.3414	-6.22987	1.51674	1.07713	1.30494	0.148451	0.949963	0.164458	0.603605	0.00157466	0.00596768	0.00288926	0.0140233	0.0138353	0.0448873	0.0133236	0.0493297	0.0312923	0.899474	0.0304274	0.207591	0.116698	0.0837284	0.0973088	0.122403	0.128233	0.0495518	0.152455	0.187521	1.51708	1.97874	1.30431	1.36942	3.11417	2.27408	1.76964
690	Gpr162	Q3UN16	GPR162	27239	588	Probable G-protein coupled receptor 162	-0.15181	2.53884	2.53884	1.06477	4.53242	4.53242	-0.675439	0.98179	0.98179	1.52197	0.363409	0.636503	1.16812	2.89348	0.900121	5.81121	2.09183	7.79929	2.16644	23.1417	1.13915	0.875677	0.626142	1.97491	0.694589	0.0313394	0.837362	0.0300631	0.749641	0.877068	0.663485	0.433103	0.536407	0.312738	0.522681	0.230939	1.05832	3.46089	3.27017	1.37342	1.72323	1.25469	1.27862
1087	Nvl	Q9DBY8	NVL	4931	855	Nuclear valosin-containing protein-like	-0.598584	1.50322	1.50322	-1.14364	1.14709	1.14709	0.782338	4.38843	4.38843	1.51205	0.801706	1.89373	0.665432	2.42806	0.660402	2.83475	0.452616	0.971552	0.494166	2.21467	1.71992	6.56213	2.50369	20.9435	0.223965	0.231391	0.040428	0.0307572	0.45074	0.221608	0.158863	0.157868	0.0127724	0.888106	0.0492457	0.0148181	1.0909	2.01155	1.84393	1.09921	1.72296	1.56745	1.44794
63	A2m	Q6GQT1	A2M	2	1474	Alpha-2-macroglobulin-P	-3.41399	-0.996423	-3.41399	-4.10609	-2.11045	-4.10609	-4.16859	-1.99743	-4.16859	3.55743	2.99189	2.53103	0.0938181	0.415481	0.116504	0.501241	0.0687223	0.184157	0.0580689	0.231574	0.0556068	0.250446	0.0633057	0.181125	0.000277056	0.0393907	0.00209686	0.0591335	0.00101886	0.0380234	0.00488181	0.00753276	0.0118331	0.0029442	0.014687	0.0217197	1.48308	2.07655	1.40016	1.1943	1.72126	1.44123	0.830855
665	Gnai2	P08752	GNAI2	2771	355	Guanine nucleotide-binding protein G(i) subunit alpha-2	-0.858054	1.20312	1.20312	-1.19563	1.00359	-1.19563	-0.465841	1.956	1.956	0.733738	1.74551	2.36474	0.551696	1.82372	0.556545	2.30236	0.436595	1.16984	0.546119	2.00498	0.724049	3.09534	2.58138	3.87986	0.323909	0.434662	0.464224	0.184613	0.753423	0.0179674	0.402731	0.278336	0.0409149	0.203528	0.0883656	0.00431778	1.53274	2.17011	1.41583	1.51939	1.71897	1.13135	1.76388
932	Satb1	Q60611	SATB1	6304	764	DNA-binding protein SATB1	-2.03859	0.581786	-2.03859	-5.9209	-3.54849	-5.9209	-2.52128	-0.500993	-2.52128	4.48586	1.50528	1.84285	0.352117	1.40439	0.243401	1.4967	0.0165056	0.0335958	0.026178	0.0854672	0.23499	0.70662	0.174189	0.521054	0.0266978	0.561382	3.26695e-05	0.170876	0.0400684	0.222984	0.0312409	0.0858754	0.0143599	0.0258769	0.032329	0.0651115	1.24025	1.83041	1.47584	1.79421	1.71752	0.957256	1.45436
836	Dctn1	O08788	DCTN1	1639	1281	Dynactin subunit 1	-0.710251	2.11233	2.11233	-0.692802	1.77055	1.77055	-0.465409	4.28937	4.28937	1.38648	0.860769	3.04767	0.611214	4.32389	0.783952	3.39573	0.620966	1.19511	0.618651	3.41184	2.21519	8.9659	0.724266	19.5538	0.143374	0.171463	0.403047	0.0410698	0.429824	0.186842	0.776957	0.137794	0.0435616	0.416485	0.0365782	0.000896041	1.63601	1.34722	0.823481	1.27553	1.71546	1.3449	1.30205
230	Srsf7	Q8BL97	SRSF7	6432	267	Serine/arginine-rich splicing factor 7	0.428127	2.76125	2.76125	0.0430986	2.23541	2.23541	0.897138	3.36104	3.36104	0.750397	0.933497	0.826143	1.34549	6.27367	2.78307	6.77983	1.03032	3.86778	3.14878	4.70897	1.89004	10.2748	1.86237	7.3218	0.692846	0.177665	0.364275	0.225485	0.189686	0.186759	0.497093	0.116547	0.97532	0.14923	0.395602	0.329116	1.23756	1.8514	1.49601	0.598302	1.71318	2.8634	1.34894
705	Trio	Q0KL02	TRIO	7204	3102	Triple functional domain protein	0.165559	2.70006	2.70006	-1.15144	2.03912	2.03912	1.46816	2.43103	2.43103	3.54408	3.34901	1.68428	2.66152	6.49831	1.1216	5.84988	0.450174	1.62212	0.6223	4.10993	2.76669	3.82394	2.96897	5.39278	0.136412	0.000285707	0.793402	0.130708	0.0715972	0.129975	0.146519	0.000447703	0.121591	0.222354	0.0924974	0.020688	0.55925	1.54089	2.75528	1.32708	1.71169	1.28982	1.48243
759	NARS1	Q8BP47	NARS1	4677	559	Asparagine--tRNA ligase, cytoplasmic	-2.56096	0.0402234	-2.56096	-1.76854	0.32365	-1.76854	-3.68237	-1.51428	-3.68237	1.02193	1.8834	2.87078	0.223186	1.02827	0.169463	0.849922	0.293506	0.46236	0.32523	1.25149	0.253274	0.350072	0.0778928	0.280269	0.0950766	0.955882	0.0989203	0.741307	0.12454	0.0161397	0.0130798	0.0247769	0.0143447	0.382	0.00134655	0.544666	0.736579	1.4125	1.91765	0.97009	1.70891	1.76159	1.26593
878	Foxp1	P58462	FOXP1	27086	705	Forkhead box protein P1	-3.2567	0.619072	-3.2567	-4.04159	-0.72515	-4.04159	-2.30295	-0.282823	-2.30295	1.45317	1.38178	1.1372	0.104625	1.37222	0.187747	1.53589	0.0607241	0.276356	0.064286	0.604934	0.254721	0.821981	0.202649	0.728011	0.0808522	0.306851	0.149804	0.0352233	0.077043	0.267151	0.0415168	0.295144	0.104662	0.234744	0.0729122	0.38754	1.10297	1.90846	1.7303	0.614645	1.7051	2.77412	1.13306
925	Fat2	Q5F226	FAT2	2196	4351	Protocadherin Fat 2	-0.441475	1.63512	1.63512	-0.773405	1.83885	1.83885	1.08091	3.40338	3.40338	1.75629	2.11791	2.57595	0.843058	2.84153	0.736381	3.10613	0.585035	1.41537	0.908088	3.57725	2.11536	9.90572	10.5467	10.5808	0.330737	0.14849	0.0252235	0.0175271	0.263412	0.00762237	0.0668045	0.0311845	0.0919346	0.115208	0.772239	0.00265492	1.05444	1.86015	1.76411	1.20719	1.70169	1.40963	1.39743
946	Grid2	Q61625	GRID2	2895	1007	Glutamate receptor ionotropic, delta-2	-1.25652	1.08113	-1.25652	-1.3609	1.46838	1.46838	1.1817	4.32752	4.32752	2.98468	1.42623	1.0128	0.418553	1.66641	0.42338	2.11569	0.605525	1.78522	0.38934	2.76711	2.26845	6.5558	3.94356	20.0776	0.0218294	0.00469447	0.0225136	0.00103592	0.402691	0.0374777	0.129581	0.107811	0.293473	0.120295	0.0970962	0.159807	1.04277	2.15899	2.07044	1.03088	1.70052	1.64957	0.769799
969	Cnot1	Q6ZQ08	CNOT1	23019	2375	CCR4-NOT transcription complex subunit 1	-0.62031	1.46625	1.46625	-1.25262	1.17501	-1.25262	0.285896	2.86075	2.86075	1.69393	0.883088	1.77647	0.74006	2.33309	0.650531	2.76303	0.503664	0.931201	0.419686	2.25794	1.21917	5.98084	2.96641	7.26391	0.269962	0.219547	0.0398808	0.0202335	0.588705	0.217962	0.207552	0.130892	0.0167314	0.688689	0.0802445	0.059851	1.06757	2.00688	1.87986	1.21449	1.6946	1.39532	1.08258
578	Atp5f1c	Q91VR2	ATP5F1C	509	298	ATP synthase subunit gamma, mitochondrial	-0.344793	2.05621	2.05621	-0.426193	1.51029	1.51029	-0.0714681	2.46957	2.46957	1.18263	1.27553	0.502858	0.787421	4.15891	0.864172	2.95404	0.744223	2.84866	0.859904	2.74644	1.05008	5.5388	0.951669	2.78298	0.756062	0.0656705	0.805654	0.342638	0.954604	0.0587555	0.960027	0.0530237	0.460364	0.314154	0.789881	0.331121	1.43438	1.20145	0.837607	1.30699	1.69148	1.29419	1.93741
676	Psmc3	O88685	PSMC3	5702	442	26S proteasome regulatory subunit 6A	-2.6819	0.56985	-2.6819	-1.28924	2.17727	2.17727	-1.86865	1.6194	-1.86865	1.404	2.42161	1.68591	0.155836	0.873891	0.295016	1.48437	0.529103	0.516777	0.409166	4.52297	0.273829	2.67228	0.390642	3.07247	0.0394458	0.785408	0.0674442	0.479338	0.0300159	0.0214606	0.00378785	0.128676	0.196985	0.246633	0.0430401	0.0206107	1.18823	2.8614	2.40812	0.627658	1.68459	2.68393	1.21031
357	Kcnab2	P62482	KCNAB2	8514	367	Voltage-gated potassium channel subunit beta-2	-1.02362	1.10403	1.10403	-1.27289	0.869663	-1.27289	-2.28682	0.497715	-2.28682	1.83747	1.20273	0.628704	0.584793	1.64152	0.491879	2.14955	0.5132	1.4792	0.413831	1.82724	0.403051	1.18537	0.204927	1.41198	0.0681611	0.0658226	0.0971804	0.0145387	0.0696267	0.650378	0.0627004	0.610832	0.25076	0.607385	0.235124	0.394001	0.940427	1.96155	2.0858	1.11807	1.49795	1.33977	1.51888
484	Septin3	Q9Z1S5	SEPTIN3	55964	350	Neuronal-specific septin-3	-0.393008	1.56611	1.56611	2.27366	4.23934	4.23934	1.51738	4.19509	4.19509	2.14425	2.98715	5.323	0.76154	1.81477	0.797206	2.96104	8.03965	18.6371	4.8355	18.8872	2.86271	11.8793	5.83063	18.3168	0.518842	0.00717376	0.649248	0.0247566	0.1342	0.00533874	0.00103003	0.0523471	0.00218924	0.0024047	0.0306408	4.75339e-06	1.75438	2.73413	1.55846	1.67589	1.6757	0.999887	1.44723
541	Dnaja3	Q99M87	DNAJA3	9093	480	DnaJ homolog subfamily A member 3, mitochondrial	0.0155087	2.55827	2.55827	-0.623853	1.18787	1.18787	0.543697	2.06269	2.06269	4.69941	1.83902	1.44836	1.65642	5.89001	1.01081	4.90713	0.77292	2.27816	0.648935	2.06704	1.4577	4.17764	1.78428	2.88326	0.224502	0.0192611	0.977556	1.99798e-05	0.240318	0.0144871	0.284294	0.101497	0.214299	0.0356153	0.591659	0.290023	0.83045	1.39582	1.6808	1.36086	1.67539	1.23113	2.12801
729	Rpl14	Q9CR57	RPL14	9045	217	60S ribosomal protein L14	-0.293761	2.20034	2.20034	0.301733	2.1598	2.1598	1.55397	3.75973	3.75973	2.46241	0.641743	1.1989	0.815773	4.59588	1.02565	3.62682	1.23262	2.40211	1.56551	4.46853	7.08221	5.61933	2.93624	13.5454	0.531402	0.151279	0.955938	0.00344815	0.404213	0.228169	0.291459	0.254075	0.788847	0.0632556	0.456524	0.129716	1.28085	1.32164	1.03185	1.01876	1.67477	1.64394	1.12461
909	Iqsec3	Q3TES0	IQSEC3	440073	1195	IQ motif and SEC7 domain-containing protein 3	-0.211454	2.78315	2.78315	-0.220609	2.36264	2.36264	-0.427593	2.2532	2.2532	1.53227	1.16499	0.728163	0.863667	2.65521	1.04884	6.88352	0.986557	3.76469	0.858203	5.14312	0.743501	4.76739	1.16416	3.54519	0.742443	0.0779098	0.905282	0.0293586	0.397333	0.0683928	0.841562	0.198165	0.969502	0.186998	0.897681	0.270114	1.909	4.3395	2.27318	1.57196	1.67389	1.06485	5.58142
569	Gpam	Q61586	GPAM	57678	827	Glycerol-3-phosphate acyltransferase 1, mitochondrial	-0.774206	2.07607	2.07607	-1.36991	1.50397	1.50397	0.367893	1.62921	1.62921	1.4905	1.25315	0.497369	0.58471	1.68216	0.751651	4.21657	0.529304	1.94945	0.386915	2.83623	1.29047	1.96798	1.3859	3.09343	0.150367	0.200448	0.123359	0.0323225	0.239091	0.46435	0.416598	0.0558276	0.407744	0.377117	0.318149	0.422742	1.23836	4.19419	3.38689	0.963322	1.67323	1.73694	1.16869
1055	Bag2	Q91YN9	BAG2	9532	210	BAG family molecular chaperone regulator 2	-0.547826	1.63026	1.63026	-0.687062	2.19797	2.19797	1.11484	4.02788	4.02788	2.4516	1.55522	2.85251	0.814545	2.57166	0.68405	3.09569	0.621118	1.28247	0.64695	4.58833	2.16571	16.3122	3.29732	10.6249	0.409466	0.122971	0.0124079	0.00353512	0.108406	0.188071	0.0278471	0.0453389	0.15357	0.249058	0.150253	0.00140439	0.982351	2.00744	2.04351	1.16975	1.66763	1.42563	1.2438
441	Pphln1	Q8K2H1	PPHLN1	51535	381	Periphilin-1	0.70217	3.35494	3.35494	0.37458	4.57534	4.57534	1.86747	3.48732	3.48732	1.49326	1.37975	0.7547	1.62695	4.93487	3.82249	10.2315	5.8626	11.2869	1.29646	23.8405	3.64893	11.2147	4.67133	7.06862	0.536559	0.183835	0.117066	0.0321171	0.135101	0.0553017	0.118769	0.0417109	0.353382	0.175914	0.559339	0.322863	1.49726	3.45603	2.30823	0.637273	1.66692	2.61571	0.274146
1085	Prkar1a	Q9DBC7	PRKAR1A	5573	381	cAMP-dependent protein kinase type I-alpha regulatory subunit	-0.436493	1.89135	1.89135	0.732736	3.32203	3.32203	1.23132	3.71003	3.71003	2.76703	0.829098	0.712931	0.986712	2.83486	0.738928	3.70983	1.66179	7.65581	1.86465	10.0007	2.34782	10.5016	5.28678	13.0867	0.92775	0.0100817	0.107571	0.00170989	0.228327	0.148219	0.162896	0.21275	0.486963	0.226893	0.366527	0.193673	0.883143	2.1808	2.46936	1.17928	1.66645	1.4131	1.50069
178	Eif3i	Q9QZD9	EIF3I	8668	325	Eukaryotic translation initiation factor 3 subunit I	-1.43891	0.901568	-1.43891	-2.26691	0.629598	-2.26691	-1.10097	1.0127	-1.10097	1.66776	1.55364	0.924192	0.368845	1.3631	0.384207	1.8681	0.376789	0.974654	0.207775	1.54713	0.466204	2.01768	0.495634	1.46092	0.0359025	0.281902	0.0214902	0.141089	0.206303	0.0279484	0.0490115	0.246964	0.189853	0.935998	0.119071	0.478791	1.19493	2.28252	1.91018	1.14715	1.6655	1.45186	1.05366
899	Ank1	Q02357	ANK1	286	1862	Ankyrin-1	-0.837343	1.58551	1.58551	-0.788563	1.64365	1.64365	0.101614	2.97909	2.97909	2.49841	2.07172	1.99598	0.764871	2.64371	0.559673	3.00115	0.578921	1.2274	0.653645	3.12455	1.07297	7.44282	3.23091	7.8849	0.0931835	0.159889	0.00882125	0.00317387	0.90038	0.0881624	0.00847767	0.0542682	0.0859874	0.274096	0.110977	0.0100929	0.999701	1.88968	1.89025	1.36623	1.66463	1.21841	1.3359
782	Edc4	Q3UJB9	EDC4	23644	1406	Enhancer of mRNA-decapping protein 4	-0.832752	1.73887	1.73887	0.129517	2.83623	2.83623	0.615237	3.15487	3.15487	2.03631	0.865772	0.879612	0.617251	2.11475	0.561457	3.33774	1.2794	2.47591	1.09393	7.1415	1.53181	8.9066	1.68568	7.96744	0.0197427	0.0293064	0.0806097	0.00919789	0.672272	0.191139	0.558447	0.136216	0.639529	0.131944	0.812164	0.152865	0.997578	2.6268	2.63318	1.09671	1.66431	1.51755	0.706678
612	Erp44	Q9D1Q6	ERP44	23071	406	Endoplasmic reticulum resident protein 44	-0.610166	1.83774	1.83774	-0.177701	1.90332	1.90332	0.369226	2.39977	2.39977	4.33231	5.98723	2.14672	0.732291	2.80001	0.655121	3.5745	1.35432	3.48972	0.884111	3.74073	1.29166	3.01556	1.89923	5.27718	0.194014	0.00954225	0.0516832	4.65252e-05	0.503251	0.036426	0.00784692	1.02984e-06	0.209163	0.00810824	0.730952	0.00713308	0.906117	2.12443	2.34455	1.01285	1.66413	1.64301	0.942889
1086	Rnf6	Q9DBU5	RNF6	6049	667	E3 ubiquitin-protein ligase RNF6	-1.18656	1.12713	-1.18656	-1.44388	0.724571	-1.44388	-1.12804	1.08212	-1.12804	1.34669	1.15471	2.11724	0.439348	2.18424	0.454937	1.04814	0.367578	1.23333	0.445479	1.65241	0.457536	1.69028	0.53377	2.11714	0.110113	0.194143	0.0450102	0.918979	0.141029	0.175678	0.154128	0.0700308	0.0270339	0.255624	0.0429439	0.00763419	0.785939	0.798416	1.01587	0.759009	1.66383	2.19211	1.38024
161	Eif3h	Q91WK2	EIF3H	8667	352	Eukaryotic translation initiation factor 3 subunit H	-1.06455	1.34691	1.34691	-1.16418	0.391641	-1.16418	-0.85663	0.780201	-0.85663	1.94525	0.940388	0.480851	0.478121	1.35435	0.522215	2.54367	0.601488	1.15356	0.446217	1.31188	0.552241	1.70906	0.618672	1.71737	0.0113436	0.348322	0.102046	0.026355	0.13273	0.171318	0.142196	0.114713	0.476703	0.699189	0.330483	0.717152	1.2851	3.1243	2.43117	1.17659	1.6635	1.41383	1.26012
989	Trrap	Q80YV3	TRRAP	8295	2565	Transformation/transcription domain-associated protein	-0.941021	1.88741	1.88741	2.15351	5.47517	5.47517	3.01057	5.49045	5.49045	2.19502	4.87451	3.74927	0.520864	1.92322	0.648962	3.69971	6.68601	16.1144	4.44907	44.4827	8.05884	44.9562	10.9307	41.4106	0.0063824	0.2921	0.0606302	0.0120004	0.0156475	0.000717555	1.33501e-05	0.0163664	0.00593304	0.000178129	0.030655	0.00481639	1.16723	3.19889	2.74057	0.936834	1.66288	1.775	0.70209
939	Mef2a	Q60929	MEF2A	4205	498	Myocyte-specific enhancer factor 2A	-0.845865	2.16144	2.16144	0.623833	3.57606	3.57606	1.51404	5.60832	5.60832	1.29643	1.32683	3.39935	0.556377	2.93495	0.611647	4.47362	1.76913	4.44564	1.54096	11.9262	2.85609	32.2552	12.9895	48.7836	0.0505319	0.0894454	0.0710155	0.0719409	0.0471159	0.0987889	0.284143	0.261139	0.117524	0.000398704	0.151871	0.0578999	1.22413	2.53362	2.06973	1.11352	1.6622	1.49275	0.913465
875	Aqp4	P55088	AQP4	361	323	Aquaporin-4	-0.609097	1.52	1.52	-0.773949	1.73387	1.73387	1.19494	3.72572	3.72572	1.82957	3.07856	2.76545	0.870774	2.09555	0.655607	2.86792	0.584814	1.16405	1.13004	3.32619	2.28935	6.0783	8.1771	13.2298	0.551054	0.211372	0.0556691	0.0148057	0.102079	0.0569705	0.000834523	0.0353751	0.0835764	0.422258	0.840967	0.00171614	0.882121	2.27402	2.5779	1.17163	1.6616	1.4182	2.35384
1005	Ralyl	Q8BTF8	RALYL	138046	293	RNA-binding Raly-like protein	-1.3579	1.82458	1.82458	-1.26677	1.9884	1.9884	0.584012	3.84891	3.84891	2.60365	0.567507	0.913933	0.39015	1.56935	0.512187	3.54205	0.683747	3.96796	0.415588	2.07842	1.49901	8.20478	2.10481	14.4091	0.00249087	0.251519	0.00701994	0.0484383	0.494502	0.270703	0.549232	0.280094	0.52717	0.121918	0.15808	0.487565	1.27634	3.74915	2.93743	0.97223	1.66111	1.70856	0.5593
1047	Ppp1r16b	Q8VHQ3	PPP1R16B	26051	568	Protein phosphatase 1 regulatory inhibitor subunit 16B	-0.173618	1.749	1.749	-0.929043	1.31302	1.31302	0.538175	3.04967	3.04967	2.00345	2.18426	2.22087	0.886616	2.50198	1.29665	3.36126	0.548276	1.18059	0.525207	2.48461	2.07228	8.28024	1.45213	3.49828	0.751996	0.113596	0.731158	0.00992078	0.244634	0.0065424	0.0845993	0.0212612	0.0248624	0.396127	0.0608363	0.00601355	1.76119	2.22976	1.26605	1.20425	1.65975	1.37824	1.1644
769	Gls	D3Z7P3	GLS	2744	674	Glutaminase kidney isoform, mitochondrial	-2.85319	0.976011	-2.85319	-6.1916	-3.80023	-6.1916	-4.60976	-2.74883	-4.60976	1.94616	1.37043	1.48338	0.160383	1.96702	0.13839	1.41587	0.0136818	0.041404	0.0184135	0.0717822	0.0722936	0.145253	0.0409565	0.148772	0.153619	0.238431	0.0113199	0.534329	0.0739423	0.0426157	0.0903326	0.190326	0.112478	0.0328566	0.141675	0.178614	1.07866	1.19085	1.10402	1.25008	1.65441	1.32344	1.25481
1030	Unc13c	Q8K0T7	UNC13C	440279	2210	Protein unc-13 homolog C	-1.0445	1.63699	1.63699	-0.544502	1.62749	1.62749	1.37405	2.68991	2.68991	2.57928	2.08202	0.753252	0.484814	3.09151	1.13707	3.11017	0.685628	1.54339	0.772048	3.08976	6.29328	6.45273	2.59198	5.34515	0.0138991	0.291907	0.82077	0.00263461	0.059234	0.00827896	0.259468	0.138016	0.176501	0.322269	0.29421	0.234447	2.46541	1.65962	0.673161	1.05118	1.64966	1.56934	1.21485
442	Kcnb1	Q03717	KCNB1	3745	857	Potassium voltage-gated channel subfamily B member 1	2.58386	4.76122	4.76122	5.21443	8.1695	8.1695	1.24285	4.71925	4.71925	3.47245	2.85411	2.02609	9.02766	27.1188	5.99543	26.7477	65.7841	169.178	37.1277	287.914	2.36666	11.6633	6.43811	26.3413	0.00255816	0.0134496	0.0380891	0.000336938	0.0702907	0.00139924	0.0832013	0.176708	0.0400765	0.00941705	0.00997566	0.0261014	0.953672	2.13095	2.23447	1.436	2.16052	1.50454	0.885251
973	Inpp5a	Q7TNC9	INPP5A	3632	412	Inositol polyphosphate-5-phosphatase A	-0.519515	1.55195	1.55195	-1.05366	1.15462	1.15462	1.2082	2.72822	2.72822	2.58256	1.64999	1.68432	0.774786	2.51971	0.697606	2.93213	0.560253	0.981699	0.481743	2.22626	2.3105	4.40686	3.06454	6.62639	0.126536	0.146488	0.0189952	0.0026148	0.45675	0.0223876	0.295907	0.265108	0.0458916	0.927455	0.107263	0.020686	1.03073	1.91585	1.85874	1.14476	1.64637	1.43818	1.12545
922	Afap1l2	Q5DTU0	AFAP1L2	84632	825	Actin filament-associated protein 1-like 2	-0.345729	2.25657	2.25657	4.23251	7.02926	7.02926	7.04958	9.20687	9.20687	0.655317	3.55411	3.67462	1.04184	2.87791	0.78691	4.77853	18.798	52.9524	20.1119	130.622	132.475	540.403	193.112	590.941	0.901831	0.259915	0.555292	0.221148	0.000279181	0.000444518	0.000952548	0.000571393	0.000211535	0.00753464	0.100084	0.051665	0.809904	2.73114	3.37218	1.07228	1.64485	1.53397	1.45235
907	Rogdi	Q3TDK6	ROGDI	79641	287	Protein rogdi homolog	0.649352	3.68195	3.68195	-0.614416	1.92625	1.92625	-1.16501	1.39936	1.39936	2.55898	2.11804	1.27039	2.06731	12.8345	1.56846	5.83411	0.658273	1.64014	0.653194	3.80066	0.445962	2.63784	0.717168	1.75412	0.0589737	0.164738	0.43028	0.00276073	0.0800083	0.0676497	0.22942	0.00762013	0.169346	0.21434	0.293773	0.0536552	0.740504	0.747641	1.00964	0.97602	1.64474	1.68515	1.28858
1075	Zcchc8	Q9CYA6	ZCCHC8	55596	709	Zinc finger CCHC domain-containing protein 8	-0.380644	2.12838	2.12838	-0.981738	1.01424	1.01424	1.1732	2.46855	2.46855	2.22171	2.26939	1.18466	0.768095	2.74488	0.807759	4.37226	0.540735	0.943041	0.506369	2.01984	2.45545	5.53488	2.25511	4.41523	0.417347	0.159258	0.534111	0.00600193	0.147452	0.00537785	0.203285	0.251036	0.0653647	0.782785	0.0801069	0.196408	1.28074	2.61513	2.04189	1.21785	1.64176	1.34808	1.21468
689	Ubac2	Q8R1K1	UBAC2	337867	345	Ubiquitin-associated domain-containing protein 2	-0.125685	2.81887	2.81887	-1.31612	0.593031	-1.31612	0.918589	2.49141	2.49141	2.09968	1.46377	0.948688	0.972953	6.57452	0.916569	7.05609	0.50843	1.24956	0.401615	1.50841	1.89027	2.9591	2.70176	5.62329	0.93892	0.0484305	0.867037	0.00794922	0.606448	0.0343737	0.465309	0.377153	0.146708	0.229739	0.112541	0.206829	1.27641	1.75772	1.37709	1.35493	1.63776	1.20874	1.26239
943	Acan	Q61282	ACAN	176	2132	Aggrecan core protein	-0.497806	1.40855	1.40855	-0.763342	1.59491	1.59491	0.564679	3.40231	3.40231	1.72975	0.964784	2.20142	0.76406	2.18996	0.708183	2.6547	0.58913	0.91308	1.06479	3.02075	1.47906	3.23174	7.37713	10.573	0.221268	0.199773	0.109424	0.0186317	0.148017	0.175546	0.150033	0.108447	0.107457	0.747266	0.887877	0.00628893	1.04147	1.98426	1.90525	1.12364	1.63689	1.45677	2.15335
458	Agk	Q9ESW4	AGK	55750	421	Acylglycerol kinase, mitochondrial	-0.960924	1.27365	1.27365	0.647294	1.86761	1.86761	-1.0024	1.48635	1.48635	2.51878	1.10426	0.995292	0.768256	1.59311	0.513728	2.41773	1.56623	1.65457	1.57677	3.64927	0.499168	2.80179	1.70867	1.88196	0.428713	0.274513	0.123135	0.00302843	0.371615	0.0786583	0.537178	0.423855	0.524176	0.514756	0.600701	0.10109	0.738545	2.47949	3.35727	1.10446	1.63381	1.47928	1.17009
302	Eif3d	O70194	EIF3D	8664	548	Eukaryotic translation initiation factor 3 subunit D	-1.46888	1.55671	1.55671	-1.228	0.669841	-1.228	-2.14625	-0.33844	-2.14625	1.97165	0.985665	1.15387	0.361263	1.23307	0.423821	2.94181	0.628904	1.21652	0.426908	1.5909	0.225899	0.790896	0.387004	0.504119	0.0975705	0.650109	0.0106746	0.0567559	0.103356	0.667884	0.134288	0.238121	0.0701667	0.598728	0.276643	0.258086	1.70896	3.8968	2.28022	1.4567	1.63335	1.12127	1.08542
861	Impdh2	P24547	IMPDH2	3615	514	Inosine-5'-monophosphate dehydrogenase 2	-4.07089	0.234239	-4.07089	-2.20702	0.675815	-2.20702	-2.38069	-0.0718452	-2.38069	1.31464	1.65228	2.4149	0.104359	0.686019	0.0595033	1.17629	0.216581	1.02588	0.315388	1.5975	0.251249	0.82106	0.192018	0.95142	0.0798063	0.501646	0.0484574	0.65565	0.02227	0.479098	0.0307624	0.898704	0.00384684	0.93831	0.126589	0.0760807	0.901765	2.79932	3.10426	1.58155	1.63258	1.03227	0.976071
723	Fxr2	Q9WVR4	FXR2	9513	673	Fragile X mental retardation syndrome-related protein 2	-2.46207	-0.631727	-2.46207	-1.68131	1.18911	-1.68131	-3.28413	-0.123678	-3.28413	0.779316	1.32339	1.7475	0.219619	0.334531	0.181486	0.645403	0.311799	1.00746	0.483259	2.28012	0.127463	0.692011	0.102655	0.917845	0.181256	0.16622	0.226984	0.392527	0.047491	0.618062	0.0544518	0.897416	0.0178854	0.988648	0.313437	0.0185463	1.2929	3.14758	2.43452	1.56455	1.63148	1.04278	1.41755
146	Ruvbl1	P60122	RUVBL1	8607	456	RuvB-like 1	-0.871656	2.04459	2.04459	1.14461	4.02789	4.02789	0.938936	2.96991	2.96991	1.5065	6.13885	4.24297	0.679413	3.37305	0.546519	4.12556	2.82425	9.30136	2.21086	16.3123	2.04541	6.19131	1.91711	7.83488	0.28069	0.0311531	0.246359	0.0836479	0.152048	7.26364e-07	0.0560328	0.00429535	0.00888167	5.71524e-05	0.0416988	0.0008443	0.955916	1.99282	2.08472	1.18836	1.62932	1.37107	0.908721
947	Ctr9	Q62018	CTR9	9646	1173	RNA polymerase-associated protein CTR9 homolog	-0.701251	1.40736	1.40736	-0.902609	1.27315	1.27315	2.00458	4.23545	4.23545	1.71391	0.839374	2.30447	0.617729	2.01976	0.615039	2.65251	0.534919	1.04184	0.568163	2.41689	4.01272	17.3716	5.98916	18.8364	0.069742	0.201182	0.0423142	0.0193236	0.420818	0.144752	0.37969	0.216552	0.0206573	0.851218	0.0269146	0.0049605	1.07167	2.13924	1.99617	1.07636	1.62893	1.51337	1.27797
876	Kmt2a	P55200	KMT2A	4297	3966	Histone-lysine N-methyltransferase 2A	-0.16594	1.53877	1.53877	-0.890405	1.32724	1.32724	0.64283	2.75367	2.75367	1.90069	2.00862	2.20267	0.891348	2.55828	0.903045	2.90548	0.577409	1.03277	0.539463	2.50923	1.56139	5.00612	2.01215	6.74432	0.588942	0.124353	0.129959	0.0125694	0.467255	0.0171192	0.0772095	0.00980352	0.0530885	0.879819	0.0904894	0.00627088	1.12824	1.84985	1.63959	1.11363	1.6288	1.46261	1.16731
750	Bmpr2	O35607	BMPR2	659	1038	Bone morphogenetic protein receptor type-2	1.24259	3.54807	3.54807	5.34998	7.86113	7.86113	3.7559	6.54453	6.54453	1.9582	4.31805	5.08932	2.65267	5.68418	2.36623	11.697	69.6793	184.989	40.7854	232.507	13.5095	55.1825	20.5818	93.347	0.122656	0.0110102	0.17614	0.0354584	4.80784e-05	5.16388e-05	0.000270104	6.74292e-05	0.00693781	8.14106e-06	0.000300532	0.0037593	1.28374	3.34882	2.60865	1.43914	1.62736	1.13079	0.85059
1113	Atp6v1c1	Q9Z1G3	ATP6V1C1	528	382	V-type proton ATPase subunit C 1	-0.744498	1.15415	1.15415	-0.534964	3.49099	3.49099	-0.420828	1.68675	1.68675	1.7592	2.6995	0.54242	0.733796	1.2353	0.596875	2.22553	1.44354	1.1576	0.690176	11.2433	0.998416	3.15195	0.746996	3.2193	0.0491037	0.663461	0.359458	0.0174102	0.997061	0.00199758	0.595011	0.00560138	0.421185	0.823048	0.786742	0.2868	1.63189	2.92797	1.79422	2.00623	1.6252	0.810074	7.25402
168	Med25	Q8VCB2	MED25	81857	745	Mediator of RNA polymerase II transcription subunit 25	-2.83944	0.921796	-2.83944	-0.201418	2.27262	2.27262	-0.126285	2.25347	2.25347	1.05711	3.31324	2.86285	0.139715	1.53222	0.29991	1.89447	0.869695	4.83199	1.02561	4.27281	1.05906	4.58187	0.916188	4.76828	0.119131	0.341113	0.087678	0.108401	0.879239	0.000486138	0.845803	0.00579412	0.713432	0.00137136	0.959963	0.00953393	1.10229	2.00656	1.82036	0.513507	1.62288	3.16039	0.920047
1031	Paf1	Q8K2T8	PAF1	54623	535	RNA polymerase II-associated factor 1 homolog	-0.612856	1.47096	1.47096	-0.592206	1.76538	1.76538	2.33675	4.58236	4.58236	1.88573	0.823696	3.49698	0.769467	2.1854	0.653901	2.77206	0.663328	1.08021	0.721811	3.39963	5.05164	23.9567	6.96902	15.0474	0.231678	0.215931	0.0130097	0.0254779	0.291378	0.22097	0.334458	0.150073	0.160198	0.727672	0.278368	0.000318431	0.982441	2.05706	2.09382	1.15607	1.62171	1.40278	1.25779
958	Panx2	Q6IMP4	PANX2	56666	677	Pannexin-2	0.373526	3.17399	3.17399	-0.68424	1.82429	1.82429	0.317982	2.1173	2.1173	1.57654	2.71132	1.89035	1.70744	3.85426	1.29552	9.02537	0.622333	1.54202	0.657878	3.54134	1.81288	4.33881	1.24659	3.50997	0.361227	0.153287	0.655911	0.026513	0.502831	0.00194391	0.325151	0.113673	0.205798	0.0239669	0.153521	0.012872	0.876883	3.79603	4.329	1.1557	1.62109	1.40269	1.33165
865	Cdh15	P33146	CDH15	1013	784	Cadherin-15	-0.398709	1.8042	1.8042	-0.724689	1.71749	1.71749	1.14431	3.96247	3.96247	1.85942	4.26844	2.65626	0.880599	2.69971	0.758537	3.49236	0.605127	1.30066	0.767857	3.28865	2.2104	8.25123	4.98967	15.5892	0.3841	0.113678	0.0702054	0.0138222	0.488576	5.38968e-05	0.139594	0.0615318	0.116495	0.21225	0.423008	0.00220669	1.0206	2.09661	2.0543	1.18483	1.62075	1.36792	1.39689
1074	Rbm8a	Q9CWZ3	RBM8A	9939	174	RNA-binding protein 8A	-0.990093	1.1679	1.1679	-0.813947	1.14102	1.14102	0.310067	4.05801	4.05801	1.76496	0.531797	1.86192	0.503445	1.87715	0.571073	2.24684	0.568824	0.967927	0.57693	2.20537	2.54511	9.37921	1.23977	16.6565	0.0423854	0.226114	0.0214063	0.0171808	0.293902	0.295839	0.83435	0.325558	0.0137429	0.865843	0.0312624	0.0255234	1.07222	1.9387	1.80812	0.945244	1.6197	1.71353	1.25388
862	Cdk11b	P24788	CDK11B	984	784	Cyclin-dependent kinase 11B	-0.219219	1.77279	1.77279	-1.19164	1.2611	1.2611	0.0608377	3.21339	3.21339	2.25001	1.22183	1.92364	0.859031	3.09913	0.999123	3.41715	0.570573	1.19862	0.437805	2.39679	1.04307	9.27524	1.74884	3.19131	0.321521	0.0485993	0.996091	0.00562327	0.924761	0.0600028	0.274693	0.140812	0.0668876	0.32167	0.0793425	0.0119224	1.08844	1.78294	1.63807	0.935824	1.61701	1.7279	0.970254
920	Prdm10	Q3UTQ7	PRDM10	56980	1184	PR domain zinc finger protein 10	-5.31592	-3.43239	-5.31592	-5.82209	-3.45515	-5.82209	-7.02872	-5.10374	-7.02872	3.36634	2.75454	3.31316	0.0251044	0.048012	0.0252803	0.0926292	0.0176757	0.0470755	0.0196275	0.0911796	0.00765851	0.0290818	0.00787293	0.0186215	0.00345549	0.000430187	0.0236547	0.00168817	0.0187381	0.0279845	0.00491482	0.00175979	0.0460287	0.000486231	0.0261145	0.016269	1.33631	3.11789	2.33321	1.32701	1.61608	1.21784	1.48765
668	Plcd3	Q8K2J0	PLCD3	113026	785	1-phosphatidylinositol 4,5-bisphosphate phosphodiesterase delta-3	-1.52907	1.68901	1.68901	0.0209378	2.59023	2.59023	-0.220806	2.18153	2.18153	2.81223	1.53543	3.19651	0.346501	1.77753	0.438128	3.22435	1.01462	2.37101	1.45652	6.02193	1.22744	4.53634	0.858086	3.18733	0.00330864	0.141597	0.0308377	0.00154087	0.603871	0.0291457	0.806702	0.0483215	0.9539	0.000636042	0.466346	0.0356564	1.23598	2.92939	2.3701	0.977493	1.61492	1.6521	1.29315
476	Dzank1	Q8C008	DZANK1	55184	778	Double zinc ribbon and ankyrin repeat-containing protein 1	-1.26286	2.18363	2.18363	-0.439528	2.62176	2.62176	0.0964705	2.44513	2.44513	1.17683	1.2186	1.81608	0.630288	2.30932	0.416716	4.54296	0.737376	3.34117	1.00097	6.15501	1.06915	5.44576	2.83536	5.30494	0.196274	0.134842	0.320135	0.0665532	0.885209	0.0604502	0.191287	0.149942	0.769321	0.0152727	0.998696	0.0313909	1.51424	3.1755	2.09709	2.2903	1.6142	0.704798	2.08764
1014	Epc2	Q8C0I4	EPC2	26122	808	Enhancer of polycomb homolog 2	-0.548883	1.65199	1.65199	0.203803	3.01441	3.01441	0.300058	2.68824	2.68824	2.1693	2.8667	1.01694	0.683549	2.06907	0.70404	3.14267	1.77765	2.82578	1.15173	8.0803	1.23119	4.20695	1.88903	6.44527	0.0760437	0.166027	0.072528	0.00677167	0.520025	0.00135926	0.134251	0.0114819	0.163333	0.0961745	0.707269	0.109206	1.08499	2.45115	2.25915	1.05341	1.61378	1.53196	0.760295
1071	Pard3	Q99NH2	PARD3	56288	1333	Partitioning defective 3 homolog	0.488131	3.19256	3.19256	-0.760799	2.06738	2.06738	-0.509858	1.56561	1.56561	2.13167	1.28128	1.55907	2.1014	4.11643	1.40263	9.14233	0.605148	1.75547	0.590169	4.19125	0.702292	2.96002	1.64116	2.92674	0.242657	0.0786794	0.409626	0.00738473	0.135367	0.0523269	0.197985	0.0533048	0.113701	0.0686393	0.0830989	0.0276014	1.11019	3.58291	3.22731	1.66327	1.61324	0.969924	1.37621
828	Ice1	E9Q286	ICE1	23379	2241	Little elongation complex subunit 1	-0.576196	1.59761	1.59761	-0.754768	1.76462	1.76462	1.89022	4.75778	4.75778	2.41608	1.2526	1.40332	0.67073	2.40987	0.70782	3.02641	0.592642	1.44784	0.652385	3.39784	4.11223	20.431	3.70691	27.0541	0.0900276	0.098584	0.0827198	0.00383641	0.0680955	0.239798	0.325876	0.0558982	0.10198	0.195113	0.105403	0.0395075	1.10766	2.02392	1.8272	1.04962	1.61161	1.53542	1.28781
911	Crtc2	Q3U182	CRTC2	200186	692	CREB-regulated transcription coactivator 2	-3.48269	-0.251504	-3.48269	-3.22524	-0.893774	-3.22524	-4.85692	-3.44815	-4.85692	1.47588	0.767784	1.47033	0.0894555	0.641165	0.164379	0.84002	0.161558	0.446268	0.106932	0.538204	0.034508	0.0839102	0.0388128	0.091623	0.101284	0.401341	0.0334291	0.716084	0.285937	0.335135	0.170693	0.249667	0.166809	0.0338585	0.189015	0.491417	1.17328	2.11092	1.79916	0.638499	1.61121	2.52343	1.17345
494	Paics	Q9DCL9	PAICS	10606	425	Multifunctional protein ADE2	0.957049	2.97373	2.97373	0.65665	2.9465	2.9465	1.05959	1.95379	1.95379	6.47798	1.80467	1.23381	2.10215	5.45728	1.94133	7.85565	1.57642	3.9649	1.92724	7.70876	2.08434	3.87391	2.39779	3.78497	0.0294093	0.00342239	0.0622307	3.32677e-07	0.217018	0.0156795	0.125149	0.182487	0.198379	0.0653949	0.147629	0.0583703	1.02208	2.31534	2.26532	1.10675	1.60846	1.45331	1.0249
531	Septin6	Q9R1T4	SEPTIN6	23157	434	Septin-6	0.972657	3.50326	3.50326	3.62745	5.94593	5.94593	0.945457	3.41383	3.41383	2.13854	3.5634	5.39092	2.9335	5.38414	1.96245	11.3393	15.0154	36.9293	12.3587	61.6457	1.9258	9.32837	3.37472	10.6578	0.0072688	0.0572014	0.379489	0.00936201	0.0773733	0.000273276	0.000614909	0.00254988	0.0021178	4.06517e-06	0.000329034	0.00578149	0.860863	3.38573	3.93294	1.28683	1.60762	1.24929	1.20916
951	Ca4	Q64444	CA4	762	305	Carbonic anhydrase 4	-0.608426	1.45092	1.45092	-0.906846	1.59338	1.59338	2.05736	4.07594	4.07594	1.77271	2.76219	1.76694	0.721893	2.3331	0.655912	2.73382	0.53335	0.815923	0.542017	3.01755	4.16225	11.2056	8.58728	16.8647	0.106741	0.187145	0.0168769	0.0248102	0.186098	0.00172908	0.0492527	0.0753767	0.0181275	0.466169	0.126826	0.0171025	1.00056	1.88374	1.88267	1.10122	1.60762	1.45986	1.24021
1043	Ccdc92	Q8VDN4	CCDC92	80212	314	Coiled-coil domain-containing protein 92	-0.881034	1.65044	1.65044	1.54077	4.34332	4.34332	2.2577	4.58064	4.58064	1.9695	3.77667	3.50306	0.542978	2.07802	0.707462	3.1393	2.90951	7.38214	2.94091	20.2988	4.78229	23.9281	7.47104	21.6092	0.0107275	0.145688	0.09143	0.0609274	0.00116767	0.000167238	0.000249968	0.00146056	0.172931	0.000314007	0.0655125	0.0252002	1.20208	2.42819	2.02	0.922596	1.60731	1.74216	1.20834
984	Ube3c	Q80U95	UBE3C	9690	1083	Ubiquitin-protein ligase E3C	0.429829	3.44869	3.44869	0.0335447	2.77046	2.77046	0.926176	4.80469	4.80469	0.913167	1.07683	1.90866	1.34707	8.83386	6.72703	10.9184	4.87751	4.70396	1.02352	6.82327	1.90023	3.27939	27.9482	5.78806	0.466938	0.145365	0.308296	0.122133	0.0890572	0.312222	0.180195	0.0837855	0.331411	0.0123406	0.951535	0.027138	3.56628	1.98486	0.556562	0.714141	1.6059	2.24872	0.284909
1017	Iws1	Q8C1D8	IWS1	55677	766	Protein IWS1 homolog	-0.592685	1.47513	1.47513	-0.994936	1.09307	1.09307	1.42392	3.53585	3.53585	1.75685	0.780186	1.89642	0.663108	2.10161	0.673615	2.7801	0.558883	0.915832	0.501758	2.13327	2.68313	11.5984	3.60888	9.60923	0.182645	0.263645	0.0358931	0.0175044	0.413422	0.165888	0.389767	0.305626	0.0126935	0.745603	0.0337501	0.0153817	1.03158	2.12219	2.05722	1.01549	1.60426	1.57979	1.10936
874	Cav1	P49817	CAV1	857	178	Caveolin-1	0.0901278	3.4551	3.4551	-0.830076	0.883221	0.883221	0.168741	2.99364	2.99364	1.21693	2.30705	1.31075	1.06446	4.6199	1.50322	10.967	0.562499	1.0885	0.593507	1.84449	1.12408	7.9648	1.93771	6.98448	0.858179	0.0741118	0.491456	0.0606832	0.744796	0.00581708	0.00493115	0.0590194	0.0855272	0.81631	0.0551863	0.0488937	1.70801	3.80107	2.22544	1.20948	1.60122	1.32389	1.36885
968	Tnks	Q6PFX9	TNKS	8658	1320	Poly [ADP-ribose] polymerase tankyrase-1	-0.635892	1.49241	1.49241	-1.19024	3.19805	3.19805	0.415024	4.55767	4.55767	2.46194	1.76485	1.38645	0.660733	2.08097	0.643543	2.81358	0.739359	1.09606	0.438229	9.17719	1.33332	6.052	5.42792	23.5502	0.117422	0.205898	0.00863049	0.00345193	0.432817	0.0206576	0.0539692	0.0171852	0.319262	0.827133	0.0840262	0.041072	1.04664	2.16263	2.06626	1.0746	1.59952	1.48848	0.74635
77	Eif3a	P23116	EIF3A	8661	1344	Eukaryotic translation initiation factor 3 subunit A	-1.62394	0.879212	-1.62394	-3.14652	-0.577043	-3.14652	-1.82247	-0.721351	-1.82247	1.82019	1.84832	3.04902	0.378319	0.907485	0.324447	1.83937	0.112929	0.281853	0.114257	0.670336	0.282736	0.606529	0.310004	0.562457	0.0744549	0.679886	0.015129	0.115023	0.0179582	0.0750684	0.0141801	0.0634654	0.0185125	0.000893263	0.0323691	0.297157	1.18689	3.23844	2.72851	1.38396	1.59774	1.15447	1.33891
1039	Zmynd11	Q8R5C8	ZMYND11	10771	602	Zinc finger MYND domain-containing protein 11	-0.515717	2.11388	2.11388	-0.691307	1.45957	1.45957	1.52336	3.8247	3.8247	2.43576	1.43202	2.31122	0.990498	2.86909	0.699445	4.32855	0.619293	1.53078	0.645964	2.75026	3.51547	14.1694	2.87461	13.6001	0.955493	0.0574084	0.00578219	0.00366638	0.102079	0.0475262	0.106362	0.0369809	0.131612	0.0699185	0.0849759	0.0048841	0.830435	2.40226	2.89277	1.17599	1.59229	1.35399	1.32216
743	Pgs1	Q8BHF7	PGS1	9489	553	CDP-diacylglycerol--glycerol-3-phosphate 3-phosphatidyltransferase, mitochondrial	-1.13432	1.61343	1.61343	-0.821387	1.34797	1.34797	-1.54674	0.936081	-1.54674	2.07379	2.6859	0.876722	0.455551	2.41412	0.565203	3.05979	0.565898	1.41684	0.580783	2.54555	0.342283	1.31623	0.356781	1.91332	0.169223	0.0795291	0.288058	0.00843751	0.0184856	0.538586	0.152234	0.0020611	0.307968	0.148218	0.132825	0.165193	1.00685	2.01805	2.00432	0.811516	1.5922	1.96201	1.13201
820	Brpf1	B2RRD7	BRPF1	7862	1212	Peregrin	-0.664787	1.41219	1.41219	-0.620061	2.84899	2.84899	3.15252	5.845	5.845	1.81592	1.67581	1.25843	0.690132	2.4546	0.630782	2.66141	0.650644	1.62193	0.764263	7.20498	8.89206	41.3114	16.1424	57.4804	0.0582873	0.164061	0.022431	0.0152784	0.0413276	0.0666461	0.0726783	0.0210957	0.324845	0.0551534	0.347992	0.0719484	1.02839	1.72468	1.67707	1.12515	1.59065	1.41372	1.27812
869	H1-1	P43275	H1-1	3024	213	Histone H1.1	-0.986277	1.11925	1.11925	-0.975254	1.08806	1.08806	0.37052	2.34287	2.34287	2.2242	0.720752	2.32066	0.504779	1.9712	0.523041	2.17234	0.50865	0.859795	0.542184	2.12588	1.59375	5.07311	1.29282	2.58218	0.00596762	0.287342	0.0233226	0.0748248	0.646959	0.190216	0.804897	0.462616	0.00477906	0.560136	0.0576106	0.102769	1.13065	1.75214	1.54967	1.09118	1.5899	1.45706	1.37217
816	Acadsb	Q9DBL1	ACADSB	36	432	Short/branched chain specific acyl-CoA dehydrogenase, mitochondrial	-10.1413	-7.71451	-10.1413	-10.5832	-8.34517	-10.5832	-11.0711	-8.8261	-11.0711	2.63359	1.94064	1.1284	0.000885457	0.00317356	0.0016236	0.00476102	0.000651854	0.00274187	0.00109983	0.00307506	0.0005897	0.00220333	0.000464806	0.00172542	0.00478558	0.00559153	0.00232495	0.0085412	0.0477952	0.019333	0.0114645	0.0338977	0.0875138	0.0744043	0.0830668	0.0901824	1.59967	2.38355	1.49003	0.872404	1.58881	1.82118	1.83374
1095	Dmap1	Q9JI44	DMAP1	55929	468	DNA methyltransferase 1-associated protein 1	-0.642088	1.63372	1.63372	1.20959	4.19354	4.19354	1.453	3.91713	3.91713	1.8973	3.63699	3.77468	0.640785	2.34287	0.664654	3.10313	2.31272	7.20553	2.60173	18.2971	2.73777	15.1068	2.74864	13.9964	0.0375095	0.105048	0.0496143	0.0126677	0.088973	0.000562726	0.103071	0.000230682	0.17363	0.00264855	0.0113455	0.000168003	1.10655	2.10389	1.90131	1.06681	1.58844	1.48897	1.40702
150	Kcnb2	A6H8H5	KCNB2	9312	907	Potassium voltage-gated channel subfamily B member 2	4.50731	6.7942	6.7942	7.28564	9.50835	9.50835	5.15067	8.51011	8.51011	3.80485	4.15593	3.26098	35.6785	106.541	22.7424	110.984	201.519	459.778	156.025	728.28	35.5227	290.155	54.6789	364.585	0.0045079	0.023952	0.023601	0.00015673	0.000752743	0.00024139	0.0991431	6.98347e-05	0.0111181	0.000548305	0.00103339	0.019517	0.886223	2.05822	2.32246	1.39032	1.97583	1.42113	0.772266
904	Grid2ip	Q0QWG9	GRID2IP	392862	1203	Delphilin	-1.25307	1.14238	-1.25307	-0.771481	1.44124	1.44124	1.02798	2.88272	2.88272	2.54104	2.50293	1.96435	0.419554	1.59811	0.46612	2.20745	0.716735	1.89651	0.585816	2.71554	2.25891	4.55966	2.03917	7.37539	0.0179113	0.0363056	0.00380907	0.00287714	0.0985045	0.0470185	0.204618	0.003141	0.141712	0.0108554	0.153665	0.0411726	1.04489	2.19291	2.0987	0.940508	1.58758	1.68801	0.992179
886	Irs2	P81122	IRS2	8660	1321	Insulin receptor substrate 2	0.106852	1.708	1.708	1.97601	5.15123	5.15123	1.70023	4.96902	4.96902	1.72562	4.07239	2.89236	1.18445	2.06098	1.07688	3.26708	7.15156	17.373	3.93403	35.5365	3.24953	11.6266	3.97369	31.3201	0.669815	0.224142	0.876971	0.0188095	0.294026	8.4646e-05	0.0493786	0.000864506	0.0204437	0.00676477	0.0190105	0.00128126	0.900041	2.51045	2.78926	0.989951	1.58367	1.59975	0.613107
197	Septin8	Q8CHH9	SEPTIN8	23176	429	Septin-8	2.78812	4.14183	4.14183	4.42785	6.80586	6.80586	4.93544	6.20451	6.20451	2.67147	3.29995	3.1956	6.90728	10.6922	7.43601	17.6528	25.8828	47.948	21.5237	111.884	30.5995	72.2916	45.0029	73.7471	0.00828524	0.0121929	0.00928244	0.00213073	0.0172673	0.00135627	0.000501239	0.000704878	0.00247486	0.000637387	0.00145066	0.0111514	1.27091	2.61385	2.05667	1.18054	1.58318	1.34106	1.36737
633	Cap1	P40124	CAP1	10487	474	Adenylyl cyclase-associated protein 1	-2.57309	0.91274	-2.57309	-1.65867	0.276074	-1.65867	-2.21531	0.477278	-2.21531	1.15766	2.0293	2.15595	0.261356	1.88262	0.168044	1.02454	0.316732	1.07371	0.317475	1.2109	0.286911	1.39211	0.21534	0.73842	0.0695575	0.330482	0.0967813	0.963125	0.0720062	0.310226	0.00934765	0.665828	0.0343034	0.824598	0.00698316	0.658437	0.664855	0.861389	1.2956	1.03404	1.58282	1.53072	0.980424
887	Tnik	P83510	TNIK	23043	1323	Traf2 and NCK-interacting protein kinase	0.219232	2.56006	2.56006	0.568352	2.95352	2.95352	-0.0291934	2.98675	2.98675	1.36268	1.65493	1.25921	1.9132	4.91628	1.16411	5.89732	2.10793	6.02549	1.48283	7.74636	0.979968	7.92686	1.24282	4.58953	0.115121	0.0433829	0.713851	0.0753036	0.939222	0.159635	0.708591	0.0221346	0.406414	0.0550544	0.618471	0.160654	0.697492	1.89814	2.72137	1.14632	1.58237	1.3804	1.04521
356	Numa1	E9Q7G0	NUMA1	4926	2094	Nuclear mitotic apparatus protein 1	2.35422	5.77808	5.77808	5.30115	8.44666	8.44666	8.02	10.1386	10.1386	1.915	5.5988	2.4058	8.06932	18.9638	5.11318	54.8753	68.1147	202.608	39.4281	348.897	259.574	419.308	889.612	1127.22	0.0121619	0.0944751	0.151389	0.0192445	0.000384246	2.51886e-06	0.00224843	0.000383014	0.0219688	0.00392824	0.104526	0.0585556	0.913678	4.57487	5.0071	1.44191	1.58099	1.09645	1.23412
473	Bcan	Q61361	BCAN	63827	883	Brevican core protein	1.68599	4.45181	4.45181	6.01706	9.65278	9.65278	4.61799	8.89282	8.89282	1.96281	2.8903	3.62995	3.90104	10.6879	3.21762	21.884	180.987	484.126	64.7613	804.965	24.5558	437.221	98.2617	475.342	0.0418752	0.0789002	0.273479	0.0108941	0.0114307	0.00128735	0.0101406	0.00469762	0.00716383	0.000234449	0.00217546	0.00395024	1.06085	3.23702	3.05135	1.28617	1.58093	1.22917	1.21034
1029	Cdc73	Q8JZM7	CDC73	79577	531	Parafibromin	-0.440515	1.67245	1.67245	-0.483032	2.00226	2.00226	2.80582	5.23499	5.23499	2.19646	0.729466	2.8341	0.846463	2.31291	0.736872	3.18756	0.720609	1.35761	0.715472	4.00627	6.99258	34.3488	9.98927	37.6607	0.398093	0.132965	0.0928921	0.00636128	0.310196	0.186438	0.307132	0.229275	0.259845	0.135035	0.288316	0.00146521	0.95773	2.17753	2.27363	1.10017	1.58003	1.43617	1.12789
383	Cs	Q9CZU6	CS	1431	464	Citrate synthase, mitochondrial	-4.48067	-1.93764	-4.48067	-4.80034	-1.27376	-4.80034	-5.80973	-2.25239	-5.80973	1.42733	2.76146	3.02873	0.0447903	0.120251	0.0685131	0.261044	0.0358884	0.324264	0.131385	0.41358	0.0654076	0.209876	0.0178277	0.0869793	0.037383	0.0858976	0.111821	0.214193	0.0137453	0.00227097	0.00173196	0.00265695	0.000935994	0.0388951	0.0042262	0.113233	1.78772	3.42649	1.91668	1.16872	1.57843	1.35057	3.23704
696	Ctbp1	O88712	CTBP1	1487	441	C-terminal-binding protein 1	-0.361529	2.031	2.031	-0.445726	2.35025	2.35025	-0.0156234	2.52576	2.52576	1.25593	1.29998	0.749272	1.00825	4.03752	0.778339	4.08688	1.11232	2.32854	0.734215	5.09912	0.989229	2.86179	2.17008	5.75878	0.953776	0.0698926	0.396323	0.0554713	0.989794	0.0775386	0.160041	0.0501212	0.706719	0.178126	0.693807	0.218802	1.1148	1.59194	1.42801	1.44409	1.57271	1.08907	1.66354
877	Znrd2	P56873	ZNRD2	10534	199	Protein ZNRD2	0.946438	3.50676	3.50676	4.42195	7.00403	7.00403	6.09752	8.22835	8.22835	1.77583	3.40808	1.84475	1.92711	11.2485	2.36745	11.3669	38.9094	109.838	21.4358	128.358	68.4755	299.902	92.3296	259.449	0.241511	0.114651	0.099733	0.0167561	0.0112255	0.000390772	0.0405719	0.00249673	0.0566968	0.0195453	0.014297	0.0419968	1.52076	1.58292	1.04087	1.2379	1.56643	1.26539	0.874378
829	Arid1b	E9Q4N7	ARID1B	57492	2244	AT-rich interactive domain-containing protein 1B	-0.96551	1.71217	1.71217	5.54577	8.46683	8.46683	6.12983	8.41845	8.41845	1.82195	3.6422	3.01123	0.641843	2.11171	0.512097	3.27653	46.7135	164.446	67.8011	353.81	70.0263	342.141	107.829	325.221	0.0150678	0.228611	0.0165056	0.0197578	0.00320764	0.000227932	0.000639923	0.000361243	0.0122249	0.000974463	0.0133742	0.00566785	0.886775	2.42994	2.7402	1.11145	1.56609	1.40906	1.06751
1036	Brd8	Q8R3B7	BRD8	10902	951	Bromodomain-containing protein 8	-0.515389	1.6464	1.6464	-0.138499	1.61612	1.61612	0.870676	2.8777	2.8777	1.77875	2.06702	0.709898	0.699604	2.23854	0.726839	3.13052	1.11255	1.82651	0.908464	3.06549	1.82852	3.06063	1.86749	7.34979	0.14412	0.145509	0.0727753	0.0166437	0.16332	0.0474456	0.142369	0.00857004	0.745478	0.19503	0.652556	0.261426	1.09118	2.18507	2.00249	1.05029	1.56248	1.48766	0.915561
903	Zc3h18	Q0P678	ZC3H18	124245	948	Zinc finger CCCH domain-containing protein 18	-0.570185	1.64719	1.64719	0.155393	2.57378	2.57378	1.26798	3.43613	3.43613	1.49746	0.931932	3.00556	0.673531	2.18023	0.688472	3.13223	3.27368	1.59827	1.11372	5.95368	2.40824	10.8238	2.84307	7.37483	0.0590708	0.218174	0.0318086	0.0515768	0.193737	0.17666	0.21085	0.116968	0.377789	0.404287	0.671747	0.000987289	1.01427	2.24192	2.21038	0.992256	1.56052	1.5727	0.408354
859	Phka1	P18826	PHKA1	5255	1241	Phosphorylase b kinase regulatory subunit alpha, skeletal muscle isoform	0.547852	3.69342	3.69342	-0.451972	1.31255	1.31255	-0.948196	0.395491	-0.948196	4.05303	0.72826	2.86155	1.46484	6.99948	1.46191	12.9369	0.828255	1.50769	0.731043	2.4838	0.51828	1.0588	0.664695	1.31539	0.374023	0.000616329	0.245294	8.85045e-05	0.186956	0.912857	0.475539	0.37393	0.489951	0.127798	0.413183	0.00137547	1.2578	2.86903	2.28099	1.26032	1.55229	1.23166	0.999226
1023	Map2k7	Q8CE90	MAP2K7	5609	535	Dual specificity mitogen-activated protein kinase kinase 7	-0.206505	2.02243	2.02243	-1.37488	1.74836	1.74836	1.13264	3.24218	3.24218	2.81628	1.982	1.93661	0.866634	3.34533	0.980079	4.06267	0.806225	1.8955	0.385584	3.35977	2.1926	6.04666	2.34586	9.46226	0.559813	0.00259291	0.908284	0.00152659	0.0817967	0.0278313	0.287449	0.0104232	0.411459	0.0115716	0.0397715	0.064901	1.28919	1.8795	1.4579	1.13996	1.54764	1.35762	0.648759
786	Scaf4	Q7TSH6	SCAF4	57466	1183	SR-related and CTD-associated factor 4	-0.296319	2.36852	2.36852	6.01383	8.82125	8.82125	7.58024	10.0458	10.0458	1.10675	4.09392	3.95931	0.89269	4.26648	0.814328	5.16412	86.0683	250.199	64.6163	452.336	191.372	1057.01	295.784	982.364	0.729405	0.220461	0.340806	0.0782072	8.05531e-05	0.00016697	0.00109477	0.000971396	0.00455974	0.000109823	0.00503332	0.0113525	1.02227	1.87045	1.8297	1.12064	1.54532	1.37896	0.872085
591	Ndufa5	Q9CPP6	NDUFA5	4698	116	NADH dehydrogenase [ubiquinone] 1 alpha subcomplex subunit 5	-0.872701	1.23611	1.23611	-0.866486	1.40009	1.40009	-1.80538	0.307496	-1.80538	2.13478	0.638788	2.08579	0.598298	2.23622	0.546123	2.35563	0.548481	1.29611	1.15295	2.63918	0.286106	1.16373	0.29619	1.23756	0.0643053	0.0470799	0.14941	0.00733203	0.229727	0.838834	0.363637	0.718602	0.0549945	0.541202	0.830311	0.00820756	0.718791	1.62399	2.25934	0.787462	1.54167	1.95777	1.69704
697	Psmc2	P46471	PSMC2	5701	433	26S proteasome regulatory subunit 7	-1.87891	2.23249	2.23249	-2.34256	2.65987	2.65987	-2.83329	2.57182	-2.83329	1.55473	0.679191	1.38867	0.271888	4.69946	0.378378	3.54488	0.95385	0.53338	0.19716	6.31977	0.140312	1.43904	0.221273	5.94559	0.145698	0.27489	0.0278784	0.143148	0.338694	0.586397	0.368554	0.209319	0.951185	0.0408628	0.047534	0.0926109	0.874422	1.16282	1.32982	0.628326	1.54155	2.45343	0.243655
548	Sdha	Q8K2B3	SDHA	6389	664	Succinate dehydrogenase [ubiquinone] flavoprotein subunit, mitochondrial	-0.541957	1.20816	1.20816	-0.92431	0.679369	-0.92431	-0.425478	1.35483	1.35483	1.77695	0.592609	0.572378	0.687285	2.31043	0.686839	2.28951	0.8777	1.60144	0.526932	1.37847	0.75349	2.55768	0.744592	1.71205	0.31866	0.189375	0.457668	0.0167128	0.636911	0.2555	0.622689	0.4293	0.664693	0.267684	0.415087	0.690633	1.17881	1.52641	1.29488	1.17958	1.54036	1.30585	1.26665
595	Lsamp	Q8BLK3	LSAMP	4045	341	Limbic system-associated membrane protein	-0.596838	2.52511	2.52511	0.480834	4.16551	4.16551	1.2943	5.25823	5.25823	0.605194	1.51945	0.939913	0.958654	5.75619	0.661201	4.93389	1.39555	6.57669	1.47502	17.945	2.45258	9.61471	8.60748	38.2725	0.944987	0.256413	0.629324	0.248202	0.408237	0.0302375	0.0773213	0.0899802	0.536415	0.141033	0.721838	0.114838	1.08954	1.32023	1.21173	1.57969	1.54026	0.975043	6.11652
978	Kcnf1	Q7TSH7	KCNF1	3754	493	Potassium voltage-gated channel subfamily F member 1	-0.632567	1.83051	1.83051	2.5364	6.08091	6.08091	0.254651	3.07833	3.07833	1.92026	2.99209	2.48674	0.645028	2.59535	0.707189	3.55662	13.4131	30.7162	5.80141	67.692	1.19305	7.44403	2.13897	8.44638	0.0468671	0.190827	0.0442104	0.0120154	0.223036	0.00101837	0.0196048	0.0383055	0.0178066	0.00974425	0.0432132	0.00326032	1.19407	1.88007	1.5745	1.08912	1.37193	1.25967	0.75
660	Sipa1l2	Q80TE4	SIPA1L2	57568	1722	Signal-induced proliferation-associated 1-like protein 2	-0.559448	2.4455	2.4455	1.68833	4.83006	4.83006	4.47456	7.35836	7.35836	1.48447	4.47484	2.41781	1.3953	4.79643	0.678562	5.44713	6.784	18.1041	3.22283	28.4441	22.232	96.5435	27.7969	164.092	0.370926	0.0535028	0.330098	0.0327739	0.000755751	3.3509e-05	0.00213495	0.000248983	0.0567222	0.00382109	0.11534	0.0361643	0.527795	1.74828	3.31243	1.08528	1.53944	1.41847	0.962156
311	Dpf2	Q61103	DPF2	5977	391	Zinc finger protein ubi-d4	-2.05554	1.05846	-2.05554	0.23605	2.56999	2.56999	1.0989	3.47741	3.47741	3.18009	3.28103	3.86242	0.240559	1.39042	0.402017	2.0827	1.28342	5.6572	1.17776	5.93807	2.50362	11.138	2.14191	7.68802	0.000660564	0.468734	0.008245	0.0561951	0.0221277	0.00052357	0.058311	0.00268605	0.58251	0.000137272	0.714291	0.0591067	1.34408	2.30428	1.71439	0.804272	1.53835	1.91272	0.925995
379	Pygb	Q8CI94	PYGB	5834	843	Glycogen phosphorylase, brain form	-3.55349	-1.43371	-3.55349	-1.84457	-0.554169	-1.84457	-2.61032	-0.747245	-2.61032	2.54258	1.20979	1.38899	0.156171	0.247834	0.0851715	0.370177	0.681049	0.416055	0.278439	0.659629	0.233701	0.59574	0.163763	0.501261	0.0236689	0.00286692	0.0256884	0.0307606	0.112974	0.457841	0.06169	0.511747	0.519225	0.0408333	0.0882023	0.647307	0.953341	2.29754	2.40999	1.74805	1.53821	0.879956	1.14983
518	Ccar1	Q8CH18	CCAR1	55749	1146	Cell division cycle and apoptosis regulator protein 1	0.764938	2.58313	2.58313	4.90055	6.46135	6.46135	8.06366	10.3994	10.3994	0.861918	5.15599	3.75532	1.6993	3.7244	2.09606	5.9924	29.8685	59.9409	85.2621	88.1173	267.55	937.691	377.48	1350.59	0.403115	0.297041	0.490635	0.13743	0.000647201	6.98246e-06	0.000171213	0.0045965	0.000175663	0.00435861	0.0158481	0.00279914	1.4252	2.47194	1.73445	1.15542	1.53636	1.3297	0.961554
366	Pabpc1	P29341	PABPC1	26986	636	Polyadenylate-binding protein 1	-1.3631	1.54176	1.54176	5.5831	8.3616	8.3616	5.01347	6.47375	6.47375	1.27833	4.31039	1.80407	0.638392	2.9115	0.388747	1.68868	63.2579	234.273	47.9381	328.922	32.3002	88.8776	34.8562	56.7983	0.347602	0.280852	0.0600721	0.0526825	0.000985029	0.00570572	0.00123152	4.8934e-05	0.0562963	0.0157009	0.0786508	0.120231	0.876154	0.890422	1.01628	1.4388	1.5352	1.067	0.877058
950	Neurod2	Q62414	NEUROD2	4761	383	Neurogenic differentiation factor 2	-0.835757	1.4529	1.4529	-1.10336	0.980096	-1.10336	-0.588438	1.8606	1.8606	1.65899	1.62358	2.56607	0.560289	1.99303	0.584317	2.73758	0.531052	0.806217	0.465432	1.9726	0.665063	3.63159	0.780801	3.09747	0.0219288	0.290128	0.0319115	0.0593301	0.611755	0.0237914	0.628742	0.204654	0.00271601	0.2876	0.00895283	0.0432521	1.06608	2.1072	1.97659	1.02224	1.5341	1.50072	1.13451
597	Vac14	Q80WQ2	VAC14	55697	782	Protein VAC14 homolog	-7.28488	-5.08919	-7.28488	-7.46593	-5.0951	-7.46593	-8.02702	-6.08589	-8.02702	1.69602	2.01668	1.91944	0.00641257	0.0129736	0.0089007	0.0293765	0.00639534	0.0213068	0.0056563	0.0292564	0.00383376	0.014722	0.00386263	0.00941299	0.0513287	0.0421997	0.0201363	0.0784654	0.0478401	0.0345776	0.0145472	0.00962326	0.0438167	0.0120701	0.0512112	0.0120381	1.04839	3.47104	3.31083	0.755317	1.53292	2.02951	1.09308
785	Rpap3	Q9D706	RPAP3	79657	660	RNA polymerase II-associated protein 3	-0.171684	2.83224	2.83224	-1.25631	1.20389	-1.25631	-1.33887	0.896659	-1.33887	1.56966	1.05547	1.97796	1.55504	5.24923	0.887806	7.12181	0.418614	1.71867	0.540501	2.3036	0.395329	1.86175	0.601371	1.19014	0.364901	0.0269363	0.838168	0.0833747	0.0880089	0.090931	0.127084	0.224974	0.0105205	0.251933	0.270327	0.04666	1.17305	2.07972	1.77291	2.05466	1.53289	0.746053	1.1094
1110	Ptpn4	Q9WU22	PTPN4	5775	926	Tyrosine-protein phosphatase non-receptor type 4	-0.675744	2.08821	2.08821	-0.688111	1.42335	1.42335	-0.211685	2.02745	2.02745	3.23133	1.60471	1.94141	0.871391	3.33754	0.626009	4.2522	0.620666	1.24064	0.698207	2.68208	1.20772	3.23636	0.863528	4.07683	0.301777	0.0225929	0.00184491	0.000587049	0.624541	0.1423	0.813917	0.0248478	0.129887	0.289782	0.225763	0.0114442	0.907962	1.95112	2.1489	1.26386	1.53143	1.2117	1.12428
972	Med26	Q7TN02	MED26	9441	588	Mediator of RNA polymerase II transcription subunit 26	-0.872548	1.75359	1.75359	2.42879	5.15951	5.15951	2.58425	5.52919	5.52919	2.27149	5.30513	2.69075	0.546181	1.96607	0.617516	3.37197	5.95408	14.5971	5.38442	35.7411	5.99705	46.1797	6.07333	20.8452	0.0053519	0.13144	0.0232154	0.00870643	0.00856764	4.95305e-06	0.0039896	0.0308257	0.111377	0.0020382	0.0082113	0.00358856	1.07074	2.62446	2.45106	0.947053	1.53023	1.61578	0.769362
1013	Trim35	Q8C006	TRIM35	23087	501	E3 ubiquitin-protein ligase TRIM35	-0.751194	1.40852	1.40852	3.01878	5.48949	5.48949	3.10005	5.54347	5.54347	1.75005	6.98344	4.00291	0.594111	1.76644	0.604727	2.65466	9.55248	21.6699	8.10482	44.9264	8.57448	36.5852	10.5198	46.639	0.0177809	0.217771	0.0386938	0.0426414	0.000424656	1.03886e-07	0.0121628	0.00300328	0.00289303	9.93314e-05	0.000907424	0.000227447	0.969706	2.29866	2.37047	0.952684	1.52955	1.60552	0.999291
544	Eif5a	P63242	EIF5A	1984	154	Eukaryotic translation initiation factor 5A-1	-1.48789	0.34598	-1.48789	-2.40333	0.087895	-2.40333	-2.95375	-0.680391	-2.95375	0.932934	2.51865	1.25646	0.356535	1.27101	0.414678	1.22237	0.463981	1.06282	0.189028	0.71791	0.159051	0.623996	0.129072	0.584615	0.116699	0.754708	0.123317	0.66914	0.00435087	0.0553306	0.00302936	0.370862	0.0554445	0.889699	0.0554036	0.330597	1.14864	1.46928	1.27915	0.987583	1.52775	1.54696	0.66367
1011	Kat6a	Q8BZ21	KAT6A	7994	2003	Histone acetyltransferase KAT6A	-0.677905	1.70658	1.70658	-0.991958	1.49439	1.49439	3.00691	5.45991	5.45991	3.00458	1.39137	1.91865	0.731903	2.48018	0.625072	3.26385	0.502795	1.37039	0.716107	2.81745	8.03841	27.4004	10.3892	44.0146	0.0305571	0.105421	0.014866	0.000989506	0.0455294	0.053615	0.110869	0.04061	0.0897764	0.0966629	0.197043	0.0120601	1.05468	2.00726	1.90319	1.23493	1.5253	1.23513	1.62068
625	Sars1	P26638	SARS1	6301	512	Serine--tRNA ligase, cytoplasmic	-4.52292	-1.97435	-4.52292	-4.03245	-2.38058	-4.03245	-4.89511	-2.4707	-4.89511	1.67555	4.29272	2.23673	0.0434976	0.210571	0.0492132	0.254484	0.170189	0.192032	0.06111	0.152036	0.0516435	0.180404	0.0336067	0.11768	0.0211082	0.195392	0.0554155	0.113367	0.0121329	5.09654e-05	0.0142432	0.0440589	0.105554	0.0204557	0.0222341	0.00579791	1.43903	1.84336	1.28098	1.2719	1.52528	1.19921	0.937524
583	Ubtf	P25976	UBTF	7343	765	Nucleolar transcription factor 1	-0.683995	1.88071	1.88071	-0.537839	1.37504	1.37504	-0.130425	2.55442	2.55442	0.947551	1.79931	2.01799	0.622439	3.68255	1.66156	3.64021	1.06615	2.28677	0.688802	2.59375	1.56386	5.87432	0.913562	4.88879	0.279147	0.320531	0.712632	0.112836	0.45644	0.0158741	0.893928	0.207209	0.941222	0.107395	0.500564	0.00959413	4.94367	1.50726	0.304888	1.85195	1.5248	0.823345	0.70545
392	Tmcc2	Q80W04	TMCC2	9911	706	Transmembrane and coiled-coil domains protein 2	-4.72296	-2.59774	-4.72296	-5.94895	-3.70285	-5.94895	-5.30826	-4.2472	-5.30826	2.22782	2.31987	3.6808	0.0378658	0.100292	0.0623521	0.165197	0.0168507	0.0701432	0.0161878	0.0767945	0.025238	0.0526582	0.0269419	0.051836	0.0218487	0.00692823	0.0180734	0.00591811	0.0231999	0.0160591	0.00478778	0.00862002	0.065415	0.00541373	0.000208547	0.0211326	2.15582	2.51096	1.16473	1.30921	1.52441	1.16438	1.64368
318	Sub1	P11031	SUB1	10923	127	Activated RNA polymerase II transcriptional coactivator p15	-0.734063	0.869037	0.869037	0.520869	2.61708	2.61708	1.80974	3.69342	3.69342	1.02651	3.75599	2.25769	0.601208	1.40322	0.962515	1.82644	1.43482	5.51834	1.82102	6.13506	3.50579	12.9369	3.64082	10.2073	0.0940774	0.34949	0.884648	0.255508	0.0125931	0.000175392	0.0192239	0.00310745	0.0652374	0.00552478	0.179681	0.0443248	1.40372	1.98067	1.41101	0.876795	1.5217	1.73553	1.02276
709	Col1a1	P11087	COL1A1	1277	1453	Collagen alpha-1(I) chain	-6.81461	-4.53732	-6.81461	-7.71205	-4.83927	-7.71205	-6.0116	-4.32327	-6.0116	6.98429	2.29912	2.05722	0.00888376	0.0218995	0.0119827	0.0430657	0.00476914	0.0195821	0.00754165	0.0349328	0.0162763	0.0499535	0.0154998	0.0463642	0.0149568	0.00639684	0.0352842	1.03683e-07	0.0315605	0.00502203	0.0107504	0.00736009	0.0827429	0.00876555	0.0617815	0.0846129	1.37596	2.99151	2.17413	1.02011	1.52123	1.49124	1.45827
1007	Arhgef33	Q8BW86	ARHGEF33	100271715	850	Rho guanine nucleotide exchange factor 33	-1.78986	0.808983	-1.78986	-1.34356	1.30822	-1.34356	0.659982	2.86059	2.86059	2.71715	1.35598	1.20455	0.31511	1.32542	0.289201	1.75198	0.51666	1.4345	0.394048	2.47636	1.58006	5.37443	2.18499	7.26312	0.010886	0.12447	0.0710174	0.00191802	0.574053	0.0440579	0.273605	0.078375	0.175792	0.354504	0.0624388	0.0961044	1.09132	2.00975	1.84158	1.18909	1.52044	1.27866	0.942039
208	Dhx30	Q99PU8	DHX30	22907	1217	ATP-dependent RNA helicase DHX30	-3.18395	-0.0169903	-3.18395	-3.81406	-0.891156	-3.81406	0.601803	4.25866	4.25866	2.01033	0.687715	1.63775	0.275808	0.79491	0.110036	0.988292	0.0817173	0.444575	0.0710973	0.539182	7.60816	1.51761	7.1253	19.1419	0.0749445	0.685957	0.00976498	0.97757	0.205251	0.388995	0.411279	0.369809	0.0230277	0.201108	0.14836	0.431364	0.786167	1.88784	2.40132	1.97054	1.51844	0.77057	0.700287
109	Eif3c	Q8R1B4	EIF3CL	728689	911	Eukaryotic translation initiation factor 3 subunit C	-0.933777	1.5005	1.5005	-2.3942	-0.0793006	-2.3942	-1.29733	0.647802	-1.29733	2.40245	0.878449	2.39726	0.544447	1.3143	0.523486	2.8294	0.214954	0.478863	0.190228	0.946516	0.406879	1.39144	0.515802	1.56678	0.0707303	0.282815	0.0401786	0.00395869	0.132297	0.43324	0.23019	0.141937	0.0160272	0.0820095	0.00400626	0.918262	1.27747	3.26787	2.55808	1.32862	1.51797	1.14252	0.984565
1046	Wasf3	Q8VHI6	WASF3	10810	501	Wiskott-Aldrich syndrome protein family member 3	-0.924906	1.68028	1.68028	0.930722	3.33213	3.33213	1.5084	2.87821	2.87821	2.03889	1.86647	1.65068	0.717662	1.60175	0.526715	3.2049	2.24356	5.09411	1.90623	10.0709	3.54651	7.35236	2.84493	5.67106	0.0889911	0.488772	0.104377	0.0091435	0.0135999	0.0235765	0.0264879	0.0228159	0.293571	0.0223522	0.147756	0.0381146	0.828194	3.0362	3.66605	1.12843	1.51743	1.34472	1.03844
845	Supt5h	O55201	SUPT5H	6829	1082	Transcription elongation factor SPT5	-0.516187	1.68271	1.68271	-0.280953	2.22408	2.22408	3.9886	6.02687	6.02687	2.05331	0.928311	2.81743	0.827261	2.50219	0.699217	3.21031	0.828753	1.80924	0.823047	4.67214	15.874	34.6466	25.8242	65.2032	0.258388	0.108889	0.0152603	0.00884485	0.117948	0.174023	0.336041	0.165984	0.55905	0.0548016	0.558033	0.00152253	1.00232	1.94599	1.94148	1.18587	1.51675	1.27902	1.22002
449	Prkra	Q9WTX2	PRKRA	8575	313	Interferon-inducible double-stranded RNA-dependent protein kinase activator A	-3.23368	-1.15227	-3.23368	-4.89713	-1.81335	-4.89713	-3.21274	-1.71296	-3.21274	3.15212	0.795775	1.02463	0.106308	0.417708	0.110562	0.449917	0.0427818	0.147804	0.0335596	0.284529	0.107862	0.278676	0.112505	0.305035	0.00124451	0.00300936	0.00070449	0.0336285	0.210249	0.224364	0.160039	0.207272	0.0944861	0.186521	0.0984603	0.171447	1.14942	1.63127	1.41921	1.1052	1.51449	1.37033	0.924344
884	Gjb6	P70689	GJB6	10804	261	Gap junction beta-6 protein	-0.676013	1.59043	1.59043	0.764175	4.27638	4.27638	2.25192	5.50968	5.50968	2.17724	1.69983	1.1731	0.625892	2.25178	0.638009	3.01139	1.6984	4.72169	1.91249	19.3784	4.76316	19.9583	17.7033	45.5596	0.060369	0.160554	0.0579571	0.00664912	0.192751	0.141554	0.0229311	0.0199605	0.317645	0.0671273	0.446787	0.287377	1.11066	2.0246	1.82288	1.08957	1.5139	1.38945	1.31822
739	Arhgap39	P59281	ARHGAP39	80728	1107	Rho GTPase-activating protein 39	0.255949	4.09818	4.09818	-0.125486	3.33364	3.33364	-0.404825	1.6135	1.6135	1.22586	2.8961	0.951519	1.87704	17.1268	1.19412	8.91652	1.82764	5.47725	0.916695	10.0815	0.755328	3.05994	0.952724	2.74092	0.126605	0.0942372	0.717595	0.0594485	0.337208	0.0012703	0.86072	0.0992579	0.246608	0.11181	0.926615	0.135372	0.670351	0.787511	1.17477	1.05373	1.51264	1.43552	3.1693
893	Polr2c	P97760	POLR2C	5432	275	DNA-directed RNA polymerase II subunit RPB3	-0.763086	1.32937	1.32937	1.05061	4.67997	4.67997	3.99028	6.50004	6.50004	1.79173	1.90861	0.867038	0.62403	2.3488	0.589234	2.51293	3.09775	3.36553	2.07141	25.6337	23.3865	67.9802	15.8926	90.5123	0.085011	0.234249	0.0161537	0.0560514	0.0123422	0.0325342	0.0564581	0.0385811	0.13582	0.139669	0.26278	0.169808	1.11117	1.61462	1.45308	1.17679	1.50916	1.28244	0.608142
169	Ywhaq	P68254	YWHAQ	10971	245	14-3-3 protein theta	-0.756478	1.53763	1.53763	-0.386245	1.87703	1.87703	-0.373155	1.29841	1.29841	2.42297	2.1743	0.965192	0.742411	2.25934	0.59194	2.90317	0.906002	2.13379	0.765118	3.67319	0.772092	2.45957	0.850734	1.94369	0.0845174	0.0660725	0.0404741	0.00377596	0.283231	0.00669421	0.717228	0.00867343	0.76063	0.108345	0.717167	0.199861	0.934776	1.93605	2.07114	1.1724	1.5067	1.28514	1.30187
121	Syt1	P46096	SYT1	6857	421	Synaptotagmin-1	-1.55605	0.868755	-1.55605	-1.50171	0.886927	-1.50171	-1.79713	-0.00545435	-1.79713	0.936293	1.58873	2.60837	0.4279	1.03842	0.340081	1.82609	0.376307	1.30138	0.353133	1.84923	0.287746	0.74357	0.361391	0.996226	0.136212	0.864925	0.260315	0.1158	0.0257793	0.465603	0.0528476	0.994752	0.00246392	0.520143	0.0119696	0.240721	0.84244	2.64032	3.13414	1.05998	1.50144	1.41648	0.976167
962	Ahdc1	Q6PAL7	AHDC1	27245	1594	AT-hook DNA-binding motif-containing protein 1	-2.06615	0.720829	-2.06615	-3.81141	-1.85963	-3.81141	-4.36991	-2.25118	-4.36991	2.34407	0.856773	0.722119	0.238796	1.191	0.299033	1.64813	0.103165	0.18622	0.0712283	0.275546	0.0483645	0.210052	0.0748285	0.204008	0.00989065	0.70641	0.00452829	0.108711	0.235673	0.139068	0.199284	0.204316	0.189619	0.262741	0.264931	0.432475	1.25712	2.07427	1.65002	1.00389	1.49895	1.49314	1.6519
815	Kcnj3	P63250	KCNJ3	3760	501	G protein-activated inward rectifier potassium channel 1	2.48728	4.98484	4.98484	2.46911	5.45836	5.45836	0.91635	4.27327	4.27327	2.58608	2.97081	3.40702	7.07505	27.9096	5.60722	31.6655	21.8527	43.9672	5.53701	37.7212	1.88733	19.3367	2.61164	18.8549	0.00259371	0.0847445	0.138264	0.00462434	0.350125	0.11533	0.00106952	0.252205	0.00060474	0.000391722	0.0168279	0.000845651	0.903377	1.62414	1.79785	1.13986	1.43149	1.25585	0.641153
1020	Clmn	Q8C5W0	CLMN	79789	1052	Calmin	-0.672213	1.5908	1.5908	-1.47231	1.63482	1.63482	0.416189	2.2956	2.2956	2.52431	2.20359	1.53389	0.782378	2.23996	0.627543	3.01217	0.7767	1.58935	0.360405	3.10548	1.3344	4.86429	3.59374	4.90958	0.230657	0.133163	0.0194855	0.00299016	0.813971	0.0274197	0.129161	0.00625762	0.422816	0.0475422	0.484088	0.0292492	0.979541	2.01232	2.05435	1.22122	1.49644	1.22536	2.38211
240	Myo1d	Q5SYD0	MYO1D	4642	1006	Unconventional myosin-Id	-0.311987	2.12599	2.12599	-0.588903	2.21022	2.21022	0.897573	3.91657	3.91657	2.20158	1.35577	0.342848	1.10602	2.56036	0.805532	4.36503	0.763051	4.62745	0.664848	3.93699	1.86293	9.30085	5.3313	15.1009	0.751267	0.0562616	0.619303	0.00628669	0.562137	0.0449133	0.118837	0.0440783	0.52531	0.4541	0.78854	0.498522	1.69841	2.54999	1.5014	2.33196	1.49572	0.641402	34.5756
846	Atxn2	O70305	ATXN2	6311	1285	Ataxin-2	-0.814298	1.66796	1.66796	2.63307	6.14785	6.14785	1.48232	3.56897	3.56897	1.70322	2.05395	1.97154	0.568685	2.00251	0.642678	3.17765	13.8158	34.6465	6.20345	70.9069	3.11474	11.8677	2.79399	10.6297	0.0519094	0.141746	0.0315845	0.0198054	0.00927679	0.0113494	0.00883179	0.0272705	0.0282293	0.0106772	0.10362	0.0433793	1.10527	2.37272	2.14674	0.978018	1.49525	1.52886	0.609392
496	Mtrex	Q9CZU3	MTREX	23517	1040	Exosome RNA helicase MTR4	-0.886503	1.78352	1.78352	-0.390144	2.87251	2.87251	1.15627	2.85263	2.85263	0.770852	3.88103	1.67884	0.540924	1.59718	0.613923	3.44266	0.763054	2.55142	0.811593	7.32337	2.22881	7.22318	2.92435	6.86557	0.169491	0.409608	0.389792	0.196925	0.0420518	0.00181759	0.110064	0.000131514	0.550643	0.309056	0.724696	0.0209489	1.16821	3.22259	2.75856	1.02931	1.49508	1.45251	1.00359
985	Polr2e	Q80UW8	POLR2E	5434	210	DNA-directed RNA polymerases I, II, and III subunit RPABC1	-0.632485	1.40139	1.40139	0.609688	3.70302	3.70302	4.12518	6.93732	6.93732	1.36492	2.27854	1.57062	0.645065	2.10285	0.687764	2.64156	2.24999	4.39636	1.52593	13.0233	17.7131	63.9962	17.4503	122.558	0.0431597	0.0935722	0.273803	0.0456632	0.025458	0.0582502	0.0703429	0.00526579	0.0994375	0.026877	0.345888	0.153911	1.18439	1.87531	1.58336	1.11085	1.49286	1.34389	0.787685
888	Rpl36a	P83882	RPL36A	6173	106	60S ribosomal protein L36a	-0.71674	1.60693	1.60693	0.0258259	3.86884	3.86884	2.33062	4.43435	4.43435	1.92904	1.23333	1.36186	0.626945	1.97604	0.608471	3.04603	1.01806	4.56084	1.35112	14.6096	6.80928	7.65957	5.0302	21.6209	0.0356289	0.208721	0.0383607	0.011775	0.340628	0.0867228	0.0584348	0.225556	0.970865	0.0789275	0.482424	0.0434653	1.0705	2.30095	2.14943	1.103	1.49269	1.3533	1.72399
617	Tra2a	Q6PFR5	TRA2A	29896	281	Transformer-2 protein homolog alpha	0.318755	2.44082	2.44082	-0.752522	2.43277	2.43277	0.973921	3.49944	3.49944	1.08916	0.874125	2.09174	1.24725	3.21374	1.52617	5.42949	0.72345	3.79768	0.593565	5.39931	4.98227	7.67343	1.96417	11.3093	0.665441	0.323843	0.399866	0.0814402	0.133621	0.24121	0.558101	0.305744	0.564773	0.00809584	0.317487	0.273097	1.47793	2.5175	1.70339	1.20783	1.49012	1.23371	1.33426
405	Eif2s3x	Q9Z0N1	EIF2S3	1968	472	Eukaryotic translation initiation factor 2 subunit 3, X-linked	-3.47316	-1.03517	-3.47316	-3.53926	-1.792	-3.53926	-4.2133	-1.35203	-4.2133	1.49143	2.83027	2.45217	0.090048	0.29711	0.0996459	0.48796	0.103964	0.288771	0.0860157	0.287442	0.0895639	0.39174	0.05391	0.264189	0.0322533	0.158819	0.0741349	0.312332	0.00926677	0.0181451	0.0014782	0.0311864	0.00353043	0.0193222	0.0186083	0.0293544	1.1127	2.44278	2.19537	1.00552	1.48736	1.4792	1.01437
942	Ctcf	Q61164	CTCF	10664	736	Transcriptional repressor CTCF	-0.2694	1.84717	1.84717	-1.20142	1.24896	1.24896	0.0258901	3.0147	3.0147	2.70699	1.36302	1.77873	0.841236	2.3117	0.829664	3.59794	0.569267	1.09638	0.434847	2.3767	1.01811	8.08195	1.64159	5.89295	0.381691	0.113388	0.128946	0.0019634	0.971277	0.0433494	0.0836896	0.128614	0.0613286	0.587453	0.0787539	0.0166447	0.989665	2.31189	2.33603	1.00347	1.4854	1.48027	0.969152
801	Ppfibp2	O35711	PPFIBP2	8495	882	Liprin-beta-2	-0.171034	2.33652	2.33652	0.59192	3.51456	3.51456	1.16066	3.8341	3.8341	1.50521	2.47787	1.29044	1.40733	3.08827	0.888206	5.05082	2.03945	5.98924	1.50725	11.4285	2.2356	6.67266	5.02959	14.262	0.288821	0.087531	0.755498	0.031246	0.196796	0.0558973	0.0131924	0.00332756	0.286193	0.0512344	0.671345	0.0519197	0.795963	2.4288	3.0514	1.26118	1.48506	1.17752	1.6865
938	Elavl3	Q60900	ELAVL3	1995	367	ELAV-like protein 3	-0.699388	1.72489	1.72489	-0.721628	1.37183	1.37183	1.15587	3.40867	3.40867	2.66776	1.0137	2.80199	0.77257	2.70504	0.615833	3.30555	0.624531	0.979366	0.606413	2.58799	3.30235	10.6197	2.22819	7.87095	0.121718	0.0930401	0.00339473	0.00214904	0.20045	0.0968951	0.497706	0.108358	0.0898191	0.904261	0.0821505	0.00157764	0.89324	1.81408	2.0309	1.12058	1.48452	1.32478	1.22983
547	Smarcc1	P97496	SMARCC1	6599	1104	SWI/SNF complex subunit SMARCC1	-1.80173	1.35466	-1.80173	1.19605	3.22729	3.22729	0.965337	3.27373	3.27373	3.24916	2.70685	2.90573	0.28683	1.34293	0.578481	2.55737	2.29112	9.36508	2.39482	8.03756	3.28527	8.13112	1.95252	9.67144	0.000563428	0.513397	0.200844	0.0146238	0.0034435	0.0124498	0.266337	0.00196404	0.0483951	0.00124244	0.163801	0.00372159	1.19077	2.82677	2.3739	0.590423	1.48439	2.51412	0.997773
1038	Hexim1	Q8R409	HEXIM1	10614	356	Protein HEXIM1	-0.693673	2.01126	2.01126	1.73509	4.27898	4.27898	1.58841	4.08441	4.08441	2.69347	2.6701	2.97138	0.618278	2.47357	1.01767	4.03134	4.13235	10.9235	3.329	19.4134	3.00718	14.2385	5.75986	16.9641	0.0284114	0.109958	0.951596	0.00202548	0.116761	0.00356526	0.00801413	0.00213749	0.00331581	0.00106811	0.0191816	0.126347	1.68183	2.40983	1.43286	1.02178	1.47863	1.44711	1.20462
992	Klhl26	Q8BGY4	KLHL26	55295	606	Kelch-like protein 26	-0.775536	1.36412	1.36412	0.633149	3.92602	3.92602	-0.10023	2.93008	2.93008	1.88669	1.32893	0.880913	0.705819	1.98339	0.584172	2.57419	1.55095	3.90644	2.2922	15.2002	0.932884	5.59115	1.44224	7.62153	0.012981	0.152588	0.0754935	0.111034	0.631066	0.0914417	0.381879	0.0468889	0.343007	0.14739	0.131549	0.146924	0.904655	1.91668	2.11869	1.09304	1.47679	1.35108	2.08616
837	Rpl21	O09167	RPL21	6144	160	60S ribosomal protein L21	-1.20736	1.26036	1.26036	-0.57266	2.68878	2.68878	2.29667	4.34845	4.34845	3.11961	1.25104	2.03297	0.43306	1.75791	0.460569	2.39556	0.755804	1.82651	0.672376	6.44767	10.4302	8.57078	4.91322	20.371	0.011859	0.019676	0.000759259	0.00295554	0.377727	0.0560997	0.283536	0.257045	0.332097	0.00926891	0.158768	0.125681	1.03374	2.00893	1.94336	0.971998	1.4742	1.51667	1.12071
658	Ncdn	Q9Z0E0	NCDN	23154	729	Neurochondrin	0.273849	1.93791	1.93791	-0.753173	1.61437	1.61437	-0.3659	1.59994	1.59994	1.74882	2.56611	0.675446	1.20903	3.83151	1.36789	3.11834	1.7588	2.71225	0.593297	3.06178	0.775984	3.03131	0.919593	2.89152	0.743975	0.0178314	0.395258	0.0329192	0.37878	0.00271573	0.726022	0.0180392	0.416756	0.211132	0.623426	0.318634	0.788062	1.19967	1.52231	0.696538	1.47404	2.11623	1.33523
113	Med12l	Q8BQM9	MED12L	116931	2157	Mediator of RNA polymerase II transcription subunit 12-like protein	-2.39242	0.737815	-2.39242	-0.802159	1.22355	1.22355	-0.546347	1.95141	1.95141	1.77985	1.76476	1.62614	0.190462	1.01317	0.20408	1.66765	0.698881	2.33521	0.57349	2.23991	0.684752	2.47667	0.75628	3.86753	0.0166016	0.982344	0.140212	0.176705	0.503966	0.0378927	0.610774	0.0171887	0.551298	0.0236514	0.411153	0.0767129	1.14276	2.42504	2.12209	1.06651	1.47331	1.38143	0.910937
746	Ncoa6	Q9JL19	NCOA6	23054	2067	Nuclear receptor coactivator 6	-6.92235	-3.17314	-6.92235	-6.13973	-3.44476	-6.13973	-7.30476	-4.4892	-7.30476	1.67903	2.97693	3.16082	0.00824451	0.0641465	0.011849	0.110864	0.0164883	0.0378272	0.0141827	0.0918386	0.00991273	0.0325128	0.00632483	0.0445263	0.0314648	0.0644459	0.0679384	0.0209395	0.00105456	0.0460473	0.0043189	0.00470857	0.0013937	0.0243733	0.000690527	0.000746164	1.68956	2.53085	1.49794	1.17559	1.46436	1.24564	0.79417
979	Lrfn2	Q80TG9	LRFN2	57497	788	Leucine-rich repeat and fibronectin type-III domain-containing protein 2	4.65837	6.78845	6.78845	3.1974	5.93445	5.93445	0.199965	3.15933	3.15933	1.80657	2.17839	3.01383	29.2181	66.9248	25.2528	110.542	23.4372	61.1571	9.17307	44.7502	1.14867	8.93418	2.06395	6.81536	0.0156111	0.0451801	0.0734513	0.0279785	0.50212	0.0149653	0.00663147	0.0352135	0.00785522	0.000968663	0.00721765	0.00211684	0.929545	2.41835	2.60165	1.07551	1.46413	1.36134	0.909022
1066	Homer3	Q99JP6	HOMER3	9454	356	Homer protein homolog 3	-1.68162	0.842915	-1.68162	-1.07179	1.40569	1.40569	0.356504	2.87917	2.87917	2.6505	2.01599	1.0655	0.3837	1.28845	0.311733	1.79367	0.605862	1.45652	0.47573	2.64945	1.28032	4.65582	1.7844	7.35726	0.00936137	0.220824	0.0870327	0.00223613	0.79506	0.00963855	0.361111	0.0759875	0.242826	0.267134	0.120052	0.0859999	1.0453	2.03756	1.94926	1.28662	1.46365	1.13759	0.991556
1026	Ep400	Q8CHI8	EP400	57634	3072	E1A-binding protein p400	-1.60781	1.20196	-1.60781	1.19924	3.38847	3.38847	2.31504	4.7438	4.7438	2.52712	4.7936	3.09888	0.328095	1.4358	0.439043	2.30052	3.00801	7.77396	2.29618	10.472	4.97827	26.7934	4.97619	22.9214	0.00429358	0.31237	0.00297082	0.0409219	0.00166388	1.60841e-05	0.00249283	9.86213e-05	0.121346	0.000796385	0.188648	0.0152595	1.10109	2.34377	2.12859	0.822842	1.4628	1.77774	0.907551
251	Lrch2	Q3UMG5	LRCH2	57631	773	Leucine-rich repeat and calponin homology domain-containing protein 2	-0.895466	2.14446	2.14446	0.198604	2.37867	2.37867	-1.43396	1.10879	-1.43396	3.79202	2.04036	1.34355	0.537574	3.37852	1.12463	4.42127	1.14759	5.20056	1.62132	4.36827	0.493841	1.78408	0.370112	2.15664	0.495564	0.0149188	0.686776	0.000161428	0.336068	0.0591867	0.096549	0.00911245	0.85429	0.0463974	0.405003	0.0453368	0.979628	1.91285	1.95263	0.468263	1.4617	3.12154	0.69099
149	Sfn	O70456	SFN	2810	248	14-3-3 protein sigma	-1.06313	2.07406	2.07406	-0.797703	1.64202	1.64202	-0.370881	1.34523	1.34523	3.65186	2.56147	0.936556	0.646901	4.2107	0.478593	2.6238	0.578065	2.08083	0.575264	3.12102	0.87968	2.5407	0.77331	2.36262	0.0597944	0.287618	0.00619716	0.000222917	0.562551	0.0152342	0.381206	0.0027449	0.144112	0.115729	0.523103	0.188624	0.788268	0.909348	1.1536	1.06548	1.45933	1.36964	1.46607
108	F2	P19221	F2	2147	618	Prothrombin	-3.62792	-1.40403	-3.62792	-5.70473	-2.99677	-5.70473	-4.88881	-2.86629	-4.88881	1.91902	3.81997	4.66071	0.0812477	0.244767	0.0808883	0.377872	0.0191737	0.12528	0.0288455	0.0918926	0.0337538	0.137139	0.0402339	0.0912208	0.0120499	0.0749427	0.0346734	0.154721	0.00101461	0.000186937	0.000151365	0.000429762	2.18417e-05	0.010293	0.000156136	0.000128108	1.00808	2.25198	2.23393	1.01256	1.45872	1.44063	1.55543
1081	Fip1l1	Q9D824	FIP1L1	81608	581	Pre-mRNA 3'-end-processing factor FIP1	-0.602526	2.08944	2.08944	-0.909315	0.923955	0.923955	-0.893188	1.00639	1.00639	0.809715	1.32018	1.35711	0.6586	2.75367	0.955335	4.25584	0.532438	1.02313	0.534953	1.89731	0.805637	2.00888	0.538423	1.98831	0.662223	0.200107	0.953838	0.154983	0.592407	0.138439	0.2551	0.0478434	0.0439428	0.863517	0.0493832	0.0697448	1.60035	2.25436	1.40867	1.10327	1.45865	1.32212	1.31752
502	Ncoa5	Q91W39	NCOA5	57727	579	Nuclear receptor coactivator 5	1.56211	3.28788	3.28788	-0.050705	3.85109	3.85109	0.482538	3.10303	3.10303	1.10438	1.37031	0.926019	3.10909	7.23372	2.95285	9.76677	0.98751	14.4309	0.965464	8.73839	2.92241	8.5922	1.3972	7.67734	0.0806127	0.0786358	0.135841	0.141187	0.0426277	0.230132	0.595921	0.258799	0.955671	0.30908	0.950511	0.118572	1.40101	1.96927	1.4056	1.47515	1.45853	0.988739	1.1778
427	Dpf3	P58269	DPF3	8110	378	Zinc finger protein DPF3	-1.93605	1.02153	-1.93605	-1.28487	0.982985	-1.28487	1.38436	3.66375	3.66375	2.10793	5.71405	0.880088	0.261332	1.31904	0.360273	2.03007	0.410407	1.86322	0.445902	1.97655	2.86856	11.4599	2.61056	12.6736	0.0133126	0.329473	0.0136563	0.00779951	0.0459173	1.93174e-06	0.0258394	2.42475e-05	0.137162	0.187485	0.131799	0.26567	1.14799	2.2439	1.95463	0.832723	1.45797	1.75085	1.00717
479	Smarcd3	Q6P9Z1	SMARCD3	6604	483	SWI/SNF-related matrix-associated actin-dependent regulator of chromatin subfamily D member 3	-2.22905	0.498339	-2.22905	0.561799	3.98258	3.98258	0.656513	3.5264	3.5264	2.47629	3.37542	2.90919	0.213298	0.900627	0.38601	1.41259	1.47611	15.808	1.60235	7.36892	2.9678	11.5227	1.57627	5.7004	0.0622858	0.754867	0.00333975	0.372497	0.000421289	0.0324904	0.352904	0.00979129	0.38667	0.00123257	0.249873	0.00344535	1.08672	2.28633	2.10389	0.600491	1.4577	2.42752	1.53846
745	Dgkd	E9PUQ8	DGKD	8527	1220	Diacylglycerol kinase delta	-4.49198	-2.4541	-4.49198	-7.66543	-4.88126	-7.66543	-3.36981	-1.3585	-3.36981	1.90099	1.84931	1.18754	0.0444404	0.13598	0.0936829	0.182491	0.00492578	0.0113131	0.00716914	0.0339307	0.252054	0.389987	0.0967357	0.192226	0.242435	0.283734	0.0125607	0.144603	0.176432	0.272512	0.0141479	0.130329	0.197984	0.0649328	0.145862	0.165241	1.23747	1.95596	1.58061	0.58702	1.45745	2.48279	1.44069
976	Amph	Q7TQF7	AMPH	273	686	Amphiphysin	-1.13695	2.54175	2.54175	-0.680443	1.18597	1.18597	-1.06951	1.02264	-1.06951	2.21083	1.33376	0.976272	1.19443	5.33725	0.454721	5.82296	0.877003	1.61766	0.623974	2.27517	0.476481	2.03164	0.607475	1.58185	0.710922	0.167969	0.369414	0.00615415	0.04637	0.076632	0.171138	0.0786789	0.689106	0.105616	0.328449	0.197019	0.790168	1.58803	2.00974	2.07557	1.45557	0.701288	0.975898
778	Pitpnm3	Q3UHE1	PITPNM3	83394	974	Membrane-associated phosphatidylinositol transfer protein 3	0.14209	2.75827	2.75827	1.15819	4.12412	4.12412	-0.0950159	2.68719	2.68719	1.91139	5.48454	3.2774	1.1035	5.42862	1.98919	6.76584	4.2507	11.1853	2.23177	17.4375	0.936262	5.51509	1.58851	6.44059	0.802799	0.0508839	0.440177	0.0122633	0.705672	3.27691e-06	0.0182773	0.00989614	0.000527962	0.0230321	0.068364	0.059377	1.85684	1.814	0.976928	1.03009	1.45548	1.41297	1.15335
823	Ptprz1	B9EKR1	PTPRZ1	5803	2312	Receptor-type tyrosine-protein phosphatase zeta	-0.499177	1.66081	1.66081	-0.0843463	2.52934	2.52934	2.09003	4.73385	4.73385	1.94859	1.20989	2.35465	0.845541	2.24098	0.70751	3.16193	0.943212	2.60002	1.52004	5.77306	4.25758	5.02213	11.6811	26.6092	0.368369	0.198666	0.0154895	0.0112566	0.261849	0.0616752	0.116283	0.108345	0.919168	0.246041	0.200238	0.00441929	0.97477	2.0527	2.10583	1.16494	1.45483	1.24884	2.01347
871	Rfx3	P48381	RFX3	5991	749	Transcription factor RFX3	-1.39767	1.14565	-1.39767	-3.81705	-0.928353	-3.81705	-1.84987	-0.340364	-1.84987	2.28302	1.3139	0.74421	0.385642	1.51691	0.379541	2.21246	0.0844182	0.327715	0.0709503	0.525458	0.369266	0.789842	0.277418	0.755457	0.107774	0.137342	0.00521171	0.00558879	0.108654	0.673684	0.0485402	0.559044	0.215609	0.322346	0.180215	0.482869	0.911668	2.12122	2.32674	0.926321	1.45435	1.57003	1.18316
675	Rars1	Q9D0I9	RARS1	5917	660	Arginine--tRNA ligase, cytoplasmic	-4.43221	-2.4386	-4.43221	-3.47235	-1.75714	-3.47235	-4.30034	-2.36289	-4.30034	1.72031	4.84207	2.72539	0.0463205	0.1383	0.0471243	0.184462	0.090099	0.148778	0.095454	0.295835	0.050754	0.194402	0.065363	0.119395	0.019041	0.112357	0.0637472	0.184899	1.43857e-05	0.0018054	0.0147421	0.025719	0.00188194	0.0104531	0.0350916	0.0710541	1.29136	1.93978	1.50212	1.26933	1.45434	1.14575	1.03766
965	Mindy2	Q6PDI6	MINDY2	54629	601	Ubiquitin carboxyl-terminal hydrolase MINDY-2	-0.775675	1.52522	1.52522	4.51151	6.63889	6.63889	5.21557	7.61085	7.61085	2.19508	2.8507	3.91598	0.591442	1.86846	0.584115	2.87831	24.47	58.4346	22.8087	99.6565	37.1571	195.476	44.2581	167.242	0.00638142	0.266044	0.0480124	0.0133854	0.00391817	0.00141027	0.0168375	0.00211721	0.000121343	0.000808832	0.00333246	0.00489049	1.04097	2.23951	2.15138	1.05402	1.45378	1.37927	1.05425
780	Xpo1	Q6P5F9	XPO1	7514	1071	Exportin-1	-4.42794	0.223567	-4.42794	-1.83483	-1.0225	-1.83483	-3.84015	-0.548559	-3.84015	0.869212	2.14001	3.11819	0.0538192	1.16762	0.0464578	0.736158	0.286632	0.350048	0.280324	0.492264	0.0905847	0.683703	0.0698232	0.418555	0.189841	0.858329	0.135141	0.630349	0.0783372	0.43136	0.00724425	0.33789	0.0279088	0.00181425	0.000761748	0.203792	0.901019	0.915112	1.01564	1.04379	1.45145	1.39056	1.45304
1091	Hapln2	Q9ESM3	HAPLN2	60484	341	Hyaluronan and proteoglycan link protein 2	-0.59984	1.97942	1.97942	0.222119	2.86531	2.86531	0.854397	4.859	4.859	1.44168	2.23414	2.16318	0.913268	2.92605	0.659827	3.94333	1.16645	3.37628	1.17426	7.28695	1.808	2.52939	8.22402	29.0205	0.699673	0.0361674	0.517686	0.138516	0.588085	0.188876	0.00583256	0.023861	0.713434	0.0068679	0.711126	0.148819	1.17719	1.95156	1.65781	1.62935	1.44811	0.888762	1.46296
533	Myo9a	Q8C170	MYO9A	4649	2542	Unconventional myosin-IXa	1.32159	3.91832	3.91832	0.208998	3.12953	3.12953	0.251919	3.1026	3.1026	2.02774	1.86129	0.628056	2.49942	5.7965	3.16847	15.1193	1.15589	3.27173	1.74875	8.7515	1.19079	6.01841	4.03187	8.58963	0.0257848	0.0317141	0.0576176	0.00938129	0.673918	0.0137628	0.121931	0.198227	0.874746	0.235475	0.512902	0.343533	1.45662	3.77685	2.5929	1.14904	1.44799	1.26017	2.54413
850	Men1	O88559	MEN1	4221	611	Menin	-0.747548	1.75372	1.75372	-0.104836	2.08869	2.08869	1.39295	3.44514	3.44514	3.32246	4.64027	1.8184	0.666878	2.5011	0.595615	3.37228	0.929911	3.11715	0.931993	4.25362	2.62615	10.8915	3.88704	10.2889	0.110046	0.022735	0.0168767	0.000475929	0.108664	2.28946e-05	0.000345965	0.0355158	0.882564	0.0151914	0.885609	0.0615555	0.95194	1.95131	2.04982	1.06584	1.44722	1.35782	1.40994
757	Syt2	P46097	SYT2	127833	422	Synaptotagmin-2	-1.63264	0.681247	-1.63264	-2.20032	1.05293	-2.20032	-2.77374	-0.728262	-2.77374	1.41922	0.978363	1.17297	0.322498	1.12622	0.346781	1.60353	0.393108	0.597623	0.217589	2.07474	0.146225	0.330755	0.168518	0.603631	0.0380873	0.604295	0.0540025	0.15633	0.105108	0.24538	0.175463	0.527958	0.0922363	0.644151	0.067148	0.247946	0.989248	2.05988	2.08227	0.919978	1.44673	1.57257	0.878294
573	Kcnn3	P58391	KCNN3	3782	732	Small conductance calcium-activated potassium channel protein 3	-5.47713	-3.20356	-5.47713	-6.48655	-3.89762	-6.48655	-4.30991	-2.06732	-4.30991	1.76449	0.921425	1.52091	0.0224502	0.0567727	0.028219	0.108551	0.011152	0.0588519	0.0190309	0.0670964	0.0504184	0.238602	0.0739897	0.1078	0.0575949	0.0171994	0.0777628	0.0188444	0.122672	0.119833	0.189459	0.141978	0.0484653	0.0301363	0.0309741	0.0599969	1.30475	4.24076	3.25024	1.03803	2.21794	2.13669	1.80203
1002	Kat6b	Q8BRB7	KAT6B	23522	1872	Histone acetyltransferase KAT6B	-0.533609	2.08807	2.08807	0.344525	4.08211	4.08211	0.333706	3.72549	3.72549	3.53943	0.96768	2.0311	1.26627	2.57682	0.690824	4.2518	2.84933	4.61721	1.26973	16.937	1.26025	13.2277	2.83083	5.86983	0.407278	0.0103744	0.0951852	0.000288783	0.622943	0.206477	0.266937	0.107726	0.218902	0.00930891	0.71737	0.17809	0.627626	2.3848	3.79972	1.15043	1.44532	1.25634	0.873232
507	Calr	P14211	CALR	811	416	Calreticulin	1.09352	4.14228	4.14228	4.35686	6.84665	6.84665	5.23381	7.39777	7.39777	2.90557	4.53512	5.05289	2.13394	8.75358	2.14684	17.6583	35.538	95.1148	20.4901	115.093	37.6299	149.165	53.0209	168.637	0.0349552	0.00124287	0.0527612	0.00299932	0.00761388	2.91661e-05	0.00313859	0.000413981	0.000190324	8.85333e-06	0.0101405	3.94968e-05	1.31757	2.91492	2.21234	1.30966	1.44498	1.10333	0.857071
40	Crebbp	P45481	CREBBP	1387	2441	Histone lysine acetyltransferase CREBBP	-6.50244	-3.95992	-6.50244	-3.53339	-0.871911	-3.53339	-4.48964	-2.29137	-4.48964	1.66984	2.76684	3.09648	0.0110299	0.0543999	0.0210658	0.0642609	0.0999142	0.378545	0.0863664	0.546423	0.050449	0.204281	0.0445127	0.190053	0.0412939	0.0213877	0.0462607	0.0260324	0.00171065	0.0113214	0.00608639	0.0109162	0.00467975	0.0169483	0.000800795	0.112031	1.43738	1.70626	1.18706	0.752603	1.44443	1.91925	0.875046
330	Ppp3cb	P48453	PPP3CB	5532	525	Serine/threonine-protein phosphatase 2B catalytic subunit beta isoform	-0.89433	1.53319	1.53319	-1.90944	0.885535	-1.90944	-1.17163	2.2439	2.2439	2.73276	1.12516	2.41465	0.546862	2.40461	0.537997	2.89426	0.266196	1.84745	0.412279	1.10984	0.443921	4.73675	0.954157	2.51686	0.0138945	0.00185031	0.0313556	0.00449448	0.431254	0.0749615	0.922619	0.128099	0.00384904	0.299832	0.335895	0.847283	0.835527	1.73734	2.07933	0.849294	1.44342	1.69955	1.60988
860	Dao	P18894	DAO	1610	345	D-amino-acid oxidase	-0.672535	1.89209	1.89209	-0.576726	2.12558	2.12558	1.39825	5.19665	5.19665	3.19983	1.13373	1.71108	0.798161	2.8905	0.627403	3.71173	0.670484	1.55723	0.686656	4.3638	2.63582	20.198	7.91267	36.673	0.0886829	0.0138905	0.0139503	0.000631197	0.477427	0.073497	0.152396	0.188849	0.181978	0.0194502	0.203356	0.0442882	0.939609	1.85212	1.97116	1.19534	1.44233	1.20663	1.21658
857	Rpl27a	P14115	RPL27A	6157	148	60S ribosomal protein L27a	-0.47656	1.76712	1.76712	-0.236862	1.89893	1.89893	2.48609	5.22541	5.22541	1.89604	2.25676	1.41937	0.800369	2.14846	0.718689	3.40373	1.07602	2.3758	0.848589	3.72938	13.5749	6.24253	5.60258	37.4115	0.123174	0.213764	0.0411436	0.0127045	0.374269	0.00553656	0.221316	0.303611	0.74961	0.0818023	0.81407	0.038074	1.09229	2.28041	2.08773	1.21643	1.43941	1.18331	1.4852
933	Clpb	Q60649	CLPB	81570	677	Caseinolytic peptidase B protein homolog	0.385647	1.94051	1.94051	0.398812	4.39595	4.39595	-0.452793	2.41534	2.41534	2.05083	2.83344	0.996465	1.30645	2.39293	1.43872	3.8384	5.13257	10.4897	1.31842	21.053	0.730627	4.65499	1.37821	5.33446	0.673814	0.154097	0.635882	0.00889548	0.224794	0.00146744	0.169053	0.00723588	0.32194	0.100817	0.61615	0.185393	1.14181	2.3066	2.02013	1.03683	1.43798	1.3869	0.330525
282	Kcnq2	Q9Z351	KCNQ2	3785	759	Potassium voltage-gated channel subfamily KQT member 2	-0.895791	1.59868	1.59868	-0.360818	1.4497	1.4497	-1.13912	0.97166	-1.13912	2.46905	1.36627	0.66911	0.652387	2.15816	0.537453	3.02867	0.784045	2.18047	0.778723	2.73151	0.454036	1.9611	0.676645	1.38756	0.0838122	0.0320222	0.218102	0.00339585	0.200728	0.0430258	0.304527	0.304631	0.728121	0.214235	0.593708	0.38502	1.28813	3.05488	2.37156	1.5636	2.17684	1.3922	1.98662
949	Supt6h	Q62383	SUPT6H	6830	1726	Transcription elongation factor SPT6	-0.777957	1.51714	1.51714	-0.373399	3.83906	3.83906	5.00308	7.44258	7.44258	1.90604	1.11485	2.73309	0.644319	2.02642	0.583192	2.86223	1.15283	3.06359	0.771961	14.3111	32.0684	91.1497	33.7594	173.956	0.0223228	0.189196	0.0306249	0.0124154	0.0767628	0.168146	0.256001	0.145428	0.607294	0.00184887	0.567218	0.173144	1.02741	2.02827	1.97417	1.13509	1.43599	1.26508	0.817529
1111	Pygm	Q9WUB3	PYGM	5837	842	Glycogen phosphorylase, muscle form	-2.10538	1.08331	-2.10538	-1.80341	0.209394	-1.80341	-4.60378	-1.24715	-4.60378	3.21253	0.858737	2.12351	0.330608	1.36837	0.23239	2.11889	0.316029	0.85925	0.286497	1.1562	0.0780049	0.421279	0.0411267	0.181145	0.000613016	0.0956425	0.0103409	0.0099657	0.214292	0.492961	0.138441	0.170705	0.00752476	0.290431	0.010225	0.342653	0.953003	2.22115	2.33068	1.35578	1.43441	1.05799	1.16941
807	Dnajc3	Q91YW3	DNAJC3	5611	504	DnaJ homolog subfamily C member 3	-0.34784	2.74357	2.74357	1.30695	3.36355	3.36355	0.566512	5.55566	5.55566	1.60938	0.824941	3.49562	0.78576	1.46948	1.16821	6.69725	3.29622	8.45995	2.47417	10.2927	1.4825	4.31443	1.48094	47.0349	0.33213	0.277569	0.700562	0.0245821	0.45425	0.149644	0.206937	0.325983	0.0052345	0.000319436	0.112316	0.0176532	1.52523	6.53055	4.2817	1.0259	1.4329	1.39673	1.07048
515	Med22	Q62276	MED22	6837	200	Mediator of RNA polymerase II transcription subunit 22	-1.83749	1.20584	-1.83749	-1.18647	2.20215	2.20215	-0.724165	1.93155	1.93155	3.46419	1.82428	1.54061	0.301291	1.43449	0.279809	2.30672	0.473578	4.22827	0.439377	4.60163	0.980308	3.81466	0.605347	3.28822	0.000343411	0.336225	0.00300051	0.0139265	0.974866	0.0791824	0.50509	0.014987	0.541172	0.131611	0.386372	0.0288	1.09555	2.30305	2.10218	1.17967	1.43221	1.21408	1.231
590	Serbp1	Q9CY58	SERBP1	26135	407	Plasminogen activator inhibitor 1 RNA-binding protein	-0.908732	2.05957	2.05957	0.363246	2.91086	2.91086	2.20109	3.42106	3.42106	1.27467	0.604744	0.737983	1.09764	2.55502	0.532653	4.16861	1.35079	2.90264	1.28632	7.52069	4.59827	10.3535	5.37705	10.7113	0.711758	0.134486	0.422013	0.0531291	0.410642	0.24846	0.362349	0.368739	0.446933	0.182817	0.71838	0.258055	1.09751	2.3367	2.12909	2.26164	1.4322	0.633258	3.37031
727	Pelp1	Q9DBD5	PELP1	27043	1123	Proline-, glutamic acid- and leucine-rich protein 1	-1.15323	5.18889	5.18889	-0.699072	3.78381	3.78381	-0.387069	1.74181	1.74181	1.40814	2.1399	1.55485	1.36534	4.46598	0.449618	36.4765	0.615968	1.48369	1.33927	13.7733	0.80534	3.34454	0.764681	2.81509	0.455187	0.0390719	0.335136	0.399368	0.412903	0.0571521	0.390144	0.00724599	0.200186	0.027871	0.210517	0.270501	0.969168	41.2313	42.543	2.94304	5.04813	1.71528	1.39448
264	Kcnq5	Q9JK45	KCNQ5	56479	933	Potassium voltage-gated channel subfamily KQT member 5	-4.43481	-1.27157	-4.43481	-5.59394	-2.89745	-5.59394	-2.75109	-0.831866	-2.75109	4.32807	1.42925	0.539748	0.046237	0.154015	0.0682908	0.41421	0.0220452	0.134209	0.0207041	0.0697172	0.14887	0.561802	0.148539	0.517724	4.69814e-05	0.00212238	0.00243981	0.00655046	0.114714	0.226293	0.0372176	0.232948	0.332257	0.288571	0.311257	0.292921	1.2055	2.18572	1.81313	0.816194	0.812714	0.995736	0.739581
399	Prmt1	Q9JIF0	PRMT1	3276	371	Protein arginine N-methyltransferase 1	-3.27099	-0.456163	-3.27099	-2.5104	-0.731515	-2.5104	-3.21736	-1.71404	-3.21736	1.71192	1.83677	2.64379	0.115082	0.439057	0.103594	0.728923	0.175507	0.481422	0.193943	0.602271	0.107518	0.304805	0.129272	0.294332	0.0217937	0.212042	0.0194123	0.459895	0.0145623	0.0320173	0.042469	0.0874669	0.0146884	0.0626218	0.00227097	0.324522	1.0398	2.37053	2.2798	1.1551	1.42786	1.23613	0.932519
840	Slc1a6	O35544	SLC1A6	6511	561	Excitatory amino acid transporter 4	-2.03094	0.543971	-2.03094	-2.74571	-0.348168	-2.74571	-2.32725	-0.906702	-2.32725	2.44183	0.59854	1.54946	0.260658	1.02694	0.244696	1.45798	0.184093	0.700738	0.149093	0.785581	0.323353	0.533403	0.199264	0.520104	0.00361552	0.822428	0.00655232	0.0250115	0.252034	0.517287	0.276825	0.496448	0.0571232	0.258715	0.0282191	0.241254	1.0424	2.02678	1.94433	1.1104	1.42758	1.28564	1.01345
814	Rab11fip5	Q8R361	RAB11FIP5	26056	645	Rab11 family-interacting protein 5	-0.664322	1.96441	1.96441	-0.00467781	2.60958	2.60958	-0.563073	1.55569	1.55569	1.79148	1.42161	2.42104	0.630985	1.72546	0.862709	3.90253	1.55542	3.92876	0.996763	6.10325	1.10164	2.93974	0.676859	2.4428	0.016163	0.40126	0.452555	0.033221	0.739557	0.0378781	0.100636	0.165514	0.28906	0.00379279	0.988741	0.00398009	1.33811	3.22831	2.41259	0.978694	1.42736	1.45844	0.741298
76	Med20	Q9R0X0	MED20	9477	212	Mediator of RNA polymerase II transcription subunit 20	-3.60144	0.080541	-3.60144	-0.972595	2.14696	2.14696	-0.408303	2.1198	2.1198	1.03182	3.30949	2.68757	0.0823869	1.00799	0.160259	1.05741	0.509588	2.73736	0.609528	4.42893	0.80119	4.34634	0.753509	3.40476	0.092935	0.981705	0.286699	0.835082	0.544319	0.000490356	0.481565	0.0219683	0.297348	0.00241566	0.369724	0.00205321	1.306	1.49537	1.145	0.671395	1.42547	2.12314	1.04392
725	Mif	P34884	MIF	4282	115	Macrophage migration inhibitory factor	-6.16866	-1.66401	-6.16866	-4.04552	-0.805999	-4.04552	-4.09882	-1.37814	-4.09882	1.15431	2.59704	1.93088	0.0139011	0.0910322	0.0414005	0.31556	0.0605587	0.395856	0.114482	0.571966	0.0583624	0.384715	0.0950923	0.146809	0.107106	0.30065	0.0700955	0.446034	0.0150614	0.155898	0.00252908	0.143875	0.307802	0.203045	0.0117252	0.145152	4.05356	4.94092	1.21891	1.36107	1.42535	1.04722	1.08227
1044	Rprd1a	Q8VDS4	RPRD1A	55197	312	Regulation of nuclear pre-mRNA domain-containing protein 1A	-1.5603	1.04818	-1.5603	-3.22913	-1.46357	-3.22913	-0.196583	2.20615	2.20615	3.57247	2.09736	1.22172	0.342552	1.49248	0.339081	2.06792	0.113906	0.106644	0.14149	0.362595	1.12172	2.07214	0.872615	4.61443	0.00178415	0.397832	0.000267624	0.0244457	0.737602	0.00799164	0.817551	0.240659	0.0600184	0.240323	0.0741201	0.249167	1.13289	1.9744	1.7428	1.14449	1.42498	1.24508	1.37992
530	Nptx1	Q62443	NPTX1	4884	432	Neuronal pentraxin-1	0.651074	3.38546	3.38546	1.25912	3.98553	3.98553	2.39999	4.26345	4.26345	2.24256	2.49752	2.73899	3.26797	5.12316	1.57034	10.4502	6.55961	12.2867	2.3935	15.8403	5.27801	19.2055	5.28435	17.5577	0.0377139	0.0134294	0.265235	0.0057206	0.00318039	0.0485709	0.0535836	0.0190221	0.117504	0.00182393	0.224876	0.0556588	0.602465	2.90429	4.82068	1.25377	1.42381	1.13563	0.947955
839	Kcns2	O35174	KCNS2	3788	477	Potassium voltage-gated channel subfamily S member 2	-0.00528138	2.36847	2.36847	1.63187	4.48222	4.48222	-0.621986	1.98606	1.98606	2.27772	1.6517	2.46043	0.996346	3.20051	1.02428	5.16392	5.60251	13.8224	3.09913	22.3502	0.649776	3.96153	0.840617	2.35669	0.986426	0.0664169	0.948949	0.00527575	0.203479	0.0222998	0.332185	0.0828066	0.0118504	0.00346396	0.0432005	0.0288856	1.12463	2.48509	2.2097	1.09396	1.54022	1.40793	1.18933
348	Vcp	Q01853	VCP	7415	806	Transitional endoplasmic reticulum ATPase	-3.54032	-0.725346	-3.54032	-5.10737	-1.6562	-5.10737	-3.92248	-2.27022	-3.92248	1.54665	2.97865	3.47647	0.104497	0.604852	0.085952	0.587986	0.0290088	0.0957417	0.0459705	0.317274	0.0730729	0.153956	0.0659502	0.207299	0.0284023	0.513028	0.100591	0.434043	0.0312778	0.00105039	0.00196417	0.0422253	0.000333833	0.00971619	0.00573382	0.0456104	0.868239	1.38185	1.59156	1.05557	1.42149	1.34666	1.57896
56	Prrc2b	Q7TPM1	PRRC2B	84726	1486	Protein PRRC2B	-1.4262	0.993515	-1.4262	-2.08124	0.384625	-2.08124	-1.68327	0.23931	-1.68327	1.92204	2.35685	1.6091	0.407997	1.12209	0.372108	1.99103	0.307164	1.01581	0.236311	1.30552	0.311376	1.18043	0.344578	0.857837	0.0119662	0.509293	0.0563961	0.0993443	0.00439693	0.556495	0.0271639	0.478791	0.0340646	0.941566	0.024598	0.27364	0.71185	2.51952	3.5394	0.780506	1.41993	1.81924	1.08366
686	Ylpm1	Q9R0I7	YLPM1	56252	1386	YLP motif-containing protein 1	-1.68113	0.200494	-1.68113	-3.33058	-0.841424	-3.33058	-2.81629	0.96755	-2.81629	2.38231	0.539096	0.821392	0.311838	1.14909	0.430185	1.03771	0.109276	0.360685	0.0994019	0.558092	0.141976	1.95552	0.226649	0.646205	0.00414661	0.816353	0.0131204	0.946018	0.289004	0.592701	0.420391	0.627108	0.161159	0.23329	0.150872	0.502183	1.20598	1.28074	1.06199	0.874208	1.41821	1.62228	1.07236
1077	Shmt2	Q9CZN7	SHMT2	6472	504	Serine hydroxymethyltransferase, mitochondrial	-5.79532	-3.1363	-5.79532	-4.79182	-2.6333	-4.79182	-4.84017	-2.94259	-4.84017	1.24595	3.76737	5.04545	0.0250981	0.101797	0.0180068	0.113732	0.036101	0.0844112	0.0475546	0.161175	0.0365624	0.130074	0.0349112	0.090869	0.0968044	0.115383	0.0567605	0.141913	0.0047092	0.000912496	0.000533175	0.000170857	0.00172258	9.00629e-06	0.000628255	6.44982e-05	1.2156	1.58372	1.30284	1.69432	1.41753	0.836639	1.35763
305	Kars1	Q99MN1	KARS1	3735	595	Lysine--tRNA ligase	1.67012	3.88362	3.88362	1.39765	3.76999	3.76999	0.637905	3.41276	3.41276	2.3186	3.80115	2.98913	3.18242	8.97461	3.41541	14.76	3.78783	13.642	2.63473	12.3694	1.98047	10.6499	1.55607	4.56082	0.00882802	0.00480181	0.0212297	0.0154369	0.0680536	0.00015807	0.239176	0.00380475	0.0727715	0.00102535	0.234389	0.0787894	1.12462	2.32961	2.07147	1.0479	1.41649	1.35174	1.02105
99	Wnk2	Q3UH66	WNK2	65268	2149	Serine/threonine-protein kinase WNK2	-3.06416	-0.524753	-3.06416	-2.64945	-0.167002	-2.64945	-3.30218	-0.15629	-3.30218	1.77736	0.74379	0.556595	0.127187	0.332252	0.119563	0.695078	0.205822	0.890692	0.159381	0.796956	0.101378	0.897329	0.120882	0.296829	0.0434826	0.0613529	0.0166969	0.342989	0.180389	0.841104	0.184237	0.215569	0.316751	0.842361	0.277591	0.75975	0.774073	2.95968	3.82351	0.823437	1.41475	1.7181	0.928905
1093	Cbln3	Q9JHG0	CBLN3	643866	197	Cerebellin-3	-1.67373	1.26721	-1.67373	-0.607426	1.86632	1.86632	-0.578806	2.12938	2.12938	2.59915	2.8012	1.53334	0.313441	1.38737	0.380872	2.40696	0.690439	2.16497	0.656367	3.64602	0.669517	4.3753	0.934501	3.12666	0.00291955	0.268794	0.00251679	0.00610125	0.00447256	0.0189578	0.910244	0.00158053	0.0405085	0.029674	0.0748957	0.0292862	1.15217	2.45419	2.13006	0.948186	1.41459	1.49189	1.05733
426	Camsap3	Q80VC9	CAMSAP3	57662	1252	Calmodulin-regulated spectrin-associated protein 3	-1.59281	0.844961	-1.59281	-1.57119	0.74316	-1.57119	-1.46621	0.624003	-1.46621	1.64009	0.654307	0.642355	0.331526	1.32541	0.385112	1.79622	0.412062	1.21746	0.336531	1.67384	0.361932	1.42603	0.442928	1.54115	0.0229038	0.296991	0.0898436	0.183447	0.221663	0.404573	0.421873	0.467985	0.488707	0.729544	0.227848	0.272255	1.54043	1.91692	1.24441	1.32609	1.41448	1.06665	1.52651
593	Cars1	Q9ER72	CARS1	833	831	Cysteine--tRNA ligase, cytoplasmic	0.0170286	2.12585	2.12585	-4.31866	-1.85832	-4.31866	-3.79041	-2.09823	-3.79041	3.24434	2.50891	1.68287	1.01187	2.40911	1.15839	4.36461	0.0501133	0.275798	0.0948647	0.157952	0.0901084	0.210093	0.0722723	0.233545	0.962599	0.00192319	0.690021	0.00056972	0.0199245	0.0570986	0.00309804	0.0130452	0.0605953	0.0476639	0.0207553	0.114715	1.04048	2.56244	2.46275	0.908876	1.41438	1.55618	1.74956
387	Pnpla6	Q3TRM4	PNPLA6	10908	1355	Patatin-like phospholipase domain-containing protein 6	-3.25727	-0.229721	-3.25727	-3.72756	-0.370148	-3.72756	-5.7425	-2.73522	-5.7425	1.55568	0.738333	0.4296	0.104584	0.329472	0.128881	0.8528	0.0821934	0.255614	0.0754906	0.773703	0.0186783	0.104663	0.0551744	0.150182	0.0278175	0.0366437	0.0413035	0.665903	0.18267	0.332311	0.2088	0.260136	0.371878	0.451726	0.386701	0.832458	1.48541	3.65675	2.46178	1.20538	1.41276	1.17205	1.27439
135	Rps20	P60867	RPS20	6224	119	40S ribosomal protein S20	-1.11602	1.61139	1.61139	-0.208395	2.20868	2.20868	1.31167	2.75761	2.75761	2.47662	3.30495	1.29802	0.461364	2.33491	0.583365	3.05546	1.14487	4.62251	0.865499	4.42671	3.01894	5.61944	2.48229	6.76276	0.00625613	0.0765326	0.0728303	0.00333716	0.427331	0.000495506	0.0680554	0.146957	0.776684	0.0503483	0.661636	0.0992889	1.30178	1.84645	1.4184	1.02954	1.41101	1.37053	1.26988
87	Med4	Q9CQA5	MED4	29079	270	Mediator of RNA polymerase II transcription subunit 4	-3.48018	0.304209	-3.48018	-0.249566	2.51199	2.51199	-0.0143462	2.67886	2.67886	1.13303	2.46744	2.51358	0.0896108	1.15363	0.203745	1.23474	0.915469	2.78542	0.841149	5.70406	0.990105	3.62	1.44474	6.40349	0.0736157	0.748403	0.288701	0.541191	0.984168	0.00340845	0.251305	0.00746646	0.798241	0.00575872	0.635132	0.00306495	1.60826	1.50961	0.938665	0.707342	1.41045	1.99401	1.01652
620	Pfkl	P12382	PFKL	5211	780	ATP-dependent 6-phosphofructokinase, liver type	-0.453939	1.81437	1.81437	-2.21161	2.79131	2.79131	-1.04504	0.545627	-1.04504	1.2578	0.848013	1.39721	1.15949	3.47401	0.730047	3.51705	0.527353	6.92257	0.215894	2.46468	0.484631	1.32219	0.694653	1.45965	0.635291	0.0855217	0.384597	0.0552337	0.141901	0.446201	0.432875	0.481041	0.263459	0.0400671	0.375913	0.443357	0.952315	1.42716	1.49862	1.51251	1.40969	0.932023	1.3955
666	Polr2b	Q8CFI7	POLR2B	5431	1174	DNA-directed RNA polymerase II subunit RPB2	-1.23005	2.23546	2.23546	3.3191	5.45957	5.45957	5.02486	7.52146	7.52146	1.7123	1.8553	0.932105	0.496759	2.19475	0.426304	4.70913	11.6861	14.4103	9.98041	44.0042	46.0689	110.836	32.5562	183.732	0.0193956	0.144102	0.0217473	0.0587109	0.013954	0.0464227	0.0989542	0.0250453	0.225262	0.116922	0.13819	0.291085	0.89689	3.02385	3.37148	1.04512	1.4093	1.34846	0.822895
927	Neurl4	Q5NCX5	NEURL4	84461	1563	Neuralized-like protein 4	-0.445535	1.76007	1.76007	-0.118498	4.5019	4.5019	1.43265	3.60155	3.60155	2.25836	2.82713	1.55192	0.750643	2.08027	0.734312	3.38714	3.55308	8.59347	0.921146	22.6572	2.69942	10.0391	3.23087	12.1387	0.12023	0.109033	0.0211477	0.00551619	0.00729236	0.0426521	0.00148892	0.0658837	0.0280592	0.0660849	0.929174	0.0706096	1.04346	2.29341	2.1979	1.06666	1.40854	1.32051	0.958054
914	Shisa6	Q3UH99	SHISA6	388336	525	Protein shisa-6	-1.62794	0.945563	-1.62794	-1.44091	1.04823	-1.44091	-0.46523	1.87712	1.87712	3.05017	1.40064	1.85944	0.32355	1.2642	0.37946	1.92594	0.368334	0.825051	0.390695	2.06798	0.724356	3.67341	0.880856	3.43166	0.000890908	0.399925	0.00739286	0.0279239	0.637221	0.0397523	0.81397	0.0427812	0.0138218	0.250272	0.0295644	0.0636571	1.13946	2.14548	1.88288	0.971574	1.40831	1.44951	1.39001
1012	Kcnv1	Q8BZN2	KCNV1	27012	503	Potassium voltage-gated channel subfamily V member 1	0.117183	1.77134	1.77134	1.51998	3.6867	3.6867	1.30361	3.49379	3.49379	1.15134	5.14456	1.708	1.17855	3.10727	1.08462	3.41371	4.07301	10.2768	2.86788	12.8768	2.46845	8.35734	3.30471	11.2651	0.737546	0.148036	0.88131	0.0705771	0.0502353	7.16874e-06	0.03317	0.000251099	0.17737	0.0280164	0.13141	0.0195883	0.903253	1.8102	2.00409	0.981481	1.6477	1.67879	0.886403
1070	Ubqln4	Q99NB8	UBQLN4	56893	596	Ubiquilin-4	-0.441744	1.741	1.741	0.199069	4.16578	4.16578	0.408966	2.78344	2.78344	1.11207	3.35147	3.10922	0.806552	2.52668	0.736244	3.34266	1.42055	3.00312	1.14796	17.9484	1.32773	5.24541	2.04789	6.88494	0.0772553	0.0772751	0.0936915	0.124223	0.291894	0.00565866	0.00200467	0.000445171	0.263791	0.00466642	0.703934	0.000777636	1.05441	1.85857	1.76266	1.1551	1.40487	1.21623	1.1871
953	Ctnna3	Q65CL1	CTNNA3	29119	895	Catenin alpha-3	-0.702117	1.85283	1.85283	0.731598	3.98535	3.98535	1.41575	4.25616	4.25616	2.05719	0.955717	3.38905	0.614669	2.02657	0.68308	3.61207	1.83459	15.8384	1.66048	12.6976	2.66798	6.66464	4.41617	19.1088	0.038459	0.169257	0.0674663	0.00876617	0.409609	0.184989	0.110735	0.186907	0.0905625	0.221079	0.137574	0.000408272	1.1556	2.50357	2.16647	1.03987	1.40464	1.35079	1.06383
1090	Ube3b	Q9ES34	UBE3B	89910	1070	Ubiquitin-protein ligase E3B	-1.38248	2.17355	2.17355	-1.06204	1.09363	1.09363	0.150358	1.74281	1.74281	1.2463	2.33097	1.668	0.706602	2.79108	0.383559	4.51133	0.478954	1.39647	0.533365	2.1341	2.90507	3.34687	1.10984	3.34076	0.130839	0.0567147	0.149756	0.0599387	0.491329	0.0417844	0.646373	0.00466695	0.0465765	0.157371	0.0957874	0.0214782	0.742239	2.26657	3.05369	1.36737	1.40228	1.02553	1.70408
715	Numb	Q9QZS3	NUMB	8650	653	Protein numb homolog	0.112686	2.06514	2.06514	1.18994	3.00783	3.00783	0.394635	2.48421	2.48421	1.79919	1.37542	5.14306	1.3367	4.18473	1.08124	3.09783	2.90533	5.41501	2.28143	8.04354	1.31461	5.5953	1.8712	5.09381	0.597265	0.0158785	0.800647	0.0170727	0.663907	0.0531488	0.178535	0.0421293	0.0145875	7.19352e-06	0.0391091	0.000294455	0.845879	1.0378	1.22689	1.04573	1.40193	1.34062	0.710779
119	Pgk1	P09411	PGK1	5230	417	Phosphoglycerate kinase 1	-3.57719	-1.14391	-3.57719	-3.06226	-0.962968	-3.06226	-2.94608	-1.50458	-2.94608	1.66155	4.76837	3.74843	0.0837833	0.452531	0.0925067	0.427558	0.119721	0.353969	0.137373	0.513	0.12976	0.33691	0.129833	0.352432	0.0217998	0.244122	0.0555289	0.239874	0.000386795	1.70464e-05	0.00258969	0.00764532	0.00346513	0.000401375	0.000178471	0.0349445	1.21248	1.32443	1.09233	1.09815	1.40179	1.27651	1.04136
310	Ap2a1	P17426	AP2A1	160	977	AP-2 complex subunit alpha-1	-0.780598	1.76982	1.76982	-0.874229	1.82613	1.82613	-1.6025	1.11786	-1.6025	2.84262	0.859854	2.50689	0.663202	3.41011	0.582125	3.24829	0.545545	3.11692	1.09845	3.54585	0.329306	1.15775	0.769141	2.17025	0.232871	0.00143674	0.180442	0.00201871	0.386959	0.81745	0.138085	0.394444	0.267323	0.00311249	0.900781	0.300586	1.08483	1.33438	1.23004	1.23592	1.40085	1.13345	3.22441
47	Rack1	P68040	RACK1	10399	317	Receptor of activated protein C kinase 1	-1.68109	0.943229	-1.68109	-1.29968	0.741626	-1.29968	0.130214	2.02789	2.02789	2.0083	1.52463	0.93369	0.311846	1.49142	0.369138	1.92283	0.406217	1.55475	0.47944	1.67206	1.55891	2.99737	1.09446	4.07808	0.00981076	0.232864	0.0161261	0.0121771	0.656564	0.0298794	0.838156	0.282555	0.142933	0.317057	0.116496	0.359418	1.1318	1.8054	1.59516	0.956137	1.40034	1.46458	1.57834
1100	Tuba8	Q9JJZ2	TUBA8	51807	449	Tubulin alpha-8 chain	-1.42487	1.1305	-1.42487	-1.35451	1.10159	-1.35451	-0.107753	1.68464	1.68464	2.72505	1.1587	1.47707	0.3893	1.40325	0.372453	2.18935	0.430203	1.14154	0.391069	2.14591	0.928032	3.21459	1.20344	2.86247	0.0120142	0.143763	0.00188345	0.00285012	0.863843	0.167069	0.726833	0.0693907	0.083892	0.381377	0.0333371	0.166409	0.940483	2.18176	2.31983	0.983022	1.39839	1.42254	1.09309
921	Herc2	Q4U2R1	HERC2	8924	4836	E3 ubiquitin-protein ligase HERC2	-1.80905	0.967518	-1.80905	0.675443	3.482	3.482	2.55968	5.1191	5.1191	1.84462	2.3893	2.44	0.285379	1.14886	0.409733	1.95547	2.61485	10.4696	1.59709	11.1734	5.89577	28.1573	5.94523	34.7538	0.0237353	0.756768	0.0143016	0.139379	0.00408034	0.00624862	0.0207276	0.0233067	0.110971	0.0036308	0.444284	0.0041808	1.04583	2.37855	2.27432	0.728417	1.39743	1.91844	0.814341
238	Cavin2	Q63918	CAVIN2	8436	418	Caveolae-associated protein 2	4.23583	6.41423	6.41423	2.33099	4.81127	4.81127	3.24839	6.60597	6.60597	2.70248	3.0433	4.26949	18.8413	61.273	21.2803	85.2855	10.8825	26.1162	5.0315	28.0762	9.50469	97.4079	9.50306	50.1986	0.00198392	0.022114	0.0219123	0.002369	0.0529473	0.022443	0.00426783	0.000905103	0.102449	5.37664e-05	0.040874	0.0158862	1.20172	1.9447	1.61826	1.06399	1.39716	1.31313	0.972196
917	Smu1	Q3UKJ7	SMU1	55234	513	WD40 repeat-containing protein SMU1	-0.936948	1.14813	1.14813	-0.898341	1.23419	1.23419	1.13902	3.18383	3.18383	1.89886	0.544375	2.69697	0.522337	1.51582	0.673657	2.21627	0.536503	1.04547	0.571118	2.3525	2.24886	9.08718	2.20231	5.97901	0.0245448	0.262163	0.0259881	0.0126222	0.320133	0.285513	0.549425	0.376124	0.00200922	0.864657	0.100594	0.0441701	1.12382	2.0408	1.81595	0.871379	1.39581	1.60184	1.20065
651	Sf3a3	Q9D554	SF3A3	10946	501	Splicing factor 3A subunit 3	-4.35147	4.51074	4.51074	-0.891297	2.53727	2.53727	-4.25074	2.4478	-4.25074	0.516578	0.42903	0.486298	0.794007	1.82058	22.7965	0.0489864	0.539129	3.64423	1.61933	5.8049	0.7855	0.659617	0.0525291	5.45582	0.526243	0.732187	0.44957	0.304384	0.867115	0.782924	0.372366	0.461955	0.453859	0.326364	0.663276	0.448743	37.8958	0.0374852	0.000989163	1.31992	1.39313	1.05547	3.40193
916	Usp19	Q3UJD6	USP19	10869	1360	Ubiquitin carboxyl-terminal hydrolase 19	-0.267158	2.15433	2.15433	-0.718311	1.6212	1.6212	-0.205975	2.60683	2.60683	2.60755	4.27797	1.67753	0.928264	2.82639	0.830955	4.45162	1.01689	2.31146	0.607809	3.07632	0.866953	6.09165	0.90755	3.93386	0.443222	0.023281	0.302271	0.00246861	0.692361	5.27268e-05	0.749917	0.127402	0.961638	0.0210124	0.168001	0.0714824	1.0131	2.19384	2.16548	1.13173	1.3929	1.23076	0.667391
811	Iars1	Q8BU30	IARS1	3376	1262	Isoleucine--tRNA ligase, cytoplasmic	-4.67615	-2.00764	-4.67615	-3.68947	-1.4245	-3.68947	-3.87371	-2.16722	-3.87371	1.63217	2.21458	3.58056	0.0391145	0.248679	0.09535	0.248187	0.0775104	0.158521	0.109731	0.37255	0.0823797	0.22264	0.0682178	0.166305	0.0233252	0.10851	0.162315	0.144847	0.0494691	0.0123268	0.00610124	0.0217958	0.000262687	0.00498336	0.0211317	0.177861	1.45401	1.3877	0.954398	0.596463	1.39045	2.33116	1.82459
777	Myo6	Q64331	MYO6	4646	1265	Unconventional myosin-VI	-0.566235	2.88734	2.88734	-1.15302	1.9682	1.9682	1.67	3.90584	3.90584	2.13547	1.52536	0.339541	0.675377	2.72421	0.753553	7.39904	0.916397	3.91279	0.449683	3.76019	3.18215	7.89405	4.68708	14.989	0.240805	0.0606735	0.0507782	0.00732036	0.333311	0.0298289	0.101894	0.0517245	0.85608	0.457571	0.630074	0.476667	1.46075	3.76472	2.57725	1.30921	1.38611	1.05874	14.4403
722	Elp1	Q7TT37	ELP1	8518	1333	Elongator complex protein 1	-0.957926	1.88111	1.88111	-0.337157	1.02691	1.02691	0.421669	1.90003	1.90003	0.924258	0.716245	0.92742	0.514796	1.58983	0.546374	3.68359	1.00815	2.03766	0.7916	1.96302	1.33948	3.7322	2.15791	2.94616	0.289891	0.204662	0.119054	0.128474	0.401656	0.27284	0.192201	0.196164	0.990068	0.364579	0.514021	0.11819	0.943212	3.20748	3.4006	0.8887	1.38435	1.55772	0.641954
982	Cul9	Q80TT8	CUL9	23113	1865	Cullin-9	0.70737	2.53747	2.53747	-0.945577	1.40477	1.40477	-0.103448	1.66072	1.66072	1.7969	2.52784	1.78113	1.63282	5.55699	3.63513	5.80571	0.58544	1.37606	0.519222	2.64776	0.930806	1.88058	1.38471	3.16174	0.379647	0.0159624	0.307077	0.0924077	0.723273	0.273387	0.36693	0.0029659	0.0767617	0.124063	0.11035	0.0165529	1.28867	1.44588	1.122	0.578842	1.38394	2.39088	1.08838
215	Ap2a2	P17427	AP2A2	161	938	AP-2 complex subunit alpha-2	-0.875298	2.18721	2.18721	-1.37219	1.08283	-1.37219	-1.71293	0.380529	-1.71293	0.742602	1.49969	1.86229	0.545141	4.55423	0.560839	4.38883	0.419527	1.80598	0.386305	2.11818	0.433964	1.30182	0.305039	1.18935	0.229368	0.253199	0.242338	0.180883	0.113464	0.563621	0.0316457	0.653492	0.0137311	0.0954936	0.183316	0.113128	1.09554	1.32647	1.2108	1.06487	1.37646	1.29261	1.69101
1025	Bicral	Q8CHH5	BICRAL	23506	1074	BRD4-interacting chromatin-remodeling complex-associated protein-like	0.450435	2.3717	2.3717	0.578305	3.39047	3.39047	2.24734	3.79871	3.79871	2.13543	2.26424	2.0596	1.36645	3.61604	5.17549	4.96989	1.49309	3.99478	2.41251	10.4866	5.37849	13.9164	4.74806	12.1957	0.429523	0.0558336	0.42964	0.00732105	0.0154563	0.00544206	0.0125507	0.00920676	0.339926	0.00871773	0.0973424	0.0928792	3.89457	1.89163	0.485709	1.02826	1.37633	1.3385	0.60979
1101	Pdk2	Q9JK42	PDK2	5164	407	[Pyruvate dehydrogenase (acetyl-transferring)] kinase isozyme 2, mitochondrial	0.211957	2.36006	2.36006	-0.341068	2.56737	2.56737	0.57959	1.856	1.856	1.69609	1.57664	2.00206	1.402	2.64737	1.15826	5.13393	1.09039	2.70165	0.789457	5.92726	1.49442	3.62004	1.93962	3.3691	0.250876	0.206976	0.691081	0.020133	0.28847	0.185482	0.0265073	0.0699603	0.869729	0.0099526	0.673989	0.160522	0.91707	2.66771	2.90895	1.11006	1.37563	1.23924	1.25668
545	Dnajb11	Q99KV1	DNAJB11	51726	358	DnaJ homolog subfamily B member 11	-1.12431	1.85101	1.85101	0.853456	3.14423	3.14423	1.0383	2.44842	2.44842	2.53133	2.14236	2.19944	0.538099	2.35311	0.458723	3.60754	1.80682	6.58024	2.5985	8.84114	2.0538	5.45819	2.08915	3.34418	0.00560399	0.0263156	0.097976	0.00294216	0.23692	0.00720505	0.511637	0.23567	0.00631765	0.0813786	0.137166	0.0363009	1.1205	2.10604	1.87956	1.31439	1.37372	1.04514	1.4548
1108	Arntl	Q9WTL8	ARNTL	406	632	Aryl hydrocarbon receptor nuclear translocator-like protein 1	-1.54187	1.3376	-1.54187	-2.30952	0.556153	-2.30952	-2.98465	-0.571126	-2.98465	3.25784	1.1294	3.10837	0.343439	1.79895	0.385552	2.5273	0.357343	0.614401	0.201727	1.47034	0.164565	0.311481	0.126337	0.673091	0.000552283	0.357123	0.00150496	0.0153311	0.174646	0.452996	0.0742342	0.312995	0.00077917	0.166745	0.189173	0.159364	1.20313	1.92954	1.60376	1.07172	1.37345	1.28154	1.35705
1109	Scn8a	Q9WTU3	SCN8A	6334	1978	Sodium channel protein type 8 subunit alpha	-0.465127	1.96762	1.96762	-1.33621	1.01502	-1.33621	-1.49508	0.49974	-1.49508	1.237	1.36071	2.13576	0.724408	3.40706	1.27746	3.91122	0.39606	1.20104	0.566918	2.02093	0.374085	1.41396	0.354762	1.26056	0.164839	0.076736	0.610509	0.0579422	0.04358	0.401194	0.0977779	0.264549	0.0199455	0.296442	0.130736	0.00731547	1.43751	1.97855	1.37638	0.815162	1.72352	2.11433	1.60917
821	Ep300	B2RWS6	EP300	2033	2412	Histone acetyltransferase p300	-1.46335	1.44904	-1.46335	-0.73959	1.7469	1.7469	-1.8368	1.83848	1.83848	2.82317	2.8948	1.54778	0.36265	1.35815	0.373234	2.73026	0.69549	2.47489	0.598909	3.35637	0.623397	3.57632	0.279942	2.74368	0.0116462	0.189926	0.00150256	0.00170647	0.246111	0.00127409	0.05956	0.182107	0.41803	0.0700934	0.0283284	0.261792	1.05852	2.75553	2.60318	1.02851	1.37072	1.33273	1.10312
103	Dynll2	Q9D0M5	DYNLL2	140735	89	Dynein light chain 2, cytoplasmic	0.371449	2.37359	2.37359	-0.975349	2.22065	2.22065	-0.88411	0.740175	-0.88411	1.79842	0.39552	1.05058	1.29365	3.6224	1.54517	5.18229	1.15878	4.16601	0.508617	4.66104	0.752583	1.67038	0.541822	1.55602	0.313667	0.0181273	0.119475	0.0159068	0.641858	0.402235	0.537773	0.403721	0.771241	0.0890067	0.597667	0.226247	0.962617	1.95786	2.0339	0.805926	1.36854	1.6981	1.5318
355	Rpl38	Q9JJI8	RPL38	6169	70	60S ribosomal protein L38	-0.980091	1.45936	1.45936	-0.667449	1.65401	1.65401	1.79913	3.624	3.624	1.60972	1.26796	2.06099	0.506948	1.96845	0.512697	2.74986	0.77	3.14707	0.629619	2.93412	3.4801	9.69336	4.44928	12.3291	0.14533	0.183585	0.328638	0.0245632	0.448858	0.0539564	0.184436	0.281142	0.1461	0.0739207	0.449186	0.00868981	0.79945	1.90863	2.38743	0.790485	1.36626	1.72838	1.54647
1065	Trim66	Q924W6	TRIM66	9866	1242	Tripartite motif-containing protein 66	-0.856379	1.60539	1.60539	2.62251	5.48954	5.48954	3.18695	6.75058	6.75058	2.26384	2.36575	1.7158	0.552337	1.73015	0.634553	3.04278	6.33326	11.124	6.15821	44.9279	9.10684	55.4466	12.3868	107.678	0.0117511	0.212684	0.06745	0.005447	0.0432014	0.00643794	0.0423993	0.00430772	0.147682	0.0192398	0.137361	0.0884996	1.11791	2.39799	2.14507	0.973065	1.36352	1.40126	1.1512
187	Srsf3	P84104	SRSF3	6428	164	Serine/arginine-rich splicing factor 3	-4.56797	1.84389	-4.56797	-0.758914	1.98104	1.98104	0.336267	2.45724	2.45724	1.08476	1.25923	0.567106	0.080046	1.85208	0.0421603	3.58978	0.590941	2.04528	1.00758	3.94778	1.63305	5.49167	1.26249	2.78102	0.234067	0.417629	0.284074	0.0822699	0.0827522	0.0550515	0.663728	0.341057	0.399631	0.270953	0.993907	0.331743	0.850512	2.63955	3.10349	1.61479	1.36183	0.843349	1.12709
295	Bcl7a	Q9CXE2	BCL7A	605	210	B-cell CLL/lymphoma 7 protein family member A	-2.23606	0.91863	-2.23606	0.325915	2.29079	2.29079	1.75231	4.13638	4.13638	2.21823	3.75566	3.43804	0.212266	1.17609	0.386023	1.89032	1.25346	4.89324	1.54108	4.42784	4.58557	17.5863	3.36898	12.986	0.0060502	0.648777	0.0228608	0.0604121	0.0472548	0.000175524	0.196118	0.0290577	0.666916	0.000364716	0.478669	0.107347	1.29363	2.18846	1.69172	0.711337	1.36158	1.91412	1.07748
1051	Cdc42ep1	Q91W92	CDC42EP1	11135	409	Cdc42 effector protein 1	-0.985257	1.59129	1.59129	-1.22725	1.10134	-1.22725	0.135977	2.31831	2.31831	3.57959	2.50242	1.64741	0.505136	2.34682	0.526105	3.01319	0.427132	1.25116	0.575557	2.14554	1.09884	4.98746	1.85766	3.10135	0.0241292	0.0259015	0.00390737	0.000263277	0.744013	0.00739075	0.21802	0.00314468	0.0288785	0.163289	0.0593185	0.0225212	0.984907	1.74516	1.7719	0.94565	1.35921	1.43733	1.61241
702	Ipo5	Q8BKC5	IPO5	3843	1097	Importin-5	-1.74442	1.05188	-1.74442	-1.73095	0.57422	-1.73095	-1.80844	0.667471	-1.80844	1.13604	1.40842	1.81253	0.351161	2.07323	0.298453	1.44491	0.43843	0.950399	0.301254	1.48887	0.285499	0.700284	0.518532	1.58829	0.19889	0.322504	0.0731079	0.592739	0.113432	0.0390462	0.456479	0.32674	0.0257417	0.884832	0.0153984	0.0184199	0.739296	0.947086	1.28106	0.869858	1.35893	1.56224	1.13447
477	Upf1	Q9EPU0	UPF1	5976	1124	Regulator of nonsense transcripts 1	-0.259351	2.19773	2.19773	-0.849349	4.40649	4.40649	3.16309	5.24889	5.24889	1.17546	1.25896	0.621975	0.835464	2.37966	1.54683	4.58756	4.43248	9.71583	0.555035	21.2073	8.95746	38.0254	9.14137	29.6409	0.775011	0.100295	0.478549	0.0667635	0.129846	0.125076	0.0550852	0.100237	0.290862	0.238795	0.658963	0.267769	0.689711	2.61698	3.79432	0.372522	1.35748	3.64403	1.16134
395	Cdk9	Q99J95	CDK9	1025	372	Cyclin-dependent kinase 9	-0.150117	1.90487	1.90487	0.868257	2.90201	2.90201	1.22854	3.34624	3.34624	2.85195	4.01077	1.68202	1.00454	2.00078	0.901177	3.74475	1.82546	3.53152	2.20491	7.47466	2.99017	8.37697	2.3433	10.17	0.984151	0.163172	0.498113	0.00140621	0.032068	0.00325403	0.0138486	9.75508e-05	0.181419	0.029867	0.020796	0.0395012	1.05448	2.53347	2.40259	1.17542	1.3536	1.15159	1.19994
419	Rcc2	Q8BK67	RCC2	55920	520	Protein RCC2	-4.06873	-1.35455	-4.06873	-3.87956	-1.58063	-3.87956	-3.98279	-1.16627	-3.98279	1.60941	2.35166	2.87789	0.0913336	0.267448	0.0595922	0.391057	0.123532	0.233762	0.0679417	0.334337	0.0632501	0.445572	0.0931404	0.213921	0.0245806	0.114521	0.073783	0.211292	0.00711747	0.020632	0.0044498	0.0330688	0.0153689	0.055339	0.00132467	0.104086	0.796787	1.97765	2.48203	1.22119	1.35254	1.10756	0.631383
328	Mdh2	P08249	MDH2	4191	338	Malate dehydrogenase, mitochondrial	-4.57467	-1.21982	-4.57467	-3.56985	-1.3442	-3.56985	-4.10863	0.168603	-4.10863	1.67104	1.9484	3.84432	0.0436923	0.429337	0.0419649	0.225841	0.108591	0.235709	0.084211	0.393873	0.387192	0.137247	0.0579666	1.12397	0.0213286	0.29363	0.0602266	0.140043	0.209549	0.0112616	0.0188527	0.902919	0.000143112	0.013213	0.00198051	0.0940354	1.06481	0.710946	0.667672	1.10864	1.35155	1.21911	1.0622
110	Znf219	Q6IQX8	ZNF219	51222	726	Zinc finger protein 219	-0.583905	1.70648	1.70648	-0.867154	1.50107	1.50107	-0.38055	1.21358	1.21358	1.32493	2.17023	0.886612	0.667155	1.98332	0.688584	3.26363	1.51696	2.69547	0.548227	2.83052	0.780594	2.31912	0.768145	2.23053	0.169633	0.0473225	0.412972	0.107991	0.454053	0.00867389	0.23144	0.00675726	0.431283	0.129834	0.304007	0.250457	0.870271	2.21986	2.55077	0.843188	1.34902	1.5999	0.803299
754	Fbxw11	Q5SRY7	FBXW11	23291	542	F-box/WD repeat-containing protein 11	-1.53938	1.08682	-1.53938	-0.231525	1.05563	1.05563	-1.58311	1.09613	-1.58311	3.13862	1.69033	0.898056	0.347946	1.31363	0.344033	2.12406	0.919727	0.851734	0.997584	2.07862	0.49437	2.1378	0.333762	1.52841	0.00563371	0.4171	0.000726744	0.0300148	0.224596	0.233312	0.020402	0.672579	0.827148	0.595363	0.996457	0.126457	0.953027	2.17705	2.28435	0.963869	1.34641	1.39688	1.08559
227	Actl6a	Q9Z2N8	ACTL6A	86	429	Actin-like protein 6A	-1.93815	0.62987	-1.93815	0.553781	2.5921	2.5921	1.52355	3.46308	3.46308	2.28022	3.74483	2.20846	0.260951	0.860692	0.379741	1.54743	1.6219	6.02977	1.46793	4.9771	2.87497	11.0278	3.78175	10.7854	0.082361	0.692691	0.00524544	0.269219	0.0160689	0.000179956	0.00421286	0.000772232	0.393863	0.0110685	0.404623	0.00618782	1.15736	2.41847	2.08964	0.795316	1.34517	1.69137	1.04538
883	Polr2g	P62488	POLR2G	5436	172	DNA-directed RNA polymerase II subunit RPB7	-0.981829	1.63121	1.63121	-0.419653	3.43058	3.43058	3.21647	4.8867	4.8867	2.71739	1.90297	1.03902	0.588476	2.03448	0.506337	3.09772	0.747605	1.9711	1.19264	10.7822	9.29508	29.5831	9.84535	28.3719	0.0106895	0.084586	0.00191693	0.0020038	0.0414511	0.0516496	0.143027	0.0125036	0.365349	0.0914071	0.60837	0.263467	0.965658	2.04716	2.11996	1.12231	1.3445	1.19798	1.78895
213	Cct6a	P80317	CCT6A	908	531	T-complex protein 1 subunit zeta	-2.83091	-1.86885	-2.83091	-3.1476	-1.15011	-3.1476	-4.34269	-1.03193	-4.34269	1.19784	1.54876	4.69519	0.273792	0.140544	0.203478	0.165526	0.121322	0.147452	0.112844	0.450592	0.0492858	0.489055	0.210735	0.455633	0.0634101	0.255746	0.133744	0.32359	0.287007	0.105122	0.0282646	0.089795	2.0175e-05	0.289855	0.00027601	0.0403557	1.01444	1.58077	1.55827	1.365	1.34219	0.983293	1.09481
1089	Wdr61	Q9ERF3	WDR61	80349	305	WD repeat-containing protein 61	-0.281012	1.65298	1.65298	-0.799537	1.17063	1.17063	1.75176	4.09044	4.09044	2.438	0.790473	2.51968	0.913071	1.95732	0.823014	3.14482	0.614859	1.04023	0.574534	2.25109	3.49921	8.18408	3.3677	17.0352	0.745306	0.200625	0.416384	0.00364756	0.162004	0.183955	0.259716	0.27664	0.0831579	0.816251	0.112516	0.00302221	0.931577	2.15496	2.31324	1.03351	1.34124	1.29774	1.12915
970	Rpl10	Q6ZWV3	RPL10	6134	214	60S ribosomal protein L10	-1.17186	1.52146	1.52146	-1.01239	1.10675	1.10675	1.5686	4.34734	4.34734	3.27219	0.584126	1.83605	0.487483	2.6535	0.443847	2.87082	0.495724	1.02588	0.543773	2.1536	11.4998	5.13499	2.96616	20.3555	0.0876451	0.0931646	0.00189631	0.000534326	0.394922	0.26054	0.417038	0.343674	0.0145865	0.901319	0.0441591	0.0234296	0.763653	1.45103	1.90011	0.838729	1.34119	1.59907	1.33893
1059	Bcl7b	Q921K9	BCL7B	9275	202	B-cell CLL/lymphoma 7 protein family member B	-1.33345	1.27555	-1.33345	-0.498662	2.41622	2.41622	0.518546	3.23892	3.23892	2.89223	2.04696	1.89453	0.396818	1.60697	0.446459	2.42091	0.707763	2.79869	0.920245	5.33771	1.43251	9.4409	1.70217	5.3892	0.00128165	0.0843638	0.0036522	0.011125	0.454094	0.0089751	0.431932	0.0684001	0.420271	0.0127488	0.8823	0.149449	1.06884	2.0196	1.88953	0.949993	1.34058	1.41115	1.09645
770	Anxa2	P07356	ANXA2	302	339	Annexin A2	0.222296	4.18436	4.18436	-2.4427	0.396663	-2.4427	-1.19962	1.33536	1.33536	1.94768	1.76139	1.47408	2.70528	18.181	1.16659	4.74429	0.399488	0.183939	0.315271	1.31646	0.43539	2.52338	0.547757	0.663369	0.0112803	0.36855	0.744011	0.0368971	0.0296718	0.0173226	0.322925	0.212295	0.0807495	0.378525	0.0335678	0.428842	0.87309	0.348976	0.399702	2.02466	1.33734	0.660525	0.774689
799	Stk4	Q9JI11	STK4	6789	487	Serine/threonine-protein kinase 4	-7.97329	-5.28719	-7.97329	-7.56201	-4.91782	-7.56201	-6.92482	-5.23503	-6.92482	6.0159	2.02836	1.53583	0.00397924	0.0111843	0.00625338	0.0256093	0.00529188	0.0236272	0.0090631	0.0330819	0.00928458	0.0265522	0.00823041	0.0228012	3.29986e-05	4.38475e-05	8.98654e-05	9.64058e-07	0.00936775	0.0974743	0.0150995	0.0107858	0.0570854	0.0453661	0.0383193	0.0291187	1.42428	3.05798	2.14703	0.906319	1.33551	1.47356	1.74333
790	Stk39	Q9Z1W9	STK39	27347	556	STE20/SPS1-related proline-alanine-rich protein kinase	0.998194	2.9243	2.9243	0.219165	2.98982	2.98982	-1.23048	3.02045	3.02045	1.7485	2.45818	0.924826	1.9975	5.96667	2.31127	7.59108	1.91875	4.42557	1.16406	7.94374	0.426175	8.11421	1.29928	5.03663	0.286346	0.202716	0.446625	0.0178444	0.0939232	0.00348195	0.697256	0.0259805	0.468348	0.118898	0.735955	0.180283	0.844542	1.69805	2.01062	0.729888	1.33469	1.82862	0.5835
31	Pkm	P52480	PKM	5315	531	Pyruvate kinase PKM	-3.07119	-0.704057	-3.07119	-2.04027	-0.113243	-2.04027	-2.49733	-0.817505	-2.49733	1.37118	3.317	4.3895	0.162184	0.442507	0.118982	0.613843	0.243118	0.864768	0.275487	0.924508	0.209426	0.541057	0.177104	0.567422	0.0425418	0.239963	0.0592679	0.440467	0.000481944	0.00266756	0.00207618	0.012291	0.000336817	0.200903	4.07846e-05	0.713194	0.973482	1.85102	1.90144	1.32696	1.33436	1.00558	1.18148
445	Septin9	Q80UG5	SEPTIN9	10801	583	Septin-9	3.56766	5.59091	5.59091	4.36098	7.15193	7.15193	-0.947998	2.26247	2.26247	3.41723	2.12677	2.38868	11.8569	24.1369	13.3588	48.1984	42.7216	126.496	20.5487	142.215	0.518351	4.05207	2.29176	4.79813	0.00381102	0.010697	0.00693194	0.000382619	0.496976	0.00746837	0.0120438	0.135269	0.0399845	0.00408625	0.0121278	0.00824314	1.01599	2.65958	2.61774	0.901762	1.33187	1.47697	0.954769
604	Rpl31	P62900	RPL31	6160	125	60S ribosomal protein L31	-0.142052	3.19323	3.19323	0.791362	3.32139	3.32139	3.32464	5.32448	5.32448	2.12615	1.37485	1.14722	2.08354	9.14655	0.906229	6.98829	2.03187	8.78497	1.73071	9.99625	19.0793	18.3726	10.0188	40.0709	0.177488	0.0573849	0.77971	0.00747904	0.33152	0.0421847	0.150634	0.20762	0.531269	0.0712489	0.375642	0.273805	0.572573	1.01686	1.77595	1.31642	1.33091	1.01101	1.18925
128	Hyou1	Q9JKR6	HYOU1	10525	999	Hypoxia up-regulated protein 1	-0.597464	1.83374	1.83374	0.89288	2.95418	2.95418	1.4593	3.3789	3.3789	3.74557	5.37999	3.21769	1.37993	2.45147	0.660915	3.5646	2.20043	7.7499	1.85688	6.83902	4.4968	7.91525	2.74974	10.4028	0.51298	0.109605	0.461014	0.000179652	0.0011331	4.16881e-06	0.0289846	0.00107147	0.167963	0.000605769	0.162211	0.0234972	0.628337	1.93468	3.07904	1.31191	1.33053	1.01419	0.802908
818	Ubr4	A2AN08	UBR4	23352	5180	E3 ubiquitin-protein ligase UBR4	-0.110929	2.49985	2.49985	-1.00407	1.54713	1.54713	-0.897702	1.07271	1.07271	2.58317	1.85763	1.95069	1.4675	2.63069	0.925992	5.65628	0.498592	1.45949	0.536711	2.92234	0.554379	2.10339	0.536741	1.546	0.349157	0.00261111	0.887771	0.0423404	0.129726	0.016207	0.0138795	0.0399488	0.0528566	0.190909	0.136426	0.0112024	0.709169	2.86064	4.03378	1.12388	1.33046	1.1838	1.29784
959	Sphkap	Q6NSW3	SPHKAP	80309	1687	A-kinase anchor protein SPHKAP	-1.33309	1.44115	1.44115	-1.05064	3.31411	3.31411	1.88905	4.09867	4.09867	2.88044	2.04731	0.869893	0.462749	1.5774	0.396917	2.71536	9.94597	5.55158	0.482754	4.73935	3.70391	17.1326	3.93025	16.7074	0.00131692	0.118519	0.00201573	0.00228177	0.101685	0.00896792	0.124086	0.0122736	0.406698	0.134929	0.633116	0.267194	0.981502	2.28989	2.33305	1.14429	1.33024	1.1625	0.688123
148	Ap2b1	Q9DBG3	AP2B1	163	937	AP-2 complex subunit beta	-0.886124	1.54603	1.54603	-1.0935	1.63044	1.63044	-0.412277	1.44105	1.44105	2.9886	1.14262	2.97052	0.664741	2.70003	0.541066	2.92013	0.468624	3.09607	0.743485	2.9037	0.751436	2.39595	1.3364	2.71518	0.0662316	0.00102659	0.155309	0.00236029	0.657745	0.0720071	0.438094	0.098398	0.174758	0.00107025	0.372838	0.0758985	1.17935	1.43647	1.21802	1.44893	1.3282	0.916677	1.59703
485	Pnpla7	A2AJ88	PNPLA7	375775	1352	Patatin-like phospholipase domain-containing protein 7	-7.54797	-3.43037	-7.54797	-6.57277	-3.56379	-6.57277	-8.99188	-6.56012	-8.99188	1.89415	0.904818	0.947972	0.00534359	0.0140489	0.0119571	0.0927588	0.0141224	0.0438196	0.0105051	0.0845654	0.00196415	0.00860874	0.00264971	0.0105976	0.0387252	0.0127599	0.016027	0.0231075	0.124504	0.235644	0.155854	0.14011	0.288142	0.282674	0.112727	0.242605	2.13377	8.76859	4.10943	0.95358	1.32805	1.3927	1.7544
1052	Fig4	Q91WF7	FIG4	9896	907	Polyphosphoinositide phosphatase	-3.45029	-0.820024	-3.45029	-3.43178	-0.992999	-3.43178	-3.67872	-1.42969	-3.67872	0.939536	0.700261	0.711279	0.0914873	0.400696	0.115216	0.566432	0.0926686	0.363667	0.12932	0.502432	0.0780897	0.295349	0.118245	0.371212	0.114938	0.263964	0.12806	0.431974	0.199406	0.474039	0.234239	0.339055	0.29904	0.210789	0.194411	0.322151	0.925767	1.87227	2.0224	0.735107	1.32445	1.80171	1.09017
482	Ablim3	Q69ZX8	ABLIM3	22885	682	Actin-binding LIM protein 3	-1.33204	1.57956	1.57956	-0.548359	1.72086	1.72086	0.877073	2.81606	2.81606	1.15023	2.93201	0.435294	0.458482	1.06711	0.397207	2.98879	0.894457	2.33674	0.683798	3.29633	2.13085	7.04234	1.83665	6.54526	0.157631	0.927446	0.213021	0.0707567	0.236878	0.00116948	0.237514	0.00139321	0.750508	0.46605	0.789883	0.367033	1.51631	3.70814	2.4455	1.75023	1.32395	0.756443	4.74893
966	Srsf1	Q6PDM2	SRSF1	6426	248	Serine/arginine-rich splicing factor 1	-1.13694	1.41141	1.41141	-0.430349	2.9465	2.9465	0.716854	4.389	4.389	2.53607	1.07681	1.02836	0.454724	2.27397	0.4966	2.65998	0.742082	3.44017	1.01152	7.70878	2.40826	20.9518	1.64359	9.16307	0.00645066	0.14901	0.00291024	0.0289547	0.441881	0.0837901	0.687448	0.295551	0.2209	0.0936782	0.983326	0.138523	1.06958	1.54748	1.44681	0.979391	1.32292	1.35076	1.95174
779	Pkp1	P97350	PKP1	5317	728	Plakophilin-1	-0.721473	4.00069	4.00069	-0.868133	1.8749	1.8749	-2.14085	-1.20772	-2.14085	0.923502	1.5547	1.44799	0.606478	16.0076	1.0393	5.65754	0.578191	0.547856	0.762047	3.66776	0.226747	0.389309	0.234957	0.432953	0.159447	0.408297	0.908755	0.119261	0.0679383	0.359003	0.0278804	0.188763	0.0389194	0.604864	0.7665	0.0356458	1.07668	0.466953	0.433699	0.628289	1.32121	2.10287	2.30382
296	Eif4a1	P60843	EIF4A1	1973	406	Eukaryotic initiation factor 4A-I	-2.16375	0.817338	-2.16375	-3.38007	-0.716729	-3.38007	-2.81439	-0.874393	-2.81439	1.31182	2.46242	2.62876	0.223176	1.76215	0.231076	1.10179	0.113062	0.317861	0.0960501	0.608476	0.147697	0.545483	0.142163	0.353432	0.0487734	0.556243	0.0835201	0.849508	0.00546646	0.0217957	0.0034481	0.0299935	0.00235094	0.0350211	0.0271693	0.377775	1.11866	0.825941	0.738331	1.08042	1.32097	1.22265	1.01685
656	Gys1	Q9Z1E4	GYS1	2997	738	Glycogen [starch] synthase, muscle	0.609484	2.88093	2.88093	0.504589	2.85219	2.85219	-0.0466245	2.49258	2.49258	1.53256	2.57253	1.5722	1.52571	6.47747	2.16709	7.36624	1.41872	2.57186	1.53752	7.22095	0.968199	5.62784	2.88143	2.7888	0.0293389	0.175753	0.225475	0.0318181	0.961208	0.121462	0.00267587	0.074759	0.458921	0.0893549	0.603518	0.0267792	1.5211	1.50163	0.987201	1.07091	1.32045	1.23302	1.97203
465	Klhdc4	Q921I2	KLHDC4	54758	584	Kelch domain-containing protein 4	0.0858323	2.59394	2.59394	0.554772	2.63479	2.63479	-0.756283	2.54791	2.54791	1.78697	2.53765	2.5945	1.0613	3.04639	1.4998	6.03743	2.40704	5.43105	1.46894	6.21087	1.78215	5.84786	0.59202	4.45221	0.886557	0.0163318	0.385762	0.0190329	0.116588	0.0450554	0.5719	0.00289966	0.170302	0.00254388	0.414916	0.0276209	1.4703	2.61478	1.7784	1.04043	1.31938	1.26811	1.02705
961	Zmiz1	Q6P1E1	ZMIZ1	57178	1072	Zinc finger MIZ domain-containing protein 1	-8.89745	-6.08621	-8.89745	-9.9608	-7.18857	-9.9608	-9.97491	-7.85353	-9.97491	4.38545	5.42443	2.58955	0.00209701	0.0075153	0.00373402	0.0147186	0.00100346	0.00470037	0.00207172	0.00685529	0.00131638	0.00432366	0.000993691	0.0038823	4.11673e-05	0.000523817	0.000244498	0.000992695	3.7633e-06	0.000251896	0.000254304	0.000437894	0.00369043	0.00257308	0.0162511	0.0106586	1.52342	2.58069	1.69401	0.855546	1.31769	1.54018	1.96605
344	Ap3b2	Q9JME5	AP3B2	8120	1082	AP-3 complex subunit beta-2	-1.67142	1.93518	1.93518	0.428727	2.7721	2.7721	-0.65362	3.34789	3.34789	1.13491	0.506756	0.847355	0.628503	2.25355	0.313943	3.82426	2.90397	6.83101	1.34605	6.38104	0.635683	10.1816	0.946709	1.28347	0.346505	0.352944	0.151104	0.0732981	0.415479	0.311347	0.906746	0.479266	0.142117	0.232277	0.750094	0.256571	0.643642	2.23499	3.47242	1.28855	1.31703	1.0221	0.62533
253	Usp7	Q6A4J8	USP7	7874	1103	Ubiquitin carboxyl-terminal hydrolase 7	-0.755973	1.44817	1.44817	-2.29912	0.827424	-2.29912	-1.26354	0.321064	-1.26354	2.20291	1.34306	1.74933	0.651081	1.497	0.592147	2.72863	0.32106	1.16153	0.203187	1.77451	0.41652	0.838357	0.453449	1.24925	0.239965	0.0203337	0.043729	0.00626742	0.0453878	0.60439	0.228895	0.403146	0.0178104	0.793501	0.212267	0.320689	0.888432	2.40021	2.70162	0.976855	1.31682	1.34802	0.510881
654	Pafah1b1	P63005	PAFAH1B1	5048	410	Platelet-activating factor acetylhydrolase IB subunit beta	-2.7336	1.18198	-2.7336	-1.57822	1.52494	-1.57822	-2.38899	0.57936	-2.38899	2.00398	1.92273	1.58599	0.181621	1.06891	0.15035	2.26888	0.392873	1.31424	0.334895	2.87774	0.190916	1.49419	0.268542	0.853308	0.0741419	0.90229	0.00990881	0.0309968	0.16081	0.411694	0.0119472	0.733652	0.168864	0.429758	0.313924	0.0259424	0.99122	2.79192	2.81665	1.19738	1.31532	1.0985	1.80054
900	Hspg2	Q05793	HSPG2	3339	3707	Basement membrane-specific heparan sulfate proteoglycan core protein	-1.96191	1.09775	-1.96191	-6.36405	-3.10031	-6.36405	-2.39818	-0.629187	-2.39818	1.11541	1.7135	1.07692	0.52728	1.48006	0.256688	2.14021	0.0121403	0.0671296	0.0130956	0.116604	0.242057	0.646541	0.189703	0.410977	0.218425	0.546291	0.0766643	0.170588	0.0193421	0.0898055	0.0217756	0.0903689	0.202665	0.0837683	0.127347	0.196008	0.947493	1.90021	2.00552	1.94631	1.31409	0.67517	1.43562
62	Gnao1	P18872	GNAO1	2775	354	Guanine nucleotide-binding protein G(o) subunit alpha	-0.782805	1.33456	1.33456	-0.105244	1.91092	1.91092	-0.303599	2.84324	2.84324	2.03466	1.78363	2.52305	0.664862	2.44596	0.581236	2.52199	1.49516	3.3242	0.929647	3.76049	0.810229	4.8087	1.9681	7.17632	0.178536	0.0366224	0.291945	0.00923302	0.81091	0.0164578	0.363518	0.0411333	0.102655	0.00299882	0.916939	0.0132113	1.04561	1.35486	1.29576	1.19605	1.31402	1.09863	1.08655
156	Ash2l	Q91X20	ASH2L	9070	623	Set1/Ash2 histone methyltransferase complex subunit ASH2	-4.43862	-0.941745	-4.43862	-5.84737	-2.35524	-5.84737	-7.94675	-5.19218	-7.94675	1.32776	4.59094	3.7189	0.0461148	0.34879	0.271416	0.520603	0.0198231	0.0173687	0.0212006	0.195435	0.00468264	0.0273526	0.00405313	0.0197938	0.0470156	0.207269	0.20092	0.387521	2.61669e-05	2.56485e-05	0.000369761	0.00181014	0.00790884	0.00159365	0.00019103	0.027407	5.97701	1.96072	0.328043	1.01552	1.31363	1.29355	1.24304
763	Polr2h	Q923G2	POLR2H	5437	150	DNA-directed RNA polymerases I, II, and III subunit RPABC3	-0.443185	1.72524	1.72524	0.365877	2.83051	2.83051	4.03937	6.23901	6.23901	2.74876	2.71083	1.22522	0.778552	2.51678	0.735509	3.30635	1.98252	2.59223	1.28866	7.11327	21.0295	53.8271	16.4427	75.5317	0.25491	0.120561	0.446474	0.00178338	0.00194612	0.0466035	0.0592065	0.0168359	0.284647	0.0852517	0.590869	0.0595364	0.928738	1.72563	1.85804	0.98309	1.31354	1.33614	0.827777
601	Adam22	Q9R1V6	ADAM22	53616	904	Disintegrin and metalloproteinase domain-containing protein 22	-0.894663	1.04799	1.04799	-0.301283	2.56829	2.56829	0.438964	3.4246	3.4246	0.813232	0.9351	1.03173	0.927423	2.06764	0.537873	1.78989	1.43571	4.06082	0.81153	5.93107	1.35563	2.54812	1.74911	10.7376	0.829759	0.153733	0.367378	0.38107	0.709689	0.116118	0.389971	0.143258	0.319655	0.0929534	0.83638	0.172519	1.18107	1.13677	0.962495	2.03644	1.31317	0.644836	2.39792
132	Gnb1	P62874	GNB1	2782	340	Guanine nucleotide-binding protein G(I)/G(S)/G(T) subunit beta-1	-0.858849	1.01545	1.01545	0.0490979	1.60028	1.60028	-0.47542	2.01513	2.01513	2.07778	1.74282	1.55671	0.726477	2.00156	0.551392	2.02153	1.03462	1.62835	1.23712	3.03203	0.719257	3.3493	3.29903	4.04218	0.251175	0.0279124	0.119801	0.0083603	0.666666	0.0180793	0.291126	0.292046	0.937304	0.0534065	0.568065	0.0277515	0.795683	1.32584	1.66629	1.04834	1.31275	1.25222	1.34379
285	Septin4	P28661	SEPTIN4	5414	478	Septin-4	1.26907	4.1798	4.1798	3.12557	8.05704	8.05704	4.24828	6.96559	6.96559	3.4969	3.26142	1.63663	2.41007	8.11227	3.75638	18.1236	18.71	139.786	8.72751	266.324	19.0047	54.2606	27.2055	124.983	0.106923	0.00117367	0.00710271	0.000318492	0.00410417	0.000547745	0.00344155	0.0059484	0.0674586	0.250763	0.0230873	0.281359	1.46981	2.92665	1.99118	0.94302	1.30999	1.38915	0.932556
9	Hspa8	P63017	HSPA8	3312	646	Heat shock cognate 71 kDa protein	-1.29522	1.27796	-1.29522	-1.2926	1.54404	1.54404	-0.976738	1.63769	1.63769	3.42755	3.02076	3.82463	0.407474	1.62752	0.413283	2.42496	0.408215	1.58754	0.431434	2.9161	0.508128	2.29603	0.552848	3.11168	0.00171724	0.10202	0.0102267	0.000373634	0.00095332	0.0014472	0.0144934	0.00170623	0.00547124	0.00486226	0.0147984	0.000149751	1.00208	1.95057	1.94653	0.987992	1.30914	1.32505	1.23643
659	Calcoco1	Q8CGU1	CALCOCO1	57658	691	Calcium-binding and coiled-coil domain-containing protein 1	0.0243161	3.36552	3.36552	-0.535038	1.98739	1.98739	-0.682388	0.753077	0.753077	2.43532	1.19434	1.44109	1.017	3.40033	1.10721	10.3068	0.716185	1.75194	0.690141	3.96518	0.623133	1.68538	0.706445	1.63632	0.938954	0.00367012	0.753393	0.00372732	0.257039	0.0639228	0.356815	0.127182	0.518628	0.225333	0.482006	0.0362166	0.739176	1.36029	1.84028	0.67895	0.448777	0.660987	1.25491
975	Fbxo10	Q7TQF2	FBXO10	26267	950	F-box only protein 10	-0.0656321	1.99463	1.99463	-1.25855	0.991272	-1.25855	-1.50294	0.708488	-1.50294	2.75582	1.23975	2.11859	0.955527	2.63922	1.00079	3.98514	0.417965	1.25224	0.553438	1.98794	0.383935	1.63409	0.352834	1.21218	0.827416	0.00175461	0.99752	0.0177098	0.0575765	0.170288	0.0957946	0.510319	0.0172197	0.264401	0.141529	0.00761045	0.932305	1.97414	2.11749	0.890136	1.30741	1.46877	1.53339
382	Atp6v0c	P63082	ATP6V0C	527	155	V-type proton ATPase 16 kDa proteolipid subunit c	-1.151	1.58359	1.58359	-0.644149	2.34765	2.34765	-0.768036	3.09082	3.09082	0.994588	2.25873	0.769947	0.56192	1.65977	0.450314	2.99716	0.99714	2.79109	0.63987	5.08996	0.587216	2.59826	1.9891	8.51982	0.195791	0.210176	0.385778	0.101254	0.557001	0.0744746	0.140206	0.0055115	0.994335	0.169845	0.756062	0.182087	1.82169	2.35966	1.29531	2.27318	1.30674	0.57485	8.73992
831	Bicra	F8VPZ9	BICRA	29998	1578	BRD4-interacting chromatin-remodeling complex-associated protein	-1.21106	1.59715	1.59715	0.0867769	3.46111	3.46111	1.54333	3.65309	3.65309	2.8735	3.2809	2.97879	0.431952	1.58226	0.486415	3.02544	2.40523	5.66888	1.06199	11.0128	2.91466	12.5803	2.98256	11.0655	0.00177889	0.0350983	0.00133814	0.00134045	0.00903958	0.00052372	0.0232316	0.0711846	0.0202625	0.00105006	0.909451	0.0049109	1.09485	2.49779	2.28139	0.972266	1.30631	1.34357	0.547587
935	Tcf4	Q60722	TCF4	6925	670	Transcription factor 4	-1.40446	1.09025	-1.40446	-1.40994	0.796874	-1.40994	-1.32558	0.991153	-1.32558	2.553	1.83047	3.04796	0.377761	1.47873	0.389894	2.12911	0.447828	0.813201	0.376328	1.73733	0.398987	1.98777	0.435486	1.97414	0.00279896	0.420017	0.00402729	0.035424	0.111045	0.144924	0.434051	0.0147752	0.000895453	0.384401	0.0376385	0.277853	1.14014	1.87959	1.64857	1.10466	1.30543	1.18176	1.16574
1069	Erc1	Q99MI1	ERC1	23085	1120	ELKS/Rab6-interacting/CAST family member 1	-2.18343	0.835918	-2.18343	-1.45572	1.48188	1.48188	1.56084	2.1688	2.1688	2.08343	1.3485	2.00439	0.220151	1.39159	0.366416	1.78499	0.364574	1.28039	0.432292	2.79313	4.07503	4.4965	3.20209	2.95025	0.0890622	0.139249	0.00825218	0.0324807	0.225543	0.0448226	0.213336	0.202791	0.0439101	0.410525	0.0591475	0.00989941	1.0092	1.67277	1.65752	0.606353	1.30411	2.15074	1.50289
85	Camk2d	Q6PHZ2	CAMK2D	817	499	Calcium/calmodulin-dependent protein kinase type II subunit delta	-0.108539	2.41528	2.41528	-1.07695	2.19962	2.19962	-0.00341841	2.74183	2.74183	3.74379	1.25526	0.790298	1.35791	3.52015	0.927527	5.33424	0.47403	3.68595	0.678492	4.59358	1.18992	4.26808	0.997633	6.68917	0.375793	0.00686721	0.802897	0.000180388	0.700784	0.0555572	0.997334	0.0794941	0.458219	0.16207	0.711624	0.268511	1.16238	2.17716	1.87302	1.70174	1.43674	0.844281	2.55929
733	Rnps1	Q99M28	RNPS1	10921	305	RNA-binding protein with serine-rich domain 1	-1.12533	1.42413	1.42413	-0.682288	2.03467	2.03467	0.795625	3.28678	3.28678	1.26676	0.853855	1.10672	0.678421	1.91549	0.458397	2.68352	0.698739	2.27002	0.623176	4.09728	1.73583	9.7593	2.65332	9.61157	0.377548	0.289278	0.0541057	0.148664	0.382384	0.140006	0.379728	0.233192	0.21412	0.0802069	0.0782127	0.0949359	0.760503	1.82664	2.40189	1.12553	1.30385	1.15843	1.1429
744	Amer2	Q8CCJ4	AMER2	219287	672	APC membrane recruitment protein 2	0.526333	2.61381	2.61381	-0.712915	3.24982	3.24982	1.57215	3.7576	3.7576	2.72792	2.39733	2.29819	1.98904	3.58665	1.44026	6.12119	2.24916	3.90881	0.610086	9.5125	3.11374	13.5254	2.97348	8.77403	0.0337989	0.0345612	0.416544	0.00187101	0.0301481	0.0143366	0.163393	0.00400559	0.0999429	0.0637125	0.54771	0.00503277	0.702939	2.22477	3.16495	0.970777	1.30358	1.34282	0.43354
221	Ppfia3	P60469	PPFIA3	8541	1194	Liprin-alpha-3	2.16496	3.95447	3.95447	1.21483	3.93594	3.93594	2.13441	5.0477	5.0477	5.60435	1.95419	2.9504	5.64285	11.9898	4.48455	15.503	7.9011	15.305	2.32113	10.2643	4.39056	31.3567	7.01114	33.0757	0.00185487	2.48684e-06	0.0221338	0.00135379	0.153487	0.0111125	0.0977208	0.0716733	0.001121	0.00272805	0.387797	0.0357553	1.03571	1.68525	1.62714	1.30322	1.30336	1.0001	1.48922
212	Srsf5	O35326	SRSF5	6430	269	Serine/arginine-rich splicing factor 5	-0.339591	1.60277	1.60277	-0.725428	1.33238	1.33238	-0.812239	2.00769	2.00769	1.19407	1.62407	0.775809	0.790265	1.397	1.13068	3.03727	0.640788	2.19337	0.604817	2.51817	0.739672	4.02137	0.569497	3.97852	0.586625	0.491568	0.814335	0.0639636	0.383016	0.0624457	0.180808	0.0237645	0.367992	0.167568	0.232868	0.21833	1.03848	2.83198	2.72704	0.725826	1.30258	1.79462	0.763323
116	Csnk2a1	Q60737	CSNK2A1	1457	391	Casein kinase II subunit alpha	0.206129	2.22094	2.22094	-0.967226	2.3151	2.3151	0.307583	1.56294	1.56294	2.24007	1.5614	2.57333	1.15359	2.92074	1.19808	4.66198	0.588515	1.91734	0.511489	4.97638	1.39469	2.58287	1.23763	2.95455	0.671758	0.00575347	0.659753	0.0185279	0.314194	0.0274536	0.588501	0.0646171	0.176864	0.0666102	0.324903	0.00267099	0.975356	2.07411	2.12651	0.939136	1.29943	1.38365	1.51305
999	Elmo1	Q8BPU7	ELMO1	9844	727	Engulfment and cell motility protein 1	1.03867	4.07062	4.07062	-1.23856	1.29708	1.29708	-1.14433	0.905411	-1.14433	4.38251	2.06203	1.8237	3.10162	10.469	2.05433	16.8027	0.423795	1.42477	0.44028	2.45732	0.4524	1.7944	0.662236	1.87308	0.00137826	0.00166422	0.0995045	4.14471e-05	0.0871104	0.116301	0.266177	0.00866893	0.0942561	0.015007	0.262914	0.0163002	0.858248	2.08447	2.42874	1.29578	1.29874	1.00228	1.71343
753	Lrrfip1	Q3UZ39	LRRFIP1	9208	729	Leucine-rich repeat flightless-interacting protein 1	0.876317	4.11932	4.11932	-1.53967	1.67514	1.67514	-0.760359	1.83506	1.83506	2.0554	3.79658	0.668936	1.83568	4.69341	3.36905	17.3796	0.713458	2.2889	0.343964	3.19351	0.59035	3.56786	1.82537	2.13749	0.16968	0.0137932	0.0333197	0.00880248	0.150824	0.000159744	0.467663	0.0372583	0.35441	0.214321	0.449629	0.276581	2.0328	4.80625	2.36435	1.1076	1.29794	1.17185	2.77783
940	Asns	Q61024	ASNS	440	561	Asparagine synthetase [glutamine-hydrolyzing]	-3.91222	-1.29383	-3.91222	-2.85558	-0.390852	-2.85558	-3.55596	-1.80657	-3.55596	1.31994	1.46015	1.49189	0.0664209	0.273022	0.0671578	0.407868	0.138161	0.450786	0.176713	0.762679	0.0951274	0.28587	0.0850256	0.247116	0.173005	0.315085	0.0478691	0.316269	0.0544912	0.0346614	0.0426265	0.0933416	0.0336825	0.0322189	0.0786091	0.55441	1.07785	1.93628	1.79643	1.06602	1.29613	1.21585	1.19925
889	Hpca	P84075	HPCA	3208	193	Neuron-specific calcium-binding protein hippocalcin	-1.11283	1.56507	1.56507	-1.1503	1.23014	1.23014	-1.60402	2.20042	2.20042	3.09941	1.57563	1.52179	0.828702	2.78453	0.462386	2.95891	0.450532	1.35098	0.491319	2.34589	0.32896	1.99404	0.413677	4.59613	0.476645	0.123873	0.23502	0.000795401	0.190573	0.161372	0.119107	0.0265687	0.0300752	0.126888	0.034181	0.0559406	0.649611	1.01707	1.56566	1.16425	0.957127	0.822096	1.33342
96	Syngr3	Q8R191	SYNGR3	9143	229	Synaptogyrin-3	-0.466131	1.4739	1.4739	-0.517574	1.50834	1.50834	-0.361163	1.20216	1.20216	3.14564	1.41531	2.68261	0.727974	1.85612	0.723903	2.77771	0.858697	2.0758	0.698546	2.84482	0.778537	2.30084	0.899263	1.77768	0.00624188	0.0245914	0.0388344	0.000715086	0.128399	0.0498914	0.584286	0.038432	0.483284	0.0253945	0.338674	0.0020768	1.01664	1.93589	1.9042	1.02236	1.2936	1.26531	1.09773
1061	Cryzl1	Q921W4	CRYZL1	9946	348	Quinone oxidoreductase-like protein 1	0.16033	2.63591	2.63591	-0.927465	1.49261	1.49261	-1.45992	0.734587	-1.45992	1.73107	1.11562	1.39176	1.11754	4.51945	2.86616	6.21567	0.525781	1.86055	0.832057	2.81397	0.410355	1.66392	0.363513	1.1595	0.795078	0.0351903	0.333345	0.018575	0.0766275	0.159354	0.113828	0.74881	0.0483371	0.162458	0.696329	0.0405734	2.06877	1.77543	0.858203	0.806632	1.29092	1.60039	1.76409
552	Sestd1	Q80UK0	SESTD1	91404	696	SEC14 domain and spectrin repeat-containing protein 1	-0.100643	1.97	1.97	0.188357	2.26135	2.26135	0.470678	1.87539	1.87539	3.8093	1.45522	1.11737	1.062	3.25244	0.932617	3.91768	1.73851	2.43482	1.13947	4.79441	1.38576	2.32107	1.84812	3.66901	0.808185	0.0110904	0.822865	0.000155131	0.294617	0.0787793	0.311288	0.0350578	0.34904	0.0763291	0.846669	0.076318	1.10793	1.55419	1.40279	1.26163	1.29028	1.02271	1.39165
210	Snrnp200	Q6P4T2	SNRNP200	23020	2136	U5 small nuclear ribonucleoprotein 200 kDa helicase	-1.30912	1.32949	1.32949	-1.34061	0.288492	-1.34061	0.38215	2.61149	2.61149	1.79492	0.959587	2.63988	0.56485	1.1875	0.403568	2.51314	0.394854	1.06845	0.396335	1.22136	1.55443	6.11133	1.30328	3.38493	0.0160353	0.820125	0.0763744	0.0222006	0.465492	0.109752	0.623775	0.373794	0.0342093	0.898857	0.00229151	0.619328	0.806132	2.70971	3.36138	1.12829	1.28039	1.1348	1.34096
380	Atp6v0a1	Q9Z1G4	ATP6V0A1	535	839	V-type proton ATPase 116 kDa subunit a 1	-1.48545	1.60758	1.60758	-0.0274253	2.9409	2.9409	1.07659	3.71343	3.71343	1.18891	2.16314	2.36503	0.387467	2.37693	0.357136	3.0474	4.06046	7.11442	0.98117	7.67889	2.10905	4.79422	5.47828	13.1176	0.0647278	0.183967	0.168519	0.158429	0.444249	0.00686845	0.0543091	0.0362975	0.00431485	0.0370882	0.988215	0.290561	1.36878	1.64003	1.19817	1.48503	1.27921	0.861402	6.12212
574	Cbx3	P23198	CBX3	11335	183	Chromobox protein homolog 3	-0.612757	2.62322	2.62322	0.3252	2.32879	2.32879	0.121013	2.77003	2.77003	3.34421	2.70869	1.34282	0.960942	3.80352	0.653946	6.16122	2.11163	4.0356	1.25284	5.02385	1.0875	6.82124	2.29122	6.56868	0.913806	0.0965934	0.0891837	0.000452681	0.868759	0.0135808	0.164945	0.00195575	0.33822	0.0454129	0.745583	0.204351	0.863084	2.06807	2.39614	1.26826	1.27669	1.00664	0.924294
1114	Apc2	Q9Z1K7	APC2	10297	2274	Adenomatous polyposis coli protein 2	0.294062	3.08366	3.08366	-0.931596	1.21897	1.21897	-1.11901	1.28836	1.28836	1.33716	0.983355	2.10638	1.22609	4.98728	2.07775	8.47763	0.524278	1.18652	0.546927	2.32781	0.460409	2.16097	0.883448	2.4425	0.439666	0.106535	0.477561	0.0460091	0.103907	0.109068	0.544161	0.139083	0.0352193	0.513162	0.139354	0.00782747	1.70052	2.1697	1.27591	1.00348	1.27641	1.27198	1.25833
1084	Phkg2	Q9DB30	PHKG2	5261	406	Phosphorylase b kinase gamma catalytic chain, liver/testis isoform	-0.152361	2.62035	2.62035	-1.34434	0.990222	-1.34434	-1.5555	0.318604	-1.5555	1.35152	3.07332	2.57689	1.17157	2.3044	0.899777	6.14898	0.482156	1.15862	0.393835	1.98649	0.340211	1.24712	0.362344	0.575066	0.693048	0.116224	0.758444	0.0445121	0.000844658	0.321543	0.00171352	0.313443	0.0280725	0.373354	0.0054184	0.00264918	1.27326	3.40567	2.67477	1.65787	1.27631	0.769851	0.891944
1042	Cth	Q8VCN5	CTH	1491	398	Cystathionine gamma-lyase	-3.39903	0.111151	-3.39903	-2.72329	-0.361469	-2.72329	-2.7094	-0.605169	-2.7094	1.5967	1.12988	2.13087	0.104749	0.571855	0.0947962	1.08009	0.19897	0.652378	0.151428	0.778372	0.154571	0.387151	0.152893	0.657394	0.0253105	0.453794	0.0924408	0.877871	0.108207	0.2224	0.0741509	0.538451	0.0135058	0.146039	0.00739827	0.491789	1.03145	2.41049	2.33699	1.13974	1.27624	1.11976	1.11803
431	Opa1	P58281	OPA1	4976	960	Dynamin-like 120 kDa protein, mitochondrial	-0.559052	1.68525	1.68525	-1.50577	1.70885	1.70885	-1.4321	1.08498	-1.4321	2.75985	1.48034	1.21664	0.863462	2.5571	0.678748	3.21595	0.861251	1.84561	0.352143	3.26901	0.636504	2.12135	0.370591	1.68713	0.595569	0.0113139	0.330751	0.00173838	0.033087	0.167996	0.0385969	0.324885	0.702512	0.209286	0.348743	0.060724	0.622941	1.60493	2.57638	0.792467	1.27613	1.61032	1.59257
48	Smarca2	Q6DIC0	SMARCA2	6595	1577	Probable global transcription activator SNF2L2	-1.55216	1.68357	1.68357	1.52285	3.8471	3.8471	2.76302	4.85756	4.85756	1.59359	3.55764	3.08133	0.341	1.09816	0.46807	3.21222	3.5326	14.3911	2.87358	12.5909	6.96259	28.9916	6.78817	23.867	0.0850441	0.819695	0.311822	0.0254923	0.005278	0.000276921	0.00353485	0.0033384	0.0588565	0.000829213	0.0577276	0.0198033	1.13771	3.73167	3.27999	0.828846	1.27574	1.53917	0.88496
1106	Cbln1	Q9R171	CBLN1	869	193	Cerebellin-1	-1.38556	1.46153	1.46153	-0.862626	1.70572	1.70572	0.458981	3.87099	3.87099	2.91529	0.968774	1.82353	0.382741	1.49326	0.404446	2.75399	0.833807	2.05844	0.549951	3.26191	2.66569	14.6313	1.37457	3.1012	0.00795255	0.103024	0.00121538	0.00249443	0.224072	0.107455	0.399456	0.179777	0.293652	0.0330113	0.0864804	0.0150132	1.0423	2.3525	2.25702	0.986367	1.27556	1.29319	0.974433
347	Bclaf1	Q8K019	BCLAF1	9774	919	Bcl-2-associated transcription factor 1	-0.416097	2.02293	2.02293	0.312428	3.94863	3.94863	1.22277	3.54799	3.54799	0.683622	0.725382	0.755445	0.74945	2.39616	1.55629	4.06407	1.62165	2.51974	1.2418	15.4403	2.33394	11.6964	2.61573	11.2318	0.739564	0.448574	0.629372	0.207194	0.216031	0.188199	0.487429	0.280365	0.175612	0.195234	0.797211	0.321524	0.794167	2.16344	2.72417	0.38244	1.27556	3.33531	0.567239
71	Nsf	P46460	NSF	4905	744	Vesicle-fusing ATPase	-0.68516	1.44991	1.44991	-0.419224	1.53384	1.53384	-0.401998	1.24429	1.24429	2.4597	1.49633	1.41842	0.828889	2.73191	0.621937	2.58792	0.949174	2.85779	0.747827	2.89555	0.756809	2.36902	0.793926	2.00381	0.478692	0.0776752	0.22048	0.00346973	0.618131	0.0318915	0.624942	0.120406	0.874642	0.0381575	0.569615	0.0445909	0.882897	1.20753	1.36769	1.17668	1.27472	1.08331	1.45162
1001	Palm2	Q8BR92	PALM2AKAP2	445815	376	Paralemmin-2	-0.527749	2.03857	2.03857	1.83191	5.15211	5.15211	-0.745501	2.25897	2.25897	2.50538	4.58356	1.56828	0.771641	2.159	0.693636	4.10838	10.7192	35.5582	3.56008	14.3989	0.596461	4.78651	1.28581	4.01188	0.00312338	0.135248	0.150257	0.0126648	0.187538	2.60878e-05	0.27944	0.0707866	0.027022	0.0303018	0.0972761	0.12194	1.12348	2.42546	2.15888	1.24982	1.27461	1.01983	1.01659
236	Macroh2a1	Q9QZQ8	MACROH2A1	9555	372	Core histone macro-H2A.1	2.37538	4.93907	4.93907	1.79795	3.671	3.671	3.06207	4.97374	4.97374	2.82632	1.88043	1.92689	5.18874	20.6394	7.41214	30.6767	6.73412	6.74165	3.47727	12.7374	8.35171	29.6864	12.3025	31.4229	0.0244738	0.00430454	0.00743627	0.0014917	0.0517003	0.0407274	0.0131695	0.0335287	0.0118335	0.0366386	0.114477	0.0726626	1.23473	1.8943	1.53418	0.864351	1.27449	1.47451	0.86421
303	Vps33b	P59016	VPS33B	26276	617	Vacuolar protein sorting-associated protein 33B	2.94373	5.31137	5.31137	1.43799	4.5404	4.5404	1.76637	4.77469	4.77469	2.29853	3.26091	1.68043	9.52467	17.9757	7.69399	39.7083	11.0894	21.2942	2.70942	23.2699	3.67106	27.3731	3.40196	16.385	0.0050289	0.0464452	0.0653212	0.00696031	0.0280761	0.0811963	0.0034744	0.000548389	0.0725502	0.0208721	0.27928	0.113127	0.846825	2.81515	3.32436	1.04831	1.2744	1.21567	0.699657
470	Dsp	E9Q557	DSP	1832	2883	Desmoplakin	0.464699	5.20436	5.20436	-4.03228	2.95888	-4.03228	-3.60754	0.0688876	-3.60754	1.33645	1.0354	0.900316	1.38003	36.8696	2.91889	6.02196	1.13085	0.0611171	0.433209	7.7752	0.0863109	1.04891	0.159106	0.0820392	0.577286	0.413726	0.0460835	0.298144	0.112684	0.903553	0.353042	0.0921727	0.817614	0.330331	0.52364	0.125801	0.701568	0.207999	0.296477	0.331696	1.27348	3.83929	1.61254
1010	Tbc1d17	Q8BYH7	TBC1D17	79735	645	TBC1 domain family member 17	-0.700893	1.55192	1.55192	-1.19549	0.917509	-1.19549	-1.46873	0.740964	-1.46873	1.55457	1.38834	1.35857	0.615191	1.90609	0.824627	2.93207	0.43664	1.29906	0.581642	1.88885	0.3613	1.45128	0.367842	1.67129	0.535114	0.0829262	0.551083	0.0278886	0.040894	0.560082	0.120864	0.105866	0.0571298	0.125213	0.146061	0.0437952	1.35586	1.95882	1.44471	1.0115	1.2734	1.25891	1.41854
540	Riox1	Q9JJF3	RIOX1	79697	603	Ribosomal oxygenase 1	1.12558	2.52215	2.52215	0.747615	2.98686	2.98686	1.09596	3.95514	3.95514	2.25018	4.62411	2.68098	2.18189	5.74437	2.50962	3.78618	2.9321	5.54033	1.67901	7.92745	3.11106	15.5101	2.13756	9.69371	0.0887797	0.011739	0.0461727	0.00562115	0.0122791	0.0153732	0.187201	2.37625e-05	0.0213642	0.00208461	0.427609	0.00929968	1.03915	0.838325	0.806742	0.903446	1.2719	1.40784	1.02592
607	Vipas39	Q8BGQ1	VIPAS39	63894	491	Spermatogenesis-defective protein 39 homolog	1.65462	4.17525	4.17525	0.390923	3.28494	3.28494	0.0524272	3.52198	3.52198	2.32724	1.15699	1.7149	4.36922	11.0463	3.1484	18.0666	5.28333	9.60946	1.31123	9.74688	1.61775	11.4874	1.03701	6.01441	0.0250168	0.0645221	0.0839209	0.00470712	0.319944	0.0998754	0.929539	0.0696636	0.0744759	0.0192798	0.714979	0.14241	0.780474	2.07845	2.66306	1.08311	1.27081	1.17329	0.911962
21	Eef1a1	P10126	EEF1A1	1915	462	Elongation factor 1-alpha 1	-1.41157	1.08391	-1.41157	-1.14108	0.853712	-1.14108	-1.16373	0.849505	-1.16373	1.45888	3.06928	3.13909	0.465139	1.97087	0.375903	2.11977	0.507151	1.43516	0.453421	1.80714	0.446356	1.80188	0.515844	1.42094	0.0529914	0.290975	0.0622251	0.0347633	0.000852542	0.00464643	0.00913649	0.0200571	0.0222831	0.0185993	0.000725949	0.010776	1.06858	1.36476	1.27717	1.32225	1.26889	0.959647	1.05598
342	Tmod2	Q9JKK7	TMOD2	29767	351	Tropomodulin-2	-0.0235956	1.58116	1.58116	-0.632247	2.1512	2.1512	2.50412	4.57962	4.57962	1.15169	3.31418	0.323338	0.983778	2.80225	1.31465	2.9921	2.05782	3.98726	0.645171	4.44196	5.67305	19.9602	17.517	23.9112	0.965765	0.0705196	0.587844	0.0865338	0.187045	0.0117602	0.000485083	0.0398581	0.566166	0.476295	0.776041	0.474966	0.993446	1.3547	1.36364	0.743415	1.26875	1.70665	14.3384
453	Med7	Q9CZB6	MED7	9443	233	Mediator of RNA polymerase II transcription subunit 7	-2.07673	0.977596	-2.07673	-0.796168	2.17481	2.17481	-0.234925	2.45475	2.45475	2.94217	3.3876	2.27461	0.237051	1.36701	0.427467	1.96918	0.912913	3.65604	0.575877	4.51525	0.849729	4.32989	0.949961	5.48219	0.00666468	0.310243	0.00114242	0.0611777	0.73604	0.000409639	0.939344	0.00333379	0.916107	0.0368108	0.413018	0.00531363	1.27453	1.82671	1.43324	0.706789	1.26811	1.79418	0.962152
371	Dmxl2	Q8BPN8	DMXL2	23312	3032	DmX-like protein 2	0.41574	2.81163	2.81163	0.897237	3.15877	3.15877	-0.405539	2.03088	2.03088	1.76108	1.02081	1.08159	2.34809	7.02078	1.33398	6.49772	3.3119	8.93065	1.8625	6.24226	0.754954	4.08654	0.884809	1.79815	0.0857719	0.0639928	0.444533	0.0173347	0.469865	0.0953213	0.844079	0.204212	0.0828731	0.0856449	0.416625	0.124915	0.816474	1.1732	1.43691	1.43717	1.26764	0.882044	1.52802
618	Med11	Q9D8C6	MED11	400569	117	Mediator of RNA polymerase II transcription subunit 11	-1.43026	1.51928	1.51928	-1.5917	1.65447	1.65447	-0.0363315	2.72301	2.72301	3.11069	1.73659	0.886001	0.399528	1.50147	0.371064	2.86648	1.52493	3.14809	0.33178	2.91219	1.00659	6.60251	0.975131	2.12454	0.00318957	0.146226	0.000775007	0.00336524	0.988305	0.0183406	0.966664	0.162209	0.542911	0.130017	0.418857	0.211764	1.00645	2.41709	2.40161	1.08365	1.26608	1.16835	0.726895
663	Chtop	Q9CY57	CHTOP	26097	249	Chromatin target of PRMT1 protein	-0.674065	1.9791	1.9791	-0.61046	0.985272	0.985272	1.49649	3.10357	3.10357	1.54049	1.29341	1.10401	0.676835	2.24861	0.626738	3.94248	0.925147	1.67134	0.654988	1.97969	3.6013	8.59541	2.82155	5.18194	0.429268	0.0323884	0.0663713	0.028808	0.245625	0.20034	0.0508848	0.101679	0.877366	0.078703	0.277166	0.390652	0.954335	2.2178	2.32392	1.03062	1.26493	1.22735	0.778349
105	Cdk19	Q8BWD8	CDK19	23097	501	Cyclin-dependent kinase 19	-2.19288	0.199822	-2.19288	-0.975574	1.53312	1.53312	-1.09734	1.14617	1.14617	0.938556	1.18905	1.78851	0.218714	1.03653	0.302442	1.14856	0.598404	2.00077	0.508537	2.89411	0.467377	2.08055	0.634791	2.21326	0.115198	0.931823	0.221234	0.71915	0.195847	0.0647071	0.209666	0.0665798	0.243095	0.0373537	0.225086	0.0162738	0.94478	1.40128	1.48318	0.683229	1.2646	1.85092	0.958129
130	Tra2b	P62996	TRA2B	6434	288	Transformer-2 protein homolog beta	0.56342	2.97192	2.97192	0.079693	2.59228	2.59228	0.413353	2.78802	2.78802	0.750097	1.00054	0.855905	1.47777	3.65591	2.50456	7.8458	1.05679	4.92484	1.23579	6.03049	1.82655	6.90679	1.33178	6.46415	0.595169	0.278816	0.402224	0.177788	0.0998757	0.197355	0.717907	0.171422	0.943147	0.139346	0.814138	0.153392	1.11955	2.71202	2.42242	0.66057	1.26372	1.91307	1.17346
906	Ppp1r21	Q3TDD9	PPP1R21	129285	780	Protein phosphatase 1 regulatory subunit 21	0.719899	3.17346	3.17346	-0.240142	2.05885	2.05885	-0.721675	1.10453	1.10453	2.04152	1.47409	2.11179	1.88111	4.80426	1.64707	9.02209	1.12401	2.98684	0.846662	4.16654	0.606393	2.15028	1.93275	1.33588	0.122731	0.0243308	0.352664	0.00908831	0.387974	0.0335667	0.518948	0.559394	0.836464	0.0077305	0.765411	0.20811	1.01184	2.37226	2.3445	1.15562	1.26323	1.09312	1.21559
627	Sltm	Q8CH25	SLTM	79811	1031	SAFB-like transcription modulator	0.579331	3.12055	3.12055	-0.0560787	4.01758	4.01758	1.61767	4.31659	4.31659	0.636023	0.88966	1.77102	1.49416	2.90624	2.63096	8.69719	1.52104	3.94615	0.961875	16.1962	3.20418	19.9261	3.06878	16.1767	0.524677	0.327573	0.407587	0.231194	0.138256	0.128926	0.328089	0.173084	0.285292	0.0505832	0.94171	0.0169427	1.47124	3.77561	2.56627	0.835538	1.26165	1.50999	0.979074
289	Ddx6	P54823	DDX6	1656	483	Probable ATP-dependent RNA helicase DDX6	-2.46517	0.963391	-2.46517	-0.546644	1.68382	1.68382	-0.352076	1.4276	1.4276	1.25089	1.00174	1.81548	0.232286	1.03524	0.181096	1.94989	0.967089	2.18331	0.684611	3.21278	0.783456	1.12463	0.895307	2.68998	0.056119	0.919468	0.0600173	0.228519	0.453549	0.764396	0.724789	0.0996006	0.921354	0.0297523	0.165815	0.0152938	0.978045	2.36967	2.42286	1.2545	1.25811	1.00287	0.667276
307	Grn	P28798	GRN	2896	589	Progranulin	-0.666454	1.25264	1.25264	-2.05797	0.579159	-2.05797	-0.503126	2.17087	2.17087	0.659999	1.12077	0.373305	0.649811	1.64145	0.630054	2.38278	0.240153	1.49398	0.319573	1.33378	1.62584	1.75666	0.705576	4.50295	0.602108	0.57409	0.565317	0.218777	0.528295	0.201464	0.565437	0.0757235	0.423346	0.623775	0.444358	0.746754	0.848284	1.82493	2.15132	0.874884	1.25715	1.43694	1.16656
30	Med23	Q80YQ2	MED23	9439	1367	Mediator of RNA polymerase II transcription subunit 23	-2.29886	0.805235	-2.29886	-0.0212022	2.35178	2.35178	-0.220599	2.07563	2.07563	0.888743	3.03904	3.71641	0.203223	1.24718	0.230915	1.74743	1.062	4.25267	0.985411	5.10454	0.858209	3.66953	0.8944	4.21527	0.129198	0.784943	0.140441	0.227006	0.722261	0.000914032	0.747683	0.00319421	0.873936	0.000192128	0.97067	0.00191198	0.714155	1.75943	2.46366	0.628511	1.25575	1.99797	0.930556
250	Rps23	P62267	RPS23	6228	143	40S ribosomal protein S23	-1.11185	1.35254	1.35254	-0.439693	1.7894	1.7894	0.991087	2.69188	2.69188	2.67336	1.98708	1.90254	0.462701	2.01853	0.625316	2.55362	1.01982	2.73202	0.737291	3.45671	2.87469	6.16253	1.98768	6.46155	0.111292	0.117652	0.160688	0.00212147	0.368582	0.0103019	0.14101	0.189199	0.969326	0.0189551	0.514343	0.0125157	1.01498	1.58517	1.56178	0.751032	1.25302	1.66839	1.21949
1092	Jph1	Q9ET80	JPH1	56704	660	Junctophilin-1	0.577718	2.08358	2.08358	2.39709	4.9104	4.9104	-0.968293	2.51543	2.51543	1.35998	1.3132	2.92582	1.49249	2.90161	1.49372	4.23857	13.0372	24.9929	5.26738	30.073	0.511111	5.7177	0.808013	5.25083	0.168653	0.156847	0.474262	0.043654	0.119437	0.0486186	0.536634	0.117754	0.00906154	0.00118626	0.11909	0.0329001	1.01742	1.82913	1.79782	1.01658	1.25217	1.23176	0.751507
764	Usp11	Q99K46	USP11	8237	921	Ubiquitin carboxyl-terminal hydrolase 11	0.399931	2.30982	2.30982	-0.782402	1.45345	1.45345	-1.4668	0.523134	-1.4668	1.79691	1.29114	0.995835	1.31944	2.68217	1.36331	4.95823	0.608214	0.945899	0.581398	2.73861	0.361784	1.05938	0.52281	1.43707	0.2078	0.0159621	0.263444	0.0365169	0.0511515	0.89521	0.170274	0.318712	0.307635	0.791432	0.250767	0.100964	0.840523	2.30966	2.74788	0.813478	1.24942	1.5359	0.969615
536	Cep170	Q6A065	CEP170	9859	1588	Centrosomal protein of 170 kDa	1.23146	4.27755	4.27755	0.25458	3.79668	3.79668	0.780472	3.25101	3.25101	2.20028	2.42642	2.45174	2.38951	8.53764	2.34804	19.3941	5.45442	13.8968	1.19299	8.55885	1.71769	9.52032	1.98087	8.11236	0.203448	0.0176359	0.0664593	0.00630547	0.0400039	0.00374614	0.427417	0.0367171	0.00922528	0.00353398	0.843597	0.00662618	1.5006	2.83612	1.89	1.5271	1.24851	0.817572	1.49591
188	Rpl30	P62889	RPL30	6156	115	60S ribosomal protein L30	-0.874804	0.931235	0.931235	-1.04896	1.54257	1.54257	0.613671	2.92894	2.92894	0.69881	0.893037	1.0054	0.545328	1.67566	0.74214	1.90691	0.872361	2.91312	0.483316	2.54741	1.58138	3.33293	1.53015	7.6155	0.342431	0.297852	0.435596	0.200074	0.690195	0.127927	0.627839	0.380511	0.756418	0.168139	0.0987647	0.213276	0.958121	1.417	1.47894	0.704031	1.24516	1.76862	1.54333
377	Phgdh	Q61753	PHGDH	26227	533	D-3-phosphoglycerate dehydrogenase	-3.51104	-0.5498	-3.51104	-4.58478	-1.67959	-4.58478	-4.7841	-2.68793	-4.7841	1.42771	4.86728	3.31445	0.0877144	0.425751	0.138169	0.683115	0.0421069	0.0895243	0.0416718	0.312171	0.0362947	0.155186	0.0388581	0.152749	0.0373496	0.1924	0.0589889	0.5216	6.27067e-05	1.35743e-05	0.00992084	0.0157323	0.000718722	0.000484789	0.000499359	0.0205748	1.66918	1.9963	1.19597	1.05965	1.24419	1.17415	1.43678
317	Xrn2	Q9DBR1	XRN2	22803	951	5'-3' exoribonuclease 2	-0.789069	0.815291	0.815291	0.699451	2.31601	2.31601	-0.377635	1.81743	1.81743	0.66469	3.10248	2.54265	0.578718	1.04242	0.840025	1.75965	1.62389	3.511	1.64288	4.97953	0.907634	3.52454	0.769698	2.33291	0.414814	0.943003	0.598827	0.216426	0.590686	0.000789811	0.6268	0.0143469	0.0901368	0.00286648	0.527047	0.00932442	1.24861	2.10015	1.68199	0.860203	1.24413	1.44632	0.692822
214	Wnk1	P83741	WNK1	65125	2377	Serine/threonine-protein kinase WNK1	3.82954	6.4453	6.4453	2.29417	5.4739	5.4739	1.75387	4.49363	4.49363	2.69492	2.1462	3.19709	14.217	34.2735	16.4455	87.1422	8.89045	37.4063	4.90472	44.4434	4.28601	22.5277	3.37263	9.15134	0.0217771	0.00201874	0.106822	0.00223922	0.0534776	0.028101	0.00714166	0.0142762	0.0290929	0.000635202	0.0393151	0.0167723	1.42395	3.15924	2.21865	1.23099	1.24255	1.00939	0.884867
856	Mamld1	P0C6A2	MAMLD1	10046	803	Mastermind-like domain-containing protein 1	-1.88098	0.792473	-1.88098	-1.01442	0.548619	-1.01442	-3.81262	-1.39891	-3.81262	2.76981	0.887286	1.52294	0.2715	1.1428	0.30578	1.73204	0.529149	0.782384	0.495028	1.46268	0.113305	0.379214	0.0711681	0.330734	0.010621	0.751702	0.001699	0.0938862	0.129633	0.238716	0.176243	0.165187	0.146446	0.206903	0.0299959	0.0641953	1.15881	1.88183	1.62393	1.0289	1.24164	1.20676	1.29035
870	H1-5	P43276	H1-5	3009	223	Histone H1.5	-0.64625	2.23498	2.23498	-0.306367	1.93079	1.93079	1.99018	5.44457	5.44457	3.53434	1.04986	0.83617	0.821344	3.77867	0.638939	4.70757	1.01475	1.71029	0.808676	3.81265	9.99221	24.4217	3.97286	43.5489	0.367989	0.0144075	0.128496	0.000292184	0.193507	0.174154	0.127785	0.0891531	0.966364	0.166291	0.532301	0.145824	0.737471	1.54399	2.09362	0.948006	1.23932	1.3073	1.04276
91	Glul	P15105	GLUL	2752	373	Glutamine synthetase	-0.674949	1.32469	1.32469	-0.818956	1.36412	1.36412	-0.280974	1.21067	1.21067	2.40306	0.935963	1.70051	0.626355	2.05117	0.751024	2.50479	0.566852	2.32046	1.06267	2.57418	0.823035	2.31445	0.841459	1.9064	0.377779	0.00395312	0.580854	0.0171335	0.724398	0.115888	0.743777	0.294503	0.225718	0.0211738	0.827915	0.0199292	1.42471	1.51299	1.06197	1.18821	1.23899	1.04274	1.46904
783	Nap1l1	P28656	NAP1L1	4673	391	Nucleosome assembly protein 1-like 1	-3.1849	-0.854643	-3.1849	-1.5724	0.769443	-1.5724	-3.28099	-1.61163	-3.28099	1.60524	0.817	1.17363	0.141129	0.289079	0.109964	0.553002	0.336249	1.70461	0.414229	1.66614	0.129226	0.327228	0.102879	0.259545	0.139601	0.314684	0.0248176	0.478415	0.152405	0.248833	0.307589	0.404344	0.067046	0.560135	0.577698	0.552388	1.34387	2.36871	1.76261	1.72475	1.23823	0.717921	11.3876
652	Hdgfl2	Q3UMU9	HDGFL2	84717	669	Hepatoma-derived growth factor-related protein 2	-1.09821	1.41316	1.41316	-0.945938	3.07903	3.07903	0.0813731	2.6007	2.6007	2.07832	1.3564	1.19084	0.467096	1.37705	0.534011	2.66319	1.41306	5.61896	0.519092	8.45044	1.05802	3.42213	1.29447	6.06583	0.011994	0.130394	0.119574	0.00834984	0.883129	0.065612	0.666943	0.0440153	0.655281	0.125428	0.0644402	0.222007	1.05189	2.39176	2.27378	0.920079	1.2367	1.34413	0.412002
158	Ruvbl2	Q9WTM5	RUVBL2	10856	463	RuvB-like 2	-1.22059	1.41554	1.41554	1.30956	3.69287	3.69287	1.18986	3.67523	3.67523	1.3141	4.6428	4.15745	0.478053	1.90451	0.429106	2.66759	3.34793	8.55984	2.47866	12.932	3.19017	7.1816	2.2813	12.7748	0.108838	0.148836	0.151188	0.0485173	0.0399681	2.27616e-05	0.00366915	5.49801e-05	0.00642873	0.000427741	0.0269019	6.95908e-05	1.07852	1.73199	1.6059	1.20154	1.23654	1.02913	0.874949
329	Rpl6	P47911	RPL6	6128	296	60S ribosomal protein L6	-1.46918	0.659242	-1.46918	-0.19704	2.47042	2.47042	1.13462	2.81002	2.81002	1.17606	1.89646	0.894128	0.438004	1.27991	0.361187	1.57925	0.872338	2.00471	0.994091	5.54205	3.69422	4.44381	2.19561	7.01295	0.121044	0.649301	0.0666711	0.343442	0.305675	0.0250888	0.301643	0.0126923	0.783153	0.127606	0.986174	0.272051	0.956151	1.52561	1.59557	1.1595	1.23643	1.06634	1.20279
370	Znf346	Q9R0B7	ZNF346	23567	294	Zinc finger protein 346	1.01163	2.71036	2.71036	0.898703	3.44083	3.44083	1.37929	3.76978	3.76978	3.70864	1.91517	2.4098	2.74623	6.54484	2.01618	6.13495	4.11043	10.8591	1.86439	8.48433	2.65493	13.6401	2.60141	11.3302	0.0198229	0.000195595	0.1484	0.000289894	0.0221328	0.0121572	0.0334238	0.0130009	0.0613974	0.00389227	0.309963	0.0417454	0.658195	1.15844	1.76002	0.896523	1.23584	1.37848	0.87394
42	Hsp90ab1	P11499	HSP90AB1	3326	724	Heat shock protein HSP 90-beta	-2.58815	-0.382496	-2.58815	-2.47009	-0.37167	-2.47009	-2.37444	-0.494497	-2.37444	1.41738	2.61755	4.47417	0.166299	0.666119	0.167115	0.767109	0.203422	0.619912	0.18048	0.772887	0.209714	0.709809	0.192851	0.487819	0.0382488	0.567355	0.0736648	0.612328	0.00563908	0.0391247	0.0024124	0.0307707	0.00010751	0.0163017	3.3561e-05	0.0688612	1.02167	1.42109	1.39095	1.01668	1.234	1.21376	0.980631
239	Tcp1	P11983	TCP1	6950	556	T-complex protein 1 subunit alpha	-3.57905	-0.953171	-3.57905	-4.1273	-1.93589	-4.1273	-4.41853	-1.96802	-4.41853	1.39942	4.47138	2.74294	0.15991	0.414594	0.0836753	0.516496	0.0725623	0.145906	0.0572215	0.261359	0.0563362	0.187425	0.0467618	0.255604	0.0398638	0.271909	0.0750586	0.223397	3.37772e-05	0.000329801	0.000332927	0.0130969	0.0355389	0.00180744	0.0120232	0.0938034	0.700493	1.53677	2.19383	1.3387	1.23357	0.921468	0.962359
1048	Rab14	Q91V41	RAB14	51552	215	Ras-related protein Rab-14	-0.919769	2.32353	2.32353	-1.53404	0.647331	-1.53404	-0.890155	0.712633	-0.890155	1.58146	1.25056	1.64685	0.528593	5.00557	0.985721	1.49588	0.604597	0.715146	0.345308	1.56627	0.637799	1.63879	0.539556	1.58269	0.270771	0.247568	0.967887	0.0262143	0.415645	0.11945	0.0561614	0.147953	0.0382079	0.323463	0.035393	0.0225504	1.09904	0.368592	0.335377	0.58936	1.23339	2.09277	0.856821
1045	Rpa1	Q8VEE4	RPA1	6117	623	Replication protein A 70 kDa DNA-binding subunit	-4.47105	-1.17946	-4.47105	-4.44481	-1.90402	-4.44481	-3.08839	-0.955335	-3.08839	1.57669	2.17262	2.41978	0.0450899	0.226223	0.0552035	0.441518	0.0459177	0.0983286	0.0899033	0.267197	0.117571	0.468002	0.139154	0.515722	0.0265037	0.091869	0.0558799	0.216183	0.00989474	0.0323089	0.0067201	0.0350246	0.00940076	0.00380382	0.0951192	0.147781	1.20563	2.40667	1.99619	0.984751	1.23312	1.25221	1.90949
472	Spire1	Q52KF3	SPIRE1	56907	598	Protein spire homolog 1	0.398706	2.20201	2.20201	0.522295	3.12149	3.12149	0.149443	2.80121	2.80121	1.36094	2.12053	2.42572	1.31832	2.47065	2.00155	4.60119	1.84793	7.70698	1.43624	8.70289	1.10914	6.52583	2.92244	6.97024	0.585802	0.236522	0.111666	0.0435573	0.774348	0.00757649	0.223382	0.0100571	0.194364	0.00375217	0.652726	0.053676	1.32067	2.29479	1.7376	0.86986	1.23221	1.41656	2.34863
414	Scai	Q8C8N2	SCAI	286205	606	Protein SCAI	-1.96411	-0.0309921	-1.96411	-3.66302	-0.837825	-3.66302	-3.39797	-1.06587	-3.39797	2.33707	0.980633	0.782243	0.256297	0.822707	0.420226	0.978747	0.0789445	0.308547	0.131064	0.559486	0.0948656	0.477684	0.134758	0.282437	0.00460183	0.656265	0.263189	0.960362	0.10456	0.12713	0.112458	0.110844	0.295961	0.234668	0.165104	0.470726	1.24904	1.46397	1.17208	0.761794	1.23057	1.61536	2.48547
508	Snap25	P60879	SNAP25	6616	206	Synaptosomal-associated protein 25	-1.03242	2.47243	2.47243	-0.811995	2.0041	2.0041	-0.680667	1.4739	1.4739	1.74933	2.04037	1.38708	1.00199	3.86266	0.488889	5.54977	0.626965	1.71681	0.569594	4.01139	1.26585	2.77771	0.623877	2.42735	0.994933	0.0685137	0.0726764	0.0178101	0.598941	0.00911237	0.280491	0.152379	0.0410128	0.115649	0.308694	0.155918	0.697029	1.76758	2.53587	1.42857	1.23024	0.861167	1.69378
833	Rab11fip2	G3XA57	RAB11FIP2	22841	512	Rab11 family-interacting protein 2	0.600698	3.06046	3.06046	0.347068	3.1834	3.1834	-0.374065	1.53048	1.53048	1.69389	2.61073	1.6917	2.49474	4.60768	1.51645	8.34237	1.35646	3.04704	1.27197	9.08444	0.771606	2.88882	1.0406	2.06302	0.16791	0.0202351	0.598697	0.0329439	0.284166	0.0024506	0.814224	0.169352	0.673793	0.0203376	0.391029	0.0235452	0.607242	2.22345	3.66156	0.998985	1.22806	1.22931	1.39864
995	Sun2	Q8BJS4	SUN2	25777	731	SUN domain-containing protein 2	1.69487	3.58412	3.58412	-1.13572	1.49096	1.49096	-1.03474	2.09276	2.09276	1.60235	3.55463	2.28905	3.23748	5.96844	4.28749	11.993	0.455109	1.4075	0.6747	2.81075	0.488105	4.26564	2.09102	3.5048	0.0249832	0.0592954	0.0916345	0.0527369	0.0661982	0.00027885	0.171956	0.246201	0.0444876	0.100576	0.209958	0.00513982	1.02889	2.46314	2.39397	0.776917	1.22581	1.57778	1.88423
160	Rps19	Q9CZX8	RPS19	6223	145	40S ribosomal protein S19	-0.225114	1.89974	1.89974	0.462015	2.762	2.762	2.12713	4.29013	4.29013	2.7977	1.95392	3.11525	0.855527	2.08516	0.873049	3.73147	1.37746	6.26388	1.67146	6.78334	4.36848	16.1796	5.58792	19.5639	0.608584	0.211609	0.826559	0.00159332	0.353415	0.0111194	0.0681716	0.176436	0.564385	0.000766922	0.324178	0.0102424	1.02875	2.19316	2.13186	1.0081	1.22555	1.21569	1.77413
1056	Fyttd1	Q91Z49	FYTTD1	84248	317	UAP56-interacting factor	-0.816301	1.52068	1.52068	-0.449205	1.19489	1.19489	1.84582	4.47645	4.47645	2.44724	0.792288	1.39327	0.567896	2.04386	0.637565	2.86927	0.732446	2.16103	0.870606	2.28927	3.59457	22.2611	4.34099	19.4928	0.0423234	0.008485	0.00357078	0.0095776	0.178479	0.161329	0.379279	0.255697	0.0404323	0.0807323	0.729516	0.187826	1.16009	1.71918	1.48194	1.03332	1.22462	1.18513	1.5046
252	Wdr5	P61965	WDR5	11091	334	WD repeat-containing protein 5	-6.53786	-2.57121	-6.53786	-7.21169	-3.98547	-7.21169	-6.84313	-3.07062	-6.84313	2.07293	2.72867	3.09216	0.0107623	0.0743281	0.0219434	0.168263	0.00674629	0.018141	0.00883655	0.0631327	0.00870992	0.0690432	0.0142153	0.119029	0.0151923	0.00845409	0.067475	0.0134005	0.00943686	0.00316583	0.00186778	0.0137487	0.00506737	0.000808789	0.00192826	0.00759929	1.40216	2.77064	1.97598	0.687701	1.2239	1.77969	1.24315
198	Cct8	P42932	CCT8	10694	548	T-complex protein 1 subunit theta	-3.82845	-0.210539	-3.82845	-4.15289	-1.30495	-4.15289	-3.36892	-1.28481	-3.36892	1.71879	3.20695	3.33463	0.0703918	0.540443	0.0898942	0.864215	0.0985866	0.216739	0.0562154	0.404735	0.0967951	0.410426	0.0997815	0.289354	0.0191079	0.351421	0.0487287	0.786199	0.00287128	0.0101051	0.00157938	0.000620947	0.00918577	0.00046278	0.00354642	0.00429676	1.38554	1.95406	1.41032	1.08495	1.22198	1.1263	0.738251
157	Gphn	Q8BUV3	GPHN	10243	769	Gephyrin	-1.15061	1.69722	1.69722	-0.938666	2.28201	2.28201	0.976276	2.69142	2.69142	2.17405	2.73927	1.30063	1.003	3.24276	0.450434	2.86204	0.521715	4.86356	0.843148	4.06657	1.96738	6.42632	3.12306	6.4595	0.992683	0.0360774	0.313142	0.00669803	0.201611	0.0023882	0.0467296	0.00182277	0.137643	0.0500461	0.883645	0.0688222	0.829462	1.07805	1.29969	1.847	1.22145	0.661319	3.72333
353	Csnk2a2	O54833	CSNK2A2	1459	350	Casein kinase II subunit alpha'	-0.516075	1.82987	1.82987	-1.80225	1.88596	1.88596	-0.769401	1.49633	1.49633	1.63192	1.90839	1.82589	0.699272	2.43866	0.761236	3.55505	0.286727	2.05446	0.767039	3.696	1.49166	2.82124	0.586661	2.62141	0.245436	0.0233389	0.693394	0.0370689	0.267789	0.198536	0.360861	0.0123484	0.0149317	0.197682	0.640744	0.0614209	0.929422	1.77771	1.91271	0.853768	1.21946	1.42833	2.42667
97	Eef1g	Q9D8N0	EEF1G	1937	437	Elongation factor 1-gamma	-2.32064	0.499218	-2.32064	-2.16454	-0.0783549	-2.16454	-1.97603	-0.116578	-1.97603	1.19357	1.67769	2.49378	0.210346	0.825706	0.200179	1.41345	0.298136	0.924144	0.223053	0.947137	0.254188	0.922373	0.267159	0.800654	0.0640368	0.751689	0.111255	0.455215	0.0703383	0.752145	0.0210044	0.490351	0.00320791	0.625572	0.0115725	0.87227	1.08296	2.08663	1.92679	1.13796	1.21897	1.07118	0.82726
469	Actr1b	Q8R5C5	ACTR1B	10120	376	Beta-centractin	-0.296803	1.29967	1.29967	-1.47859	1.512	1.512	-1.6658	1.25299	-1.6658	2.18956	1.41544	0.477054	0.993691	2.46173	0.814055	2.43274	0.55821	1.8297	0.358838	2.85205	0.503995	2.38335	0.31517	1.54528	0.992195	0.00646303	0.566865	0.0800067	0.134202	0.14931	0.03842	0.551756	0.341864	0.371549	0.364245	0.333385	0.948428	1.20228	1.26765	1.15772	1.2166	1.05086	0.813946
599	Ddx39b	Q9Z1N5	DDX39B	7919	428	Spliceosome RNA helicase Ddx39b	-2.8645	0.541072	-2.8645	-1.53639	0.475924	-1.53639	-0.813922	1.75649	1.75649	1.41603	0.821388	1.77154	0.214678	1.45505	0.137309	1.20031	0.344747	0.5347	0.392385	1.39081	0.568833	1.57862	0.85373	3.37875	0.0383681	0.707449	0.058471	0.634782	0.150873	0.523613	0.817001	0.412303	0.0169224	0.391559	0.0182741	0.322532	0.901439	1.00299	1.11266	1.40936	1.21586	0.8627	0.876117
286	Med18	Q9CZ82	MED18	54797	208	Mediator of RNA polymerase II transcription subunit 18	-2.2093	0.813299	-2.2093	-0.984181	1.95206	1.95206	0.0603554	2.28393	2.28393	1.20139	2.14581	1.41256	0.216239	1.19076	0.416234	1.75723	3.86926	2.14191	0.505513	1.7668	1.04272	4.87001	1.46187	4.10342	0.0872583	0.386403	0.0653395	0.0628948	0.935469	0.0139831	0.289237	0.00714802	0.415407	0.0386758	0.326077	0.158253	1.28772	1.79293	1.39233	0.668985	1.21495	1.81611	0.180958
510	Rps9	Q6ZWN5	RPS9	6203	194	40S ribosomal protein S9	-2.28973	0.612216	-2.28973	-1.94443	2.10596	2.10596	0.226096	2.39369	2.39369	1.7502	0.864396	0.631902	0.204513	0.9472	0.375836	1.52861	0.924902	0.641521	0.259817	4.30485	5.25498	2.10246	1.16967	2.4878	0.137068	0.946394	0.0177747	0.363691	0.39899	0.136648	0.780591	0.273228	0.873524	0.536204	0.307497	0.233398	1.13127	1.95588	1.72892	0.615588	1.21196	1.96878	1.29956
891	Mcm2	P97310	MCM2	4171	904	DNA replication licensing factor MCM2	-2.7057	0.382926	-2.7057	-1.8976	0.893648	-1.8976	-3.29323	-1.25845	-3.29323	1.38715	1.41512	1.4168	0.153286	0.930151	0.165028	1.30398	0.279814	1.11873	0.26839	1.85787	0.102009	0.352427	0.121304	0.417993	0.0410058	0.897346	0.0504044	0.39043	0.048286	0.107025	0.0384486	0.204836	0.0930029	0.584749	0.0383001	0.452977	0.995319	1.69758	1.70556	0.9245	1.21091	1.30979	1.06021
340	Mphosph8	Q3TYA6	MPHOSPH8	54737	858	M-phase phosphoprotein 8	1.41917	4.28714	4.28714	0.110132	4.01256	4.01256	1.81208	4.44557	4.44557	1.54172	2.00544	2.66582	2.67432	7.78926	4.24199	19.5235	1.59291	5.14476	1.07933	16.1399	6.27847	14.3824	3.51148	21.7896	0.162553	0.0757936	0.218344	0.0287265	0.0234152	0.00987558	0.108943	0.0200062	0.112905	0.0522492	0.928919	0.00215863	0.95602	3.03483	3.17444	0.602714	1.2108	2.00891	1.56015
1027	Zmiz2	Q8CIE2	ZMIZ2	83637	920	Zinc finger MIZ domain-containing protein 2	-7.72592	-4.87318	-7.72592	-8.47074	-5.55008	-8.47074	-7.40293	-5.62778	-7.40293	3.18375	2.28907	1.92066	0.00472352	0.0135593	0.00950488	0.0341215	0.00281872	0.0104454	0.00545913	0.0213432	0.00590875	0.0202241	0.00742256	0.0174256	0.00281485	0.00537046	0.00440495	0.000655006	0.00513961	0.0217341	0.00961231	0.0344132	0.0256516	0.0120045	0.033986	0.0361117	1.4577	3.04534	2.08914	0.724414	1.21016	1.67054	1.71057
486	Hspa4	Q61316	HSPA4	3308	841	Heat shock 70 kDa protein 4	-5.86017	-2.98696	-5.86017	-3.85121	-1.70082	-3.85121	-4.87748	-2.00094	-4.87748	1.39363	2.70274	3.6999	0.0293263	0.126135	0.0172153	0.105735	0.0739794	0.123009	0.06929	0.307612	0.0552289	0.249838	0.03402	0.243998	0.0403993	0.185995	0.115999	0.100321	0.0715926	0.00220264	0.00198272	0.00540833	0.000199574	0.000384634	0.00716952	0.021353	0.822422	1.01122	1.22957	1.401	1.20632	0.861046	1.1601
716	Pip5k1c	O70161	PIP5K1C	23396	661	Phosphatidylinositol 4-phosphate 5-kinase type-1 gamma	-0.478024	2.21114	2.21114	-1.22437	1.29021	1.29021	-0.918159	0.979476	0.979476	1.24217	1.84221	0.847972	0.922545	3.04987	0.71796	4.6304	0.427985	2.44564	0.560475	1.78998	0.529184	1.57823	0.533165	1.97175	0.883438	0.176414	0.324642	0.0572566	0.0385394	0.0951954	0.13796	0.0143811	0.460983	0.141915	0.353417	0.238791	1.32741	1.83093	1.37932	1.70566	1.20596	0.707036	1.08464
182	Rps15a	P62245	RPS15A	6210	130	40S ribosomal protein S15a	-1.5072	1.25078	-1.5072	-0.761731	1.95632	1.95632	1.19626	3.09705	3.09705	1.47246	3.24439	0.666299	0.351793	1.6817	0.573322	2.37971	0.685288	1.62176	0.589788	3.8807	2.29145	8.55666	3.44293	4.30497	0.0336931	0.27243	0.0580244	0.101861	0.529827	0.000569652	0.108357	0.23859	0.449013	0.279817	0.528265	0.215626	1.26937	1.70559	1.34365	0.778893	1.20532	1.54748	1.39052
509	Kdm6a	O70546	KDM6A	7403	1401	Lysine-specific demethylase 6A	-7.92633	-4.20149	-7.92633	-8.83868	-4.56617	-8.83868	-9.33709	-6.81249	-9.33709	2.4867	3.68934	5.51528	0.00411089	0.021967	0.00766464	0.0543533	0.00218419	0.00740297	0.00330233	0.042213	0.00156868	0.00543558	0.00154617	0.00889687	0.0160412	0.0329673	0.044841	0.00326061	0.000204484	0.00192567	0.00626859	0.00173315	1.22494e-05	3.39775e-05	3.05298e-06	0.00135434	1.53498	2.9783	1.94029	0.823279	1.20369	1.46207	1.65077
480	Srm	Q64674	SRM	6723	302	Spermidine synthase	-2.6631	-0.559639	-2.6631	-2.18407	-0.229099	-2.18407	-2.7508	-0.745591	-2.7508	1.49148	1.28648	2.81301	0.157879	0.510129	0.178634	0.678472	0.242259	0.853167	0.220054	0.737877	0.148569	0.596423	0.279058	0.39568	0.0322491	0.29685	0.0614414	0.501046	0.051704	0.188712	0.233259	0.0773353	0.00153814	0.715069	0.0270287	0.477101	1.28461	1.60074	1.24609	1.13536	1.20356	1.06007	0.961254
1115	Bag6	Q9Z1R2	BAG6	7917	1154	Large proline-rich protein BAG6	-0.561921	2.13162	2.13162	-0.18392	3.17162	3.17162	1.42618	4.23814	4.23814	1.51661	2.16953	1.0736	0.80388	4.38209	0.677399	2.81402	0.937207	3.76513	0.880308	9.01059	2.68734	9.20461	7.56975	18.8716	0.431064	0.246741	0.103681	0.0304359	0.024395	0.00676814	0.0524338	0.0158783	0.792171	0.0924846	0.751463	0.0844117	1.04232	0.771937	0.740596	1.23694	1.20209	0.971826	1.11687
184	Cct4	P80315	CCT4	10575	539	T-complex protein 1 subunit delta	-3.02412	-0.476826	-3.02412	-3.38246	-0.820808	-3.38246	-3.32408	-1.59962	-3.32408	1.51404	3.08941	1.96483	0.122927	0.552678	0.210117	0.718557	0.213974	0.566125	0.0958913	0.401037	0.136826	0.286487	0.0998509	0.329963	0.0306165	0.394425	0.122931	0.5687	0.000813943	0.00161564	0.00357413	0.0713063	0.0407089	0.24175	0.0157641	0.0108436	1.89929	1.56209	0.82246	1.11116	1.20148	1.08128	0.515438
830	Fry	E9Q8I9	FRY	10129	3020	Protein furry homolog	-0.186374	2.59939	2.59939	-1.20156	1.35299	1.35299	-1.01943	1.08736	1.08736	3.62844	1.43134	2.19121	1.57699	4.97783	0.878812	6.06031	0.479016	0.868053	0.434806	2.55441	0.493311	2.12485	0.720002	1.5794	0.350006	0.00356192	0.520802	0.000235264	0.109538	0.0370392	0.273574	0.0371053	0.0473095	0.580582	0.108743	0.00643859	0.514999	1.46117	2.83723	0.924145	1.20018	1.29869	1.17154
520	Sugp2	Q8CH09	SUGP2	10147	1067	SURP and G-patch domain-containing protein 2	-0.0490484	2.4398	2.4398	-0.872903	2.90959	2.90959	1.45872	4.74363	4.74363	1.1021	0.842651	0.807053	0.966574	3.61691	2.93219	5.42566	1.1919	4.50048	0.546047	7.51404	3.48724	17.5243	2.74864	26.7902	0.95932	0.2039	0.178733	0.0790498	0.228528	0.145795	0.351934	0.143664	0.666854	0.22619	0.214111	0.155936	1.65407	1.79836	1.08723	0.545252	1.19884	2.1987	0.456265
183	Cpeb3	Q7TN99	CPEB3	22849	716	Cytoplasmic polyadenylation element-binding protein 3	0.150548	3.23761	3.23761	3.2004	5.29598	5.29598	3.34317	4.99065	4.99065	3.91859	3.20858	2.74404	1.18382	3.78435	1.10999	9.4323	11.6634	39.287	9.19211	38.3968	11.5828	23.9716	10.1483	31.7933	0.52557	0.0138669	0.697434	0.000120617	0.000618619	0.00374018	0.00508646	0.0120542	0.03015	0.00352851	0.00486949	0.00180287	0.86979	2.98688	3.43402	0.927644	1.19837	1.29184	0.921828
945	Snap91	Q61548	SNAP91	9892	901	Clathrin coat assembly protein AP180	-1.7346	0.697719	-1.7346	-1.37001	0.743895	-1.37001	-1.62758	0.363711	-1.62758	0.998606	1.44085	1.91645	0.610486	1.62194	0.300492	1.02745	0.386889	1.17217	0.397015	1.67469	0.339021	1.27905	0.323631	1.28673	0.148329	0.235967	0.100322	0.958861	0.0362369	0.507625	0.0937926	0.433206	0.017659	0.231311	0.0387346	0.0121213	1.0583	0.758742	0.716945	2.15006	1.19776	0.557081	1.15855
784	Wnk3	Q80XP9	WNK3	65267	1757	Serine/threonine-protein kinase WNK3	2.88889	5.39848	5.39848	1.56022	4.49013	4.49013	-1.09879	2.24005	2.24005	3.29699	1.90855	2.92001	8.29881	18.2045	7.40699	42.1799	17.1103	19.1594	2.949	22.4731	0.574515	4.63728	0.466909	4.72412	0.00758224	0.00779682	0.0175723	0.000504674	0.16252	0.0472677	0.0705654	0.0123438	0.0133643	0.00120223	0.147897	0.0716202	0.946373	2.77415	2.93134	1.06032	1.1973	1.12918	0.817868
468	Nisch	Q80TM9	NISCH	11188	1593	Nischarin	-4.34113	-1.46874	-4.34113	-4.2884	-2.12528	-4.2884	-5.6719	-2.99921	-5.6719	2.24416	2.31389	0.893588	0.0577626	0.231409	0.049339	0.361299	0.0747633	0.217849	0.0511756	0.229207	0.0376771	0.103341	0.019615	0.125068	0.0137902	0.00901714	0.0056995	0.0190799	0.00485407	0.0890847	0.00782035	0.119591	0.242407	0.255108	0.127765	0.30661	0.801962	1.86722	2.32832	0.93888	1.19594	1.2738	0.885142
562	Stim1	P70302	STIM1	6786	685	Stromal interaction molecule 1	3.20116	5.82952	5.82952	-0.289229	3.19217	3.19217	0.867348	4.26978	4.26978	1.88123	1.76629	2.49151	14.6778	28.8792	9.19698	56.8671	4.40516	8.48498	0.818339	9.13984	1.82431	19.29	1.86819	10.4147	0.111613	0.0394994	0.117064	0.0131453	0.0817964	0.0171283	0.080209	0.126012	0.173866	0.00322468	0.7834	0.102863	0.705528	2.35157	3.33306	1.12598	1.19422	1.0606	0.397237
919	Dipk2a	Q3USZ8	DIPK2A	205428	430	Divergent protein kinase domain 2A	-1.00517	1.70204	1.70204	-1.07805	0.814466	-1.07805	0.228345	1.70485	1.70485	3.34209	1.80873	2.046	0.722558	2.17034	0.498211	3.25361	0.473668	1.27604	0.510779	1.75865	1.17149	1.72881	2.04825	3.25995	0.0563196	0.0643775	0.0033052	0.000454897	0.540946	0.412801	0.0827348	0.0155334	0.00899488	0.544697	0.0480961	0.340923	0.79728	1.78854	2.24331	1.1563	1.19306	1.03179	1.34716
542	Eftud2	O08810	EFTUD2	9343	971	116 kDa U5 small nuclear ribonucleoprotein component	-1.50162	1.22383	-1.50162	-2.40902	0.855417	-2.40902	-0.548343	2.17659	2.17659	0.748072	0.459961	1.20846	0.410773	0.353156	0.478733	2.33566	0.335654	0.705836	0.188284	1.80928	1.08585	4.34527	0.683805	4.52083	0.200898	0.279005	0.227977	0.178619	0.905905	0.346768	0.761458	0.394071	0.179658	0.42417	0.0618782	0.550496	1.42624	7.88784	5.53051	1.22377	1.19265	0.97457	0.749965
974	Mybbp1a	Q7TPV4	MYBBP1A	10514	1344	Myb-binding protein 1A	-5.46855	-2.74785	-5.46855	-4.9581	-2.99071	-4.9581	-5.28153	-2.83871	-5.28153	1.06637	1.79555	2.91712	0.0225841	0.115292	0.0254986	0.148873	0.0321709	0.0976052	0.0475789	0.125807	0.02571	0.139786	0.0319445	0.0700054	0.110057	0.105285	0.0858286	0.104362	0.0281337	0.0300663	0.0258729	0.0160122	0.0127236	0.0196166	0.00121026	0.0547435	1.55313	1.53972	0.991369	1.3756	1.19242	0.866833	1.7117
38	Rps3	P62908	RPS3	6188	243	40S ribosomal protein S3	-1.04459	1.33396	1.33396	-0.787704	1.19813	1.19813	0.535988	2.13652	2.13652	3.1475	2.60825	1.39456	0.496039	1.7737	0.484783	2.52093	0.635947	1.96928	0.579265	2.29441	1.83063	3.80978	1.44994	4.39699	0.0900491	0.186867	0.0392443	0.00071204	0.530699	0.0024646	0.390317	0.182788	0.162202	0.0403124	0.0518652	0.0984268	0.94116	1.69369	1.79957	0.963013	1.19166	1.23743	1.21674
1049	Cavin3	Q91VJ2	CAVIN3	112464	260	Caveolae-associated protein 3	1.06896	3.24137	3.24137	0.655562	2.94984	2.94984	1.30279	4.05941	4.05941	2.51409	2.78506	3.02905	3.06115	4.63766	2.09792	9.45694	3.15357	6.72326	1.57523	7.72661	2.46706	16.6727	2.63078	8.24884	0.0030613	0.0161492	0.139602	0.0193324	0.113127	0.0530212	0.00969764	0.00164037	0.0509507	0.00093529	0.483633	0.0420048	0.709281	2.42563	3.41985	1.03493	1.18953	1.14937	0.986117
1040	Ccdc9	Q8VC31	CCDC9	26093	543	Coiled-coil domain-containing protein 9	0.13842	2.50683	2.50683	-0.0557572	2.33433	2.33433	0.723751	3.80865	3.80865	1.79398	0.764795	0.99026	1.1007	3.02482	3.2506	5.68371	0.962089	2.51486	1.17535	5.04318	2.0181	12.3628	1.65147	14.0126	0.728842	0.0573349	0.468092	0.01607	0.216786	0.231705	0.439096	0.171872	0.8678	0.102268	0.762223	0.221603	3.24371	2.22918	0.68723	1.09837	1.18635	1.0801	1.58096
863	Rpl3	P27659	RPL3	6122	403	60S ribosomal protein L3	-0.630776	2.44473	2.44473	-1.31488	2.64059	2.64059	3.30665	5.72626	5.72626	1.88706	0.852884	1.81052	0.978992	4.00329	0.645829	5.44423	1.4109	3.36327	0.401959	6.23585	24.3888	11.8626	9.89466	52.9389	0.947155	0.01297	0.317313	0.0240337	0.378674	0.140319	0.187249	0.331296	0.636963	0.0154698	0.0839747	0.038999	1.02006	1.61193	1.58024	1.54628	1.1853	0.766551	0.364838
313	Smarcd2	Q99JR8	SMARCD2	6603	531	SWI/SNF-related matrix-associated actin-dependent regulator of chromatin subfamily D member 2	-2.04226	0.846862	-2.04226	1.12509	3.62741	3.62741	2.42318	4.67785	4.67785	2.29832	4.69679	3.5053	0.242783	1.15783	0.362629	1.79859	2.23951	12.3583	2.18116	8.6903	5.36352	19.0871	6.1032	25.5961	0.015058	0.722633	0.00503128	0.255507	0.0245042	2.01005e-05	0.00206812	0.000652939	0.0181958	0.000312391	0.0297414	0.00198325	1.10341	1.83959	1.66718	0.73874	1.18423	1.60304	1.02009
682	Dab2ip	Q3UHC7	DAB2IP	153090	1189	Disabled homolog 2-interacting protein	-2.05064	0.379534	-2.05064	-2.41374	-0.88697	-2.41374	-0.720587	1.67641	1.67641	2.745	1.25879	1.10985	0.307311	0.750591	0.241376	1.30092	0.192321	0.540749	0.187669	0.486351	0.725054	3.19632	0.606851	1.34709	0.0104881	0.475007	0.00179888	0.495863	0.603814	0.055108	0.493238	0.7044	0.131962	0.0776523	0.0945071	0.507765	0.704028	2.05129	2.91365	0.896339	1.18353	1.3204	1.01199
140	Syn2	Q64332	SYN2	6854	586	Synapsin-2	0.0167545	1.89096	1.89096	-0.441787	1.84699	1.84699	-0.25979	1.68747	1.68747	2.74663	1.42133	1.41613	1.01168	3.29743	1.01883	3.70883	0.929343	2.62547	0.736222	3.59749	0.835209	3.22092	1.02934	3.03996	0.977174	0.0695718	0.954931	0.00179214	0.800656	0.0917888	0.961882	0.0379028	0.904936	0.0383596	0.688814	0.16847	0.880149	1.32777	1.50857	0.873975	1.18049	1.35071	1.86413
602	Gsk3b	Q9WV60	GSK3B	2932	420	Glycogen synthase kinase-3 beta	0.0311632	2.52834	2.52834	-0.592723	1.35603	1.35603	-0.603433	0.861051	0.861051	2.02737	0.826337	0.777043	1.55003	4.31939	1.02184	5.76909	2.42025	1.9153	0.66309	2.5598	0.818604	1.39168	0.658186	1.81636	0.147083	0.0347118	0.964175	0.00938926	0.253859	0.167411	0.433412	0.149164	0.262112	0.222876	0.68613	0.167093	0.738782	1.57325	2.12952	1.12066	1.17791	1.05109	0.88274
100	Rps3a	P97351	RPS3A	6189	264	40S ribosomal protein S3a	-1.48635	1.13114	-1.48635	-0.4352	2.20444	2.20444	0.853187	2.7796	2.7796	0.815043	2.28887	1.87936	0.516162	1.50772	0.356914	2.19031	1.04818	3.5631	0.739591	4.60895	2.26354	6.86662	1.80649	5.3061	0.17535	0.354232	0.209506	0.153094	0.518085	0.00514194	0.3767	0.281402	0.881895	0.013202	0.373981	0.0908487	0.626443	1.70975	2.72931	0.905949	1.17692	1.2991	1.01614
270	C2cd2	E9Q3C1	C2CD2	25966	696	C2 domain-containing protein 2	2.12312	4.86256	4.86256	3.37298	5.7777	5.7777	3.32754	5.66634	5.66634	3.98374	3.13914	1.57368	4.35634	10.9096	4.71863	29.0921	15.2763	38.5319	10.3602	54.8606	10.039	41.9453	12.7404	50.7852	0.0013275	0.000103815	0.00221795	0.000131866	0.000725871	0.0419376	0.00395135	0.0292136	0.0266882	0.0371289	0.0538947	0.0470483	1.48334	3.13738	2.11507	1.36945	1.17652	0.859116	1.19956
592	Ndufa8	Q9DCJ5	NDUFA8	4702	172	NADH dehydrogenase [ubiquinone] 1 alpha subcomplex subunit 8	-1.3002	1.04438	-1.3002	-1.45353	1.03759	-1.45353	-2.0102	0.543334	-2.0102	1.499	0.637405	2.80607	0.406069	0.718967	0.489437	2.06248	0.365128	0.749225	0.394887	2.05279	0.332323	1.45734	0.248239	0.841017	0.066987	0.214316	0.174534	0.0316958	0.23046	0.500567	0.311696	0.79276	0.0015629	0.640141	0.00353639	0.00156334	0.862929	3.36845	3.90351	0.715941	1.17422	1.6401	1.37694
33	C2cd2l	Q80X80	C2CD2L	9854	706	Phospholipid transfer protein C2CD2L	5.28804	7.7101	7.7101	7.158	10.0032	10.0032	5.05312	7.62485	7.62485	4.76522	4.18646	3.04612	52.9329	162.359	39.0714	209.397	162.262	839.454	142.814	1026.25	33.2003	181.974	46.2918	197.382	6.99272e-05	0.00118275	0.000420433	1.71703e-05	0.000486313	0.00154404	6.50941e-05	0.0208504	0.0137921	0.000899239	0.00325744	0.00422376	1.00956	1.51063	1.49633	1.36772	1.17129	0.856376	0.900456
58	Smarce1	O54941	SMARCE1	6605	411	SWI/SNF-related matrix-associated actin-dependent regulator of chromatin subfamily E member 1	-2.93787	0.648076	-2.93787	0.0270046	2.13044	2.13044	1.24841	3.66579	3.66579	2.0755	4.19476	3.03875	0.130501	0.858275	0.332258	1.56708	1.04634	4.37852	1.01889	3.95051	2.70534	12.6915	2.37579	11.5544	0.132812	0.730724	0.00840428	0.258747	0.062811	6.3861e-05	0.0410649	0.0004425	0.935899	0.000914646	0.969943	0.00738175	1.27742	2.13823	1.67386	0.501732	1.17109	2.3341	0.991215
565	Arf3	P61205	ARF3	377	181	ADP-ribosylation factor 3	-1.82757	1.367	-1.82757	-0.942752	0.547199	-0.942752	-1.57256	0.223783	-1.57256	0.708107	0.972986	0.541575	0.281739	2.10963	0.436513	2.57934	1.46125	0.626121	0.52024	1.14237	0.404237	0.935949	0.336212	1.16779	0.195836	0.349571	0.260026	0.206175	0.227907	0.901337	0.106418	0.76723	0.3037	0.318415	0.287359	0.69696	1.91044	1.43139	0.749246	1.23305	1.17072	0.94945	0.601264
605	Arpc3	Q9JM76	ARPC3	10094	178	Actin-related protein 2/3 complex subunit 3	-0.876602	1.26744	1.26744	-0.363787	2.11545	2.11545	-0.1219	2.34481	2.34481	1.15569	0.768087	0.389708	0.544649	2.28317	0.996857	2.40734	0.777122	4.31842	1.07883	4.33325	0.918977	5.07992	2.78997	3.39568	0.121589	0.234482	0.996103	0.0698735	0.930181	0.170574	0.391279	0.269648	0.673044	0.407654	0.95589	0.435076	0.861678	1.23365	1.43168	0.470792	1.17002	2.48522	9.42883
354	Rpl23a	P62751	RPL23A	6147	156	60S ribosomal protein L23a	-1.04463	1.56812	1.56812	0.630127	3.15166	3.15166	2.21218	4.14358	4.14358	2.94126	1.73535	2.74074	0.484771	2.79604	0.725217	2.96519	2.68167	4.24357	1.5477	8.88675	5.65179	12.3148	4.63375	17.6743	0.0135584	0.137241	0.544488	0.00114481	0.347463	0.0183928	0.11077	0.125322	0.274285	0.0018166	0.495401	0.0468119	2.15297	1.24075	0.576297	1.43915	1.16997	0.812961	1.04829
566	Ddx21	Q9JIK5	DDX21	9188	851	Nucleolar RNA helicase 2	-0.165555	2.13841	2.13841	-0.971701	1.69664	1.69664	-1.78233	1.52673	-1.78233	0.800039	0.840511	3.33299	1.53896	1.40535	0.891586	4.40277	0.509905	2.31289	0.648726	3.24146	2.88133	2.72712	0.290714	1.86614	0.285761	0.493414	0.779207	0.158475	0.144374	0.153914	0.313901	0.480683	0.146038	0.0410352	0.101362	0.000464531	0.897441	3.66295	4.08155	1.54907	1.1692	0.754777	1.32269
880	Mrtfb	P59759	MRTFB	57496	1080	Myocardin-related transcription factor B	-0.822572	1.88214	1.88214	4.80498	7.10059	7.10059	1.12609	3.81446	3.81446	2.31755	4.29176	4.74367	0.576481	1.82419	0.565433	3.6862	53.2113	96.7234	27.954	137.243	2.18267	11.1747	3.51549	14.0691	0.044262	0.134516	0.00481343	0.0178674	0.00386871	5.10788e-05	0.00450538	0.0270593	0.000935486	1.80439e-05	0.0037103	0.00328704	0.991462	2.35863	2.37894	1.01083	1.16721	1.1547	0.9812
788	Farsb	Q9WUA2	FARSB	10056	589	Phenylalanine--tRNA ligase beta subunit	-3.05382	-0.323991	-3.05382	-1.41258	-0.08397	-1.41258	-2.99082	-1.3231	-2.99082	1.26081	1.67746	1.26764	0.135168	0.587284	0.120423	0.798857	0.380628	0.574459	0.375638	0.943458	0.125798	0.399675	0.195968	0.367427	0.205185	0.438888	0.0548513	0.615394	0.0840685	0.0210154	0.0489931	0.176597	0.0539956	0.157207	0.109969	0.909719	1.29183	1.58508	1.22701	1.45	1.16528	0.803638	1.44382
207	Mapk1	P63085	MAPK1	5594	358	Mitogen-activated protein kinase 1	0.036849	1.48892	1.48892	-0.276669	1.55168	1.55168	-2.263	1.00331	-2.263	2.18781	1.09917	1.05969	1.02587	2.55569	1.0913	2.80679	0.825495	2.93157	0.88433	2.26524	0.37408	2.0046	0.208339	1.45571	0.939538	0.0628246	0.843081	0.00648914	0.0795848	0.168904	0.302788	0.10841	0.459502	0.0871576	0.793416	0.274636	1.00673	1.27791	1.26937	0.946376	1.16359	1.22952	1.19526
719	Cad	B2RQC6	CAD	790	2225	CAD protein	-1.34043	3.10525	3.10525	-1.04757	0.194526	-1.04757	-2.44797	1.17233	-2.44797	1.84352	1.60679	1.35125	0.638606	8.60544	0.394902	4.27899	0.506366	0.595568	0.483782	1.14435	0.294397	2.25376	0.183268	1.17771	0.310612	0.155042	0.0143378	0.186217	0.0247293	0.245909	0.138583	0.689112	0.04454	0.148023	0.337399	0.644639	0.536864	0.577995	1.07661	0.868176	1.1624	1.3389	0.901198
94	Smarcb1	Q9Z0H3	SMARCB1	6598	385	SWI/SNF-related matrix-associated actin-dependent regulator of chromatin subfamily B member 1	-2.38615	1.19183	-2.38615	0.120087	2.52531	2.52531	1.14531	3.69637	3.69637	1.52727	4.08403	3.11721	0.191292	1.16877	0.317643	2.28443	1.39546	5.44103	1.0868	5.75697	3.22359	8.28434	2.21193	12.9634	0.0481509	0.6773	0.0339187	0.0296985	0.010608	8.24088e-05	0.0630443	0.0030317	0.475235	0.000763462	0.870592	0.00207179	1.02065	2.26461	2.21879	0.614658	1.15864	1.88501	0.916591
365	Trim11	Q99PQ2	TRIM11	81559	467	E3 ubiquitin-protein ligase TRIM11	1.05658	2.34826	2.34826	0.438159	2.80552	2.80552	0.187679	2.62796	2.62796	1.72658	2.20825	2.72601	2.88948	2.07999	5.09209	2.56781	1.85025	6.99109	1.35487	3.38264	1.42867	6.18152	1.13893	3.67384	0.0579413	0.16357	0.018768	0.238984	0.337048	0.00619084	0.824408	0.0194	0.171542	0.00187928	0.512565	0.00660639	1.3459	1.42853	1.06139	0.763721	1.15714	1.51514	0.926268
559	Dynll1	P63168	DYNLL1	8655	89	Dynein light chain 1, cytoplasmic	0.14409	2.66482	2.66482	0.440765	2.44894	2.44894	-0.563067	1.61649	1.61649	1.49275	1.19392	0.825883	1.10503	5.71131	1.45711	6.34149	1.38558	4.92886	1.35732	5.46014	1.12272	3.06629	0.676862	1.54473	0.779818	0.0958685	0.504341	0.0321548	0.862776	0.0671708	0.208438	0.0639856	0.628813	0.14932	0.705063	0.203283	0.954417	1.28217	1.3434	0.723807	1.15475	1.59539	1.88763
435	Gnaz	O70443	GNAZ	2781	355	Guanine nucleotide-binding protein G(z) subunit alpha	-1.06071	1.13367	1.13367	-0.933317	2.40641	2.40641	-0.411887	1.70925	1.70925	2.89262	1.29789	2.34651	0.479395	1.8043	0.4902	2.19416	1.28757	1.3887	0.523653	5.30155	0.75164	2.31785	3.26991	2.94044	0.00128049	0.0882554	0.300406	0.0459519	0.623119	0.0503627	0.140525	0.219304	0.513015	0.67366	0.5979	0.00450286	1.29116	1.40252	1.08625	1.2627	1.15332	0.913378	2.37121
358	Pfn1	P62962	PFN1	5216	140	Profilin-1	-4.00685	-1.15039	-4.00685	-2.15108	-0.0939081	-2.15108	-2.65096	-0.2122	-2.65096	1.59457	1.7333	2.84845	0.0647647	0.355379	0.0622039	0.450502	0.225144	0.546471	0.233894	0.936981	0.17426	0.86322	0.159214	0.806571	0.0254347	0.251979	0.0591784	0.266765	0.0282454	0.515707	0.0184801	0.650035	0.00141757	0.0684627	0.00373245	0.922203	1.04174	1.4611	1.40256	1.08463	1.15259	1.06266	1.28383
407	Trim46	Q7TNM2	TRIM46	80128	759	Tripartite motif-containing protein 46	0.0198526	2.19446	2.19446	-0.0897832	2.07118	2.07118	-0.913773	2.13301	2.13301	2.41117	1.32719	2.11283	1.06336	3.89376	1.01386	4.57718	0.939664	4.2023	1.60164	3.83957	0.530795	4.38631	0.827348	2.16556	0.880669	0.00952623	0.958599	0.00387997	0.219025	0.0470775	0.692008	0.309447	0.917619	0.00771199	0.455219	0.0227325	0.55057	1.35434	2.45989	0.577453	1.15213	1.99519	1.4184
464	Ccsap	Q8QZT2	CCSAP	126731	252	Centriole, cilia and spindle-associated protein	-0.779963	2.12735	2.12735	-1.21819	1.77141	1.77141	-1.04038	1.5412	1.5412	1.97846	2.50711	1.19965	0.582382	2.36812	0.815986	4.36916	1.0884	1.15176	0.429822	3.41388	0.486198	2.91037	1.21293	1.67969	0.0872012	0.107849	0.432505	0.0105084	0.309554	0.00311092	0.769044	0.180335	0.727727	0.797033	0.276095	0.0631459	1.50096	2.12402	1.41511	1.07126	1.15124	1.07466	1.27794
952	Tpp2	Q64514	TPP2	7174	1262	Tripeptidyl-peptidase 2	-2.40308	-0.215397	-2.40308	-3.70758	-0.201947	-3.70758	-3.28401	-0.598629	-3.28401	2.13821	2.41305	1.23702	0.189061	0.594099	0.300711	0.861309	0.0788947	0.388987	0.0765432	0.869376	0.257938	0.660381	0.102663	0.254714	0.0674836	0.378951	0.00727432	0.770152	0.00386319	0.201998	0.00637913	0.155779	0.265959	0.276519	0.0579405	0.511348	0.840908	1.66772	1.98324	0.528689	1.15034	2.17582	1.34405
586	Rpl37a	P61514	RPL37A	6168	92	60S ribosomal protein L37a	-0.166712	2.42034	2.42034	0.232693	2.48534	2.48534	2.53152	4.23722	4.23722	1.33623	1.63914	1.13515	0.890871	3.36517	1.13463	5.35297	1.17503	5.29104	1.6628	5.59968	7.31855	12.0764	5.7818	18.8596	0.65798	0.0461069	0.799404	0.0461412	0.350841	0.0229543	0.183769	0.209119	0.788416	0.0732573	0.325494	0.19758	1.34144	1.82844	1.36304	1.05325	1.14946	1.09134	1.2534
701	Samm50	Q8BGH2	SAMM50	25813	469	Sorting and assembly machinery component 50 homolog	-0.444631	1.85025	1.85025	-0.704049	1.8455	1.8455	0.840333	2.46946	2.46946	1.88624	2.15722	1.04733	1.16105	3.1495	0.734772	3.60563	0.613847	2.47342	0.675109	3.59378	1.87674	3.57981	1.79046	5.53837	0.641028	0.0365892	0.558497	0.0129945	0.230916	0.0460768	0.502778	0.00696277	0.169581	0.0896742	0.687055	0.182616	0.888922	1.31579	1.48021	1.40463	1.14934	0.818248	3.45213
125	Prdx1	P35700	PRDX1	5052	199	Peroxiredoxin-1	-0.975667	1.37326	1.37326	-1.04035	1.38646	1.38646	-0.498867	1.11671	1.11671	2.86181	2.43026	2.14354	0.54565	1.87976	0.508505	2.59055	1.00857	2.10362	0.48621	2.61437	0.707662	2.16851	0.738928	2.16493	0.00137464	0.225499	0.0422245	0.00673344	0.179589	0.00371316	0.187042	0.00510027	0.987591	0.0122062	0.00718549	0.0754328	0.961559	1.58248	1.64574	1.0318	1.14828	1.11289	1.12352
864	Apex1	P28352	APEX1	328	317	DNA-(apurinic or apyrimidinic site) endonuclease	-3.91784	-1.73102	-3.91784	-2.66837	-1.17607	-2.66837	-4.13271	-2.35114	-4.13271	1.55718	3.6896	2.64557	0.0661627	0.208984	0.0863183	0.301238	0.38145	0.361981	0.157304	0.442554	0.177432	0.178808	0.0570074	0.195991	0.0277215	0.105684	0.0577135	0.230864	0.000204361	0.0875176	0.134102	0.171551	0.0299853	0.0743852	0.00226168	0.130227	1.18947	1.65499	1.39136	0.911727	1.14815	1.25931	1.75005
349	Epb41l1	Q9Z2H5	EPB41L1	2036	879	Band 4.1-like protein 1	-0.347742	1.76049	1.76049	-0.386654	2.00208	2.00208	0.19896	3.26988	3.26988	1.3611	1.20479	1.08055	1.00292	2.23789	0.785813	3.38813	1.1846	3.91351	0.764901	4.00578	1.14787	9.64563	1.53466	3.59479	0.992416	0.0691438	0.539052	0.0435409	0.77242	0.0624039	0.437332	0.15248	0.797344	0.0830716	0.813363	0.368618	0.938718	1.73073	1.84372	1.19807	1.14316	0.954175	3.01761
292	Cct5	P80316	CCT5	22948	541	T-complex protein 1 subunit epsilon	-3.54203	-0.899987	-3.54203	-3.76721	-1.36724	-3.76721	-4.49195	-2.71115	-4.49195	1.67269	4.62835	4.3886	0.0858504	0.455863	0.0913448	0.535891	0.0734441	0.181188	0.0938956	0.387633	0.0548833	0.152708	0.0444414	0.0963351	0.0212476	0.286079	0.0565668	0.353622	0.000195012	2.35315e-05	0.00188855	0.0116017	0.0106981	4.08693e-05	0.000513547	0.00279722	0.888629	1.34348	1.51186	0.835178	1.14285	1.36839	1.44771
517	Pdk3	Q922H2	PDK3	5165	415	[Pyruvate dehydrogenase (acetyl-transferring)] kinase isozyme 3, mitochondrial	1.64319	4.21822	4.21822	-0.560185	1.78809	1.78809	-1.21424	1.21634	1.21634	3.43891	1.03562	1.29337	3.12356	8.6756	3.95598	18.6128	0.713578	1.46869	0.678215	3.45358	0.431	2.32357	0.654752	1.35446	0.00720488	0.00164595	0.00651107	0.000363987	0.0921251	0.107812	0.171453	0.5498	0.72013	0.589598	0.581573	0.0508897	1.32873	2.45065	1.84436	1.04914	1.14227	1.08877	0.711433
798	Klhl22	Q99JN2	KLHL22	84861	634	Kelch-like protein 22	0.167162	3.5123	3.5123	-0.972833	1.13039	1.13039	-1.50049	0.948639	-1.50049	4.14492	1.44256	1.57022	1.12285	5.40021	1.30457	11.4106	0.517363	1.11792	0.509504	2.18917	0.613709	1.93005	0.353434	0.662177	0.760559	7.16273e-05	0.528758	0.0141479	0.39799	0.28976	0.0360943	0.440367	0.0419966	0.518812	0.114727	0.026902	1.04493	2.40958	2.30597	0.899377	1.14037	1.26795	1.16389
411	Pcdhga4	Q91XY4	PCDHGA4	56111	930	Protocadherin gamma-A4	-4.14177	-1.04219	-4.14177	-3.42598	-1.66544	-3.42598	-1.82777	-0.235393	-1.82777	3.27203	3.04762	0.9249	0.0566504	0.278382	0.0675242	0.485589	0.0930418	0.315249	0.111473	0.301114	0.298162	0.744089	0.281699	0.849453	0.000737904	0.00125424	0.000534532	0.00631876	0.000896148	0.6425	0.0905151	0.642426	0.125867	0.148218	0.118878	0.247003	1.29799	1.9877	1.53136	1.08897	1.13952	1.04642	1.13245
159	Prickle2	Q80Y24	PRICKLE2	166336	845	Prickle-like protein 2	-0.929252	1.64129	1.64129	-0.588742	2.11624	2.11624	-1.92375	2.53569	2.53569	3.57341	1.16657	1.58558	0.525131	1.55502	0.715073	3.11945	0.706706	4.33562	0.664922	3.99104	0.263569	1.61431	0.409511	5.79853	0.000544126	0.0276955	0.505537	0.000267049	0.0681445	0.1962	0.264066	0.270352	0.760769	0.025967	0.644636	0.118424	0.876835	2.28362	2.60438	0.643924	1.13836	1.76785	1.8119
86	Hsp90aa1	P07901	HSP90AA1	3320	733	Heat shock protein HSP 90-alpha	-2.84729	-0.251405	-2.84729	-2.42185	-0.643932	-2.42185	-2.80422	-0.7625	-2.80422	1.61446	3.44767	4.87274	0.140184	0.6072	0.138957	0.840078	0.186616	0.528531	0.201441	0.639966	0.172593	0.589474	0.143168	0.391517	0.0242961	0.370927	0.0508011	0.691869	0.00628801	0.000356725	0.00407756	0.00102293	0.000897008	0.00133844	1.34047e-05	0.0496959	1.13891	1.57424	1.38223	1.14897	1.13784	0.990314	1.08802
630	Ndufa10	Q99LC3	NDUFA10	4705	355	NADH dehydrogenase [ubiquinone] 1 alpha subcomplex subunit 10, mitochondrial	-0.591499	1.31892	1.31892	-0.939479	1.1713	1.1713	-0.983832	0.602287	-0.983832	1.12618	0.488312	1.40773	0.663653	1.98326	0.67779	2.49479	0.542416	0.904368	0.521421	2.25215	0.691654	1.40629	0.505635	1.51812	0.411339	0.133096	0.357492	0.0747862	0.54728	0.604498	0.324854	0.374239	0.247057	0.821879	0.238168	0.0391085	0.734579	1.43065	1.94759	0.719257	1.13731	1.58123	1.4604
637	Rbm39	Q8VH51	RBM39	9584	530	RNA-binding protein 39	-0.870556	1.07234	1.07234	-1.18733	1.60857	1.60857	-0.603601	2.37441	2.37441	0.808088	1.67782	1.86337	0.814889	2.0062	0.546936	2.10285	0.439114	1.66198	0.56952	3.04948	0.658109	5.18525	0.844459	3.25671	0.42582	0.155565	0.213408	0.331479	0.484946	0.074359	0.694313	0.0209979	0.19627	0.294762	0.119556	0.0136973	0.784808	1.19071	1.5172	1.1693	1.13598	0.971509	2.28124
219	Rpl22	P67984	RPL22	6146	128	60S ribosomal protein L22	-2.07708	1.32987	-2.07708	-0.666947	1.28818	1.28818	1.12466	2.51204	2.51204	2.66998	1.17116	1.665	0.379743	1.56872	0.236993	2.51381	1.15306	2.32363	0.629838	2.4422	2.1805	5.09515	2.18814	5.70424	0.0188711	0.119306	0.00213804	0.0201713	0.548223	0.0674279	0.50172	0.384183	0.701058	0.0216272	0.338379	0.0322604	0.918486	1.81857	1.97996	1.47173	1.13486	0.77111	0.926961
288	Wdr77	Q99J09	WDR77	79084	342	Methylosome protein 50	-0.240383	1.83138	1.83138	-0.962175	2.26854	2.26854	-0.947525	1.26308	1.26308	2.3887	1.45333	1.06911	0.84652	2.4304	1.01269	3.55876	0.513283	4.81834	0.626893	4.57806	0.573579	2.40007	0.518521	1.42668	0.605874	0.00408604	0.946022	0.00633477	0.0352107	0.0574528	0.14617	0.142794	0.430921	0.094094	0.338067	0.0852877	0.886183	1.66103	1.87437	0.740773	1.13438	1.53134	1.01141
200	Cct2	P80314	CCT2	10576	535	T-complex protein 1 subunit beta	-3.59672	-0.687443	-3.59672	-4.02401	-1.42836	-4.02401	-3.45762	-1.9548	-3.45762	1.4102	3.84866	3.68584	0.098126	0.327249	0.0826568	0.620953	0.0704927	0.371553	0.0614682	0.347302	0.0910235	0.143546	0.137623	0.257956	0.0388864	0.18171	0.0950435	0.438524	0.0131957	0.00019838	0.00014169	0.00750823	0.00865092	0.000206137	0.0493541	0.0867257	1.0223	2.15212	2.10518	1.21362	1.13419	0.934551	0.87703
80	Ywhaz	P63101	YWHAZ	7534	245	14-3-3 protein zeta/delta	-0.549767	1.69904	1.69904	-0.416178	2.09148	2.09148	0.378571	2.18864	2.18864	2.77828	1.5376	0.991053	0.68313	2.82091	0.687936	3.24686	1.19487	2.69334	0.749407	4.26186	1.52619	4.55877	1.30005	3.9177	0.0340185	0.091044	0.303755	0.00166619	0.361237	0.0318528	0.56457	0.0289999	0.661787	0.102081	0.779253	0.272679	1.10434	1.30387	1.18068	1.09663	1.13282	1.033	1.71262
640	Psmd11	Q8BG32	PSMD11	5717	422	26S proteasome non-ATPase regulatory subunit 11	-1.62034	2.30472	2.30472	-1.65134	1.39861	-1.65134	-1.06953	1.04742	-1.06953	4.49545	1.50687	1.05906	0.482028	1.88213	0.325258	4.94071	0.557332	1.19766	0.318344	2.63648	0.53735	1.2614	0.476474	2.06683	0.192193	0.421437	0.0649041	3.19561e-05	0.206552	0.586506	0.0311266	0.164635	0.0872856	0.536351	0.220097	0.120509	0.63496	2.96627	4.67159	0.941002	1.12998	1.20083	0.989794
910	Ric8a	Q3TIR3	RIC8A	60626	530	Synembryn-A	0.200113	3.0759	3.0759	-0.604817	1.27324	1.27324	-1.54803	0.765846	-1.54803	1.73802	1.35789	1.13147	1.35046	4.81854	1.14879	8.43217	1.00669	1.38579	0.657555	2.41704	0.341978	1.70037	0.399795	1.5399	0.0729534	0.0384084	0.724811	0.0182801	0.0438642	0.164793	0.118316	0.0839064	0.986596	0.281979	0.369388	0.0738809	0.723519	1.97512	2.72988	0.850535	1.12868	1.32702	0.738529
614	Psat1	Q99K85	PSAT1	29968	370	Phosphoserine aminotransferase	-4.49032	-1.25006	-4.49032	-3.63156	-1.23917	-3.63156	-4.42252	-2.76697	-4.42252	1.58046	2.57462	2.49603	0.0536162	0.221959	0.0444916	0.420431	0.130603	0.191793	0.0806848	0.423616	0.0481141	0.146913	0.0466327	0.13139	0.0262747	0.0990118	0.0443931	0.248251	0.00347253	0.00266306	0.0526105	0.0466568	0.0597474	0.0088388	0.0031913	0.034231	0.919512	2.1355	2.32243	1.10809	1.1274	1.01742	1.11178
532	Lin7b	O88951	LIN7B	64130	207	Protein lin-7 homolog B	1.74762	3.95767	3.95767	-0.510491	2.42096	2.42096	0.53593	4.28958	4.28958	2.66876	2.08002	0.826463	10.0176	15.5374	3.35804	15.2791	1.73291	5.35526	0.701983	4.8078	2.75984	19.5566	1.44988	4.22977	0.00214409	0.00958071	0.0442664	0.0163196	0.239275	0.00831731	0.631073	0.131519	0.350959	0.14912	0.749935	0.375254	0.541851	1.10778	2.04444	1.61644	1.12651	0.69691	1.44749
124	Rps18	P62270	RPS18	6222	152	40S ribosomal protein S18	-1.0747	1.50566	1.50566	-0.505495	2.17453	2.17453	0.784714	2.36946	2.36946	1.21973	1.19053	2.67149	0.58472	2.03073	0.47477	2.83954	0.797357	2.45793	0.704419	4.51438	2.38141	4.97706	1.72275	5.16749	0.267226	0.142556	0.217874	0.0602932	0.463947	0.0644862	0.228752	0.212038	0.246841	0.00213063	0.572168	0.00304213	0.699527	1.57399	2.25009	0.861527	1.12566	1.30658	1.08825
575	Epb41	P48193	EPB41	2035	858	Protein 4.1	0.411023	2.17565	2.17565	-0.329449	2.10911	2.10911	1.209	4.70214	4.70214	1.52488	1.70188	1.18705	1.32963	4.04129	1.45296	4.51789	1.38126	2.6435	0.79584	4.31426	2.31178	12.8384	4.76175	26.0307	0.43166	0.0298621	0.373407	0.0540824	0.385632	0.0222567	0.0228264	0.0198663	0.477656	0.0650053	0.802278	0.102838	0.958399	1.25269	1.30706	0.877045	1.12054	1.27763	1.89371
72	Ywhag	P61982	YWHAG	7532	247	14-3-3 protein gamma	-0.894494	2.6114	2.6114	0.446332	2.51858	2.51858	0.721238	3.24238	3.24238	2.08164	3.094	1.41964	1.413	5.70275	0.537936	6.11099	3.68901	5.73016	1.36257	4.43865	1.6486	9.46356	1.7072	8.99884	0.221761	0.0797217	0.159844	0.00828637	0.512437	0.0368845	0.391671	0.000805379	0.156019	0.0380505	0.758108	0.197978	1.00089	1.19947	1.1984	2.62905	1.11934	0.425759	1.80559
189	H1-2	P15864	H1-2	3006	212	Histone H1.2	-1.39101	0.909148	-1.39101	-1.32756	1.47014	1.47014	1.33044	3.7755	3.7755	1.24912	1.81031	0.9792	0.47995	1.40564	0.381299	1.87794	0.572832	0.974047	0.398442	2.77049	4.21284	4.93605	2.51479	13.6943	0.0563483	0.561981	0.0771062	0.228219	0.176868	0.10838	0.240091	0.015477	0.228046	0.965727	0.104906	0.14854	1.2147	1.49445	1.23031	1.52897	1.1186	0.731603	0.935859
557	Lin7c	O88952	LIN7C	55327	197	Protein lin-7 homolog C	0.389966	2.48421	2.48421	-0.148123	2.38593	2.38593	1.62646	3.97318	3.97318	1.553	2.62326	2.59897	1.41525	3.84366	1.31036	5.59526	1.15937	4.55388	0.902424	5.22682	4.24202	15.7053	3.08754	9.33353	0.516923	0.0286237	0.641617	0.0279901	0.00490987	0.00238091	0.00706931	0.00834152	0.664681	0.0320863	0.871813	0.00251787	0.856487	1.62444	1.89663	0.925046	1.11591	1.20633	1.41231
440	Zcchc17	Q9ESX4	ZCCHC17	51538	241	Nucleolar protein of 40 kDa	-2.09139	0.527089	-2.09139	-1.40782	1.0489	-1.40782	-2.10855	0.664415	-2.10855	0.92466	0.513771	0.699847	0.453017	1.04564	0.234654	1.44102	0.376881	1.47933	0.479051	2.06895	0.374408	1.58493	0.23188	0.935871	0.141535	0.914683	0.118943	0.321566	0.306358	0.53342	0.31743	0.929908	0.199597	0.353025	0.385996	0.301891	0.847048	1.53688	1.8144	1.63529	1.1152	0.681959	0.728648
369	Thbs1	P35441	THBS1	7057	1170	Thrombospondin-1	-4.28504	-1.33856	-4.28504	-1.37015	0.50223	-1.37015	-1.63455	0.722388	-1.63455	1.20502	2.15326	0.949337	0.086772	0.26989	0.0512949	0.395416	0.390794	0.662288	0.386852	1.4164	0.322071	1.64991	0.323944	1.31221	0.063429	0.206657	0.062371	0.264843	0.00702647	0.0508949	0.147704	0.481005	0.112373	0.438393	0.118387	0.535834	1.14893	1.63336	1.42163	1.94357	1.11485	0.573607	0.638559
298	Med30	Q9CQI9	MED30	90390	178	Mediator of RNA polymerase II transcription subunit 30	-2.14078	1.14371	-2.14078	-1.05675	2.5593	2.5593	-0.853809	2.50851	2.50851	1.81468	1.69693	0.814623	0.226757	1.95906	0.455325	2.20948	0.530079	1.77359	0.480714	5.89423	0.553322	5.05451	1.19413	5.69034	0.19994	0.045917	0.319815	0.0153223	0.288508	0.0200943	0.593016	0.133956	0.400611	0.155354	0.22914	0.153242	1.17132	1.25724	1.07335	0.583333	1.11474	1.91099	0.94728
93	Ppia	P17742	PPIA	5478	164	Peptidyl-prolyl cis-trans isomerase A	-2.74816	0.265844	-2.74816	-2.43751	-0.381447	-2.43751	-2.11077	0.0241102	-2.11077	1.43912	1.76167	3.30587	0.148841	1.03117	0.235647	1.20234	0.265734	0.638076	0.184603	0.767667	0.231523	1.01685	0.278666	0.82772	0.0363812	0.966183	0.0988298	0.733689	0.0173112	0.927953	0.0242854	0.538725	0.000494459	0.120804	0.00245286	0.144958	1.47608	1.2986	0.879761	0.932334	1.11373	1.19456	0.894653
315	Mtch2	Q791V5	MTCH2	23788	303	Mitochondrial carrier homolog 2	-0.178581	1.91089	1.91089	-0.969724	1.4911	1.4911	0.411524	1.65735	1.65735	3.4039	1.57929	2.28148	1.02705	3.04369	0.883572	3.76042	0.543177	1.89017	0.510604	2.81103	1.33009	3.15437	1.64097	2.16544	0.936245	0.000394549	0.835392	0.00801965	0.718666	0.0263458	0.49161	0.379367	0.161431	0.00523024	0.330498	0.00805921	0.560091	1.37464	2.45431	0.651039	1.11263	1.70901	1.14759
417	Rps15	P62843	RPS15	6209	145	40S ribosomal protein S15	-0.412547	1.82041	1.82041	0.0089132	3.12928	3.12928	3.90475	4.74676	4.74676	2.98299	1.21207	0.9291	0.77743	2.50057	0.751296	3.53182	2.1831	4.86941	1.0062	8.74996	26.8483	18.152	19.815	14.9777	0.650033	0.0819778	0.703048	0.00103994	0.280391	0.0613658	0.134216	0.25585	0.421555	0.128193	0.993371	0.117734	0.961811	1.56952	1.63184	0.995267	1.11123	1.11652	1.15842
122	Tkt	P40142	TKT	7086	623	Transketolase	-2.20603	0.752043	-2.20603	-1.16931	0.722281	-1.16931	-0.993501	0.89606	-0.993501	1.24421	2.30473	2.33516	0.216729	0.879612	0.233276	1.68418	0.623568	1.28317	0.444633	1.64979	0.602466	1.86098	0.502257	1.26051	0.0569882	0.811892	0.0943857	0.21329	0.227386	0.00495756	0.0901729	0.487052	0.0205623	0.267227	0.00462212	0.0167001	0.982198	2.12271	2.16118	0.912531	1.10865	1.21492	0.911213
244	Cct3	P80318	CCT3	7203	545	T-complex protein 1 subunit gamma	-3.46862	-1.00268	-3.46862	-3.08025	-0.923561	-3.08025	-3.00567	-1.80083	-3.00567	1.46598	4.85789	4.0095	0.104948	0.459006	0.0903321	0.499073	0.119242	0.271277	0.118237	0.527206	0.12451	0.259301	0.127475	0.287009	0.0341993	0.277338	0.0657688	0.32392	0.000350095	1.38709e-05	0.00288118	0.0644604	0.00336924	9.78359e-05	0.0029956	0.0799669	1.00059	1.20527	1.20455	1.16249	1.1085	0.953562	1.20295
82	Rpl12	P35979	RPL12	6136	165	60S ribosomal protein L12	-0.943191	1.66206	1.66206	-0.851181	1.70745	1.70745	0.836301	2.29502	2.29502	3.453	2.098	1.5165	0.520081	2.08978	0.671378	3.16469	0.724669	2.05091	0.554331	3.26583	2.27367	3.82993	1.78547	4.90761	0.0430204	0.088709	0.0834292	0.000352373	0.419767	0.00798003	0.179164	0.209988	0.487366	0.0448201	0.114893	0.0304441	1.09133	1.67545	1.53524	0.845393	1.10637	1.3087	1.18869
648	Ogdh	Q60597	OGDH	4967	1023	2-oxoglutarate dehydrogenase, mitochondrial	0.116316	2.53527	2.53527	-1.49254	1.35469	-1.49254	0.210351	1.43926	1.43926	1.85876	0.868358	1.36467	1.08396	3.74162	1.20603	5.79686	0.355387	0.962678	0.633073	2.55742	1.15697	1.72041	1.27447	2.71182	0.698884	0.0684017	0.756055	0.0138434	0.821232	0.160688	0.718912	0.135407	0.0431849	0.904621	0.273037	0.258987	1.2393	1.71294	1.38218	1.11387	1.10563	0.992606	2.47111
26	Hspa5	P20029	HSPA5	3309	655	Endoplasmic reticulum chaperone BiP	1.39863	4.18593	4.18593	1.69464	3.66135	3.66135	3.11457	4.50253	4.50253	3.97519	3.58982	4.54548	2.63651	10.2424	2.84214	18.2008	5.5668	10.5022	3.23696	12.6525	8.93549	22.6671	8.66122	20.7398	0.00158971	0.00689053	0.00914915	0.000105879	0.00166356	0.000257147	0.000649799	0.000702897	2.84786e-05	0.000318008	0.00209326	0.000463843	1.1015	1.96124	1.78052	1.02181	1.10368	1.08013	0.813622
1006	Stx16	Q8BVI5	STX16	8675	326	Syntaxin-16	0.548285	2.80608	2.80608	-1.20204	1.30165	1.30165	-1.04284	0.866708	-1.04284	1.43187	1.44143	1.64265	1.76095	3.80686	1.46235	6.99384	0.913809	2.25944	0.43466	2.4651	0.48537	1.8235	0.722278	1.53652	0.048967	0.036994	0.526426	0.0439639	0.0829429	0.0812447	0.454472	0.0361885	0.80035	0.0227695	0.0555071	0.0421782	0.866615	2.0233	2.33471	1.04357	1.10131	1.05533	0.561703
501	Sdcbp	O08992	SDCBP	6386	299	Syntenin-1	-0.501629	2.98004	2.98004	-0.802201	3.33365	3.33365	0.690506	3.58033	3.58033	4.44956	1.85476	1.7723	0.706309	3.44333	0.985901	7.89007	1.59505	4.49878	0.573474	10.0816	1.61385	5.61293	2.9124	11.9615	0.305566	0.00507599	0.981032	3.55175e-05	0.241679	0.0139715	0.115287	0.0209931	0.359694	0.0168928	0.49731	0.0348233	0.949755	2.5235	2.657	0.680414	1.10129	1.61856	1.80153
98	Calm1	P0DP26	CALM1	801	149	Calmodulin-1	-1.25328	1.89565	1.89565	-1.88666	1.81512	-1.88666	-0.295369	1.33925	1.33925	1.87018	0.866418	0.599181	0.419494	3.03889	0.655668	3.72089	0.618504	2.28763	0.270432	3.51888	1.00894	2.01551	0.814864	2.5302	0.0487295	0.238734	0.0262005	0.0134839	0.983573	0.136013	0.695727	0.363	0.561151	0.251663	0.429246	0.380127	1.43855	1.34723	0.936519	0.920378	1.10029	1.19548	2.29414
192	Brd9	Q3UQU0	BRD9	65980	596	Bromodomain-containing protein 9	-2.83303	-0.741618	-2.83303	-2.37	0.138536	-2.37	-0.91269	1.35682	1.35682	1.93692	2.22596	2.21561	0.14614	0.354645	0.140337	0.598068	0.26103	0.661981	0.193445	1.10079	0.531194	2.5612	0.540359	1.87158	0.0115633	0.121981	0.0185507	0.325341	0.0335746	0.00594342	0.131863	0.0390487	0.00608678	0.125157	0.0163455	0.770133	0.928236	1.85218	1.99538	0.966618	1.09832	1.13625	0.645407
521	Dars1	Q922B2	DARS1	1615	501	Aspartate--tRNA ligase, cytoplasmic	-3.67178	-0.819609	-3.67178	-3.36366	-1.5238	-3.36366	-4.07511	-1.97018	-4.07511	1.44846	4.75276	2.81041	0.0784663	0.407129	0.079586	0.566596	0.104355	0.209459	0.0971487	0.347769	0.0930769	0.240471	0.0593295	0.255221	0.0356072	0.256493	0.0850503	0.348228	0.0162466	0.0761854	1.76702e-05	0.0177213	0.00154734	0.00325592	0.0219175	0.00260346	1.3264	1.52806	1.15203	1.30774	1.09799	0.83961	1.06224
209	Srsf2	Q62093	SRSF2	6427	221	Serine/arginine-rich splicing factor 2	-1.50755	1.71118	1.71118	-0.794115	1.53648	1.53648	-0.161491	2.73828	2.73828	1.81284	1.36029	2.16856	0.351708	1.26485	0.511308	3.27428	0.592337	2.85515	0.576697	2.90085	0.952752	6.67275	0.8941	3.94336	0.0153871	0.570543	0.0445548	0.250109	0.884411	0.0523307	0.746591	0.0436226	0.163437	0.0135611	0.115958	0.00678327	0.939784	2.83629	3.01803	0.646439	1.09565	1.6949	1.20549
301	Kmt2d	Q6PDK2	KMT2D	8085	5588	Histone-lysine N-methyltransferase 2D	-9.41626	-5.67792	-9.41626	-10.554	-7.69576	-10.554	-10.4101	-6.33453	-10.4101	2.09947	5.78356	5.31387	0.00146361	0.0081868	0.00239287	0.0195333	0.000665177	0.00215505	0.00119847	0.00482333	0.000734939	0.00287718	0.000764782	0.0123913	0.0162962	0.0207248	0.0528605	0.00795291	1.64604e-06	9.78969e-06	9.57351e-05	5.26156e-05	9.23674e-05	0.000226829	4.85428e-06	0.000475669	1.63488	2.6094	1.59608	0.999978	1.09365	1.09368	1.82376
341	Wdr7	Q920I9	WDR7	23335	1489	WD repeat-containing protein 7	0.732276	3.05175	3.05175	0.408528	3.89572	3.89572	-0.421842	2.45192	2.45192	1.98423	1.68514	2.45717	1.66126	7.2951	1.77998	8.29217	3.98942	14.8843	1.32733	6.25328	0.746471	5.47143	1.30109	4.33957	0.428889	0.0348695	0.153779	0.0103699	0.528985	0.0715661	0.43484	0.0206469	0.0189515	0.00349005	0.666276	0.0312145	0.806927	1.23892	1.53535	0.753108	1.08995	1.44727	0.976447
934	Map3k12	Q60700	MAP3K12	7786	888	Mitogen-activated protein kinase kinase kinase 12	-1.17243	1.45253	1.45253	-0.776983	1.18495	1.18495	-1.18718	-0.708802	-1.18718	2.75961	2.26158	1.50451	0.511239	1.42369	0.443672	2.73688	0.611369	0.936861	0.583586	2.27356	0.43916	0.478361	0.611828	0.553081	0.00173934	0.449216	0.0155739	0.00684097	0.00547542	0.126014	0.320022	0.179194	0.0372277	0.771164	0.0568696	0.0312964	1.02345	2.0884	2.04055	1.17931	1.08636	0.921184	1.25368
297	Snu13	Q9D0T1	SNU13	4809	128	NHP2-like protein 1	-0.527339	1.08113	1.08113	-0.517441	2.05422	2.05422	-0.308507	1.64174	1.64174	1.90091	1.73419	0.864782	0.740318	1.40198	0.693833	2.11569	0.69861	2.80094	0.699397	4.1532	0.807477	3.12041	0.901247	3.08154	0.563464	0.510503	0.289585	0.012563	0.727738	0.018442	0.819895	0.121255	0.452415	0.136527	0.508551	0.149274	0.850636	1.6378	1.92539	0.907625	1.0853	1.19576	1.00443
194	Rps13	P62301	RPS13	6207	151	40S ribosomal protein S13	-0.375775	2.156	2.156	0.0540968	3.39777	3.39777	2.63382	3.59292	3.59292	2.94756	1.73073	2.2683	0.770691	3.0538	1.01535	4.45679	2.52712	4.09421	1.03821	10.5398	9.25506	12.0664	6.20668	11.7567	0.453377	0.00868782	0.969055	0.00112833	0.253219	0.0185896	0.083072	0.157544	0.0127229	0.00539143	0.961224	0.0268952	1.47625	1.58348	1.07263	1.12053	1.085	0.968295	1.14942
165	Rapgef4	Q9EQZ6	RAPGEF4	11069	1011	Rap guanine nucleotide exchange factor 4	0.618196	3.2822	3.2822	-0.0392848	2.95345	2.95345	1.33874	3.90755	3.90755	3.59124	2.62109	2.0464	1.90584	5.80133	1.53495	9.7284	5.50877	7.74597	0.973137	6.23094	2.5293	7.39492	3.91265	15.0069	0.0462714	0.056037	0.610393	0.000256306	0.191026	0.00239282	0.0969173	0.00610028	0.00898674	0.0210099	0.98115	0.122603	1.11402	1.81595	1.63009	1.38319	1.0829	0.782902	1.88072
138	Atp5f1b	P56480	ATP5F1B	506	529	ATP synthase subunit beta, mitochondrial	-4.10053	-0.611167	-4.10053	-2.15482	-0.53729	-2.15482	-3.50664	-1.42487	-3.50664	1.4513	3.39317	2.14466	0.0760563	0.654667	0.0582932	0.590162	0.2352	0.600951	0.224561	0.689064	0.10962	0.372454	0.0879826	0.302097	0.0353755	0.563676	0.0455759	0.424679	0.000404419	0.00179568	0.00592576	0.00547699	0.00716706	0.14039	0.0125857	0.39835	0.882606	0.972819	1.10221	1.15155	1.07915	0.937123	1.66846
1080	Tubgcp4	Q9D4F8	TUBGCP4	27229	667	Gamma-tubulin complex component 4	-2.59329	0.028842	-2.59329	-1.80781	-0.107913	-1.80781	-3.3465	-1.06566	-3.3465	2.81316	1.43863	2.54528	0.165708	0.61035	0.276095	1.02019	0.302377	0.874162	0.285625	0.92793	0.0983115	0.477753	0.115881	0.314003	0.0233025	0.290488	0.00153758	0.964004	0.0364222	0.0546413	0.167145	0.20956	0.00319358	0.611523	0.00284915	0.870253	1.23834	1.80348	1.45637	0.743233	1.07897	1.45172	1.17641
543	Srpk2	O54781	SRPK2	6733	681	SRSF protein kinase 2	0.0272782	1.2146	1.2146	0.136779	2.53769	2.53769	0.399141	3.53011	3.53011	0.93417	2.91237	2.27864	1.01909	1.5131	1.03089	2.32076	1.09945	5.80658	2.54359	5.36958	1.31872	11.5523	1.95364	4.31198	0.975432	0.42962	0.943596	0.116367	0.46933	0.00122356	0.100098	0.0297661	0.861208	0.0052645	0.0604613	0.0607011	1.03284	1.6508	1.59831	1.02102	1.0763	1.05414	1.63831
247	Rps5	P97461	RPS5	6193	204	40S ribosomal protein S5	-1.48755	1.0485	-1.48755	-0.403071	1.51366	1.51366	1.48478	3.00209	3.00209	2.05847	1.55707	1.21526	0.356617	1.35765	0.496985	2.06838	0.756247	2.09163	0.953899	2.85533	3.21597	8.01162	2.79875	6.84219	0.0837714	0.559216	0.0728788	0.00874043	0.364307	0.0277284	0.103865	0.188984	0.451605	0.0609166	0.938092	0.209084	1.10468	1.63555	1.48057	0.792673	1.07355	1.35434	1.92533
448	Yars1	Q91WQ3	YARS1	8565	528	Tyrosine--tRNA ligase, cytoplasmic	-1.49633	1.67801	1.67801	-1.07718	1.39839	1.39839	-2.91549	-1.05297	-2.91549	0.899902	2.18837	0.640142	0.384779	1.72733	0.354453	3.19987	0.757882	0.933856	0.473953	2.63607	0.132541	0.394633	0.151847	0.481977	0.125921	0.527636	0.210116	0.160832	0.0227098	0.0745862	0.0165893	0.00648088	0.540821	0.846139	0.229012	0.27878	1.51619	1.98737	1.31076	1.64591	1.07281	0.651801	0.918288
196	Vdac2	Q60930	VDAC2	7417	295	Voltage-dependent anion-selective channel protein 2	-0.329889	1.29396	1.29396	-3.40324	1.99232	-3.40324	-1.10123	0.871915	-1.10123	3.77524	0.856667	1.19308	0.795597	2.38822	0.910729	2.45201	0.0945199	1.98888	0.140776	3.97876	0.466119	1.83009	0.976887	1.06895	0.420415	0.0585161	0.786773	0.000167787	0.309068	0.139102	0.94504	0.868489	0.391989	0.238289	0.349044	0.0641089	0.991402	1.46679	1.47951	0.866072	1.42863	1.64955	2.63907
320	Hspd1	P63038	HSPD1	3329	573	60 kDa heat shock protein, mitochondrial	-5.17045	-1.54308	-5.17045	-3.19505	-1.30808	-3.19505	-3.80899	-2.20861	-3.80899	1.74501	3.85389	4.30896	0.0277677	0.343152	0.0443756	0.175955	0.138016	0.375331	0.109193	0.403858	0.0790645	0.216342	0.0713478	0.155044	0.0179885	0.219571	0.0500153	0.107802	0.000139993	0.00329818	0.0159131	0.0210475	0.00664665	0.0190247	4.90951e-05	0.177811	1.25471	0.54873	0.437336	0.785126	1.07015	1.36303	1.07696
111	Map1a	Q9QYR6	MAP1A	4130	2776	Microtubule-associated protein 1A	-0.866797	1.39683	1.39683	-0.67535	1.36927	1.36927	0.195673	2.35107	2.35107	1.97867	2.96244	3.44539	0.638403	2.15629	0.548363	2.63323	0.852446	2.46344	0.62618	2.5834	1.14526	3.73098	1.75819	5.10204	0.255399	0.0375136	0.255488	0.0105034	0.755015	0.00126025	0.27816	0.00109034	0.796169	0.000358597	0.539375	0.130349	0.742003	1.3066	1.76091	0.863838	1.06994	1.23859	1.41807
546	Srsf4	Q8VE97	SRSF4	6429	489	Serine/arginine-rich splicing factor 4	-1.24175	1.55975	1.55975	-0.402414	1.27863	1.27863	-0.63193	2.73976	2.73976	2.08184	1.21085	0.644851	0.471252	1.23309	0.422861	2.94803	0.897325	2.42609	0.756591	2.24057	1.94911	6.67961	0.645312	3.46654	0.0284267	0.54341	0.00828243	0.0246766	0.414232	0.0615389	0.701995	0.300213	0.862247	0.226542	0.754605	0.239029	1.01464	2.55729	2.5204	1.13075	1.06965	0.945966	0.920174
589	Gnb2	P62880	GNB2	2783	340	Guanine nucleotide-binding protein G(I)/G(S)/G(T) subunit beta-2	-1.36632	1.38081	1.38081	-0.0893652	2.14902	2.14902	-0.10088	2.25291	2.25291	1.10387	1.08348	1.65032	0.402605	2.58052	0.387879	2.60414	0.939936	2.11313	0.97148	4.43526	0.932464	3.13225	1.21692	4.76642	0.0787289	0.0995899	0.118292	0.160916	0.93354	0.082513	0.649742	0.338558	0.909152	0.0223705	0.948647	0.0335865	1.20449	1.0794	0.896145	1.25022	1.06961	0.855537	1.25549
389	Actr2	P61161	ACTR2	10097	394	Actin-related protein 2	-2.13751	0.753429	-2.13751	-1.84039	1.70079	-1.84039	-0.685838	0.929456	0.929456	1.81331	1.15057	0.717108	0.41702	1.68579	0.227272	1.3098	0.279246	3.03052	0.589417	3.25079	0.621645	1.90456	0.941256	0.908504	0.0153706	0.375239	0.0421074	0.601207	0.607435	0.0707016	0.909097	0.828714	0.191819	0.504997	0.712876	0.504794	0.713248	0.830918	1.16498	1.30874	1.06945	0.817159	15.2896
323	Rps17	P63276	RPS17	6218	135	40S ribosomal protein S17	-0.551846	1.7955	1.7955	0.288728	2.62525	2.62525	2.72154	4.73407	4.73407	1.19326	2.06515	1.6296	0.682147	2.41907	0.887345	3.47135	1.22156	5.90781	4.01379	6.1699	6.59577	18.5808	7.31864	26.6132	0.394288	0.221616	0.785904	0.0640832	0.360656	0.00860687	0.17865	0.258749	0.819763	0.107404	0.144055	0.0234636	1.35501	1.53385	1.13199	1.04166	1.06889	1.02614	1.63814
762	Letm1	Q9Z2I0	LETM1	3954	738	Mitochondrial proton/calcium exchanger protein	-0.643407	1.74581	1.74581	-0.492343	3.59901	3.59901	-0.851231	1.55695	1.55695	1.0617	1.87119	0.747796	0.640199	2.2161	0.714957	3.35383	0.71087	2.06928	0.941646	12.1174	0.554311	2.94231	0.635357	2.25437	0.149537	0.228904	0.616001	0.0867562	0.246367	0.0134527	0.30338	0.0288549	0.369929	0.178733	0.816057	0.296042	1.22623	2.74637	2.23968	1.09802	1.81471	1.65271	1.30713
10	H2ax	P27661	H2AX	3014	143	Histone H2AX	1.8483	4.11529	4.11529	1.96184	3.92466	3.92466	1.21488	3.48122	3.48122	2.27645	2.89049	2.32429	3.98801	13.604	3.60075	17.331	4.90503	11.6114	3.89557	15.1859	2.32121	9.79713	3.16918	11.1674	0.0131666	0.00779974	0.0479973	0.00529121	0.211944	0.00128679	0.0413869	0.0356019	0.041168	0.00473928	0.057408	0.030228	1.20017	1.36141	1.13434	1.32925	1.06864	0.803938	1.04087
228	Cyfip2	Q5SQX6	CYFIP2	26999	1253	Cytoplasmic FMR1-interacting protein 2	-0.371656	1.78853	1.78853	0.391247	2.79755	2.79755	0.796373	3.13213	3.13213	1.90357	1.84346	3.80949	0.952064	2.74495	0.772895	3.45462	2.86075	6.95257	1.31153	6.11484	3.61323	5.9012	1.73673	8.76728	0.889285	0.0373352	0.694089	0.0124861	0.0143398	0.0244528	0.418711	0.017246	0.0692629	0.000155063	0.720238	0.012795	0.911152	1.33831	1.46881	1.12237	1.06339	0.947448	0.954483
858	Rpl7	P14148	RPL7	6129	270	60S ribosomal protein L7	-1.03437	0.646285	-1.03437	-0.983413	1.20962	1.20962	1.34707	2.93907	2.93907	0.662636	2.266	0.935658	0.49669	1.26598	0.488229	1.56513	0.505782	1.42441	0.677456	2.31277	7.66916	4.61953	2.54394	7.62333	0.306842	0.683697	0.308402	0.217452	0.334193	0.00541999	0.0566543	0.178054	0.121498	0.211278	0.211457	0.115969	0.936377	1.31337	1.40261	0.952605	1.06234	1.11519	1.66962
694	F5	O88783	F5	2153	2183	Coagulation factor V	-5.67237	-2.67941	-5.67237	-5.25448	-2.283	-5.25448	-5.33095	-3.18411	-5.33095	1.67582	4.41323	2.85329	0.0196086	0.107002	0.020614	0.156105	0.0261966	0.0563178	0.0521389	0.20547	0.0345294	0.110024	0.0248441	0.0847933	0.0210948	0.0827854	0.0557769	0.123551	0.0367844	0.00048965	3.86163e-05	0.000541057	0.00140187	0.00145078	0.00927783	0.0194527	1.2212	1.54894	1.26838	1.16164	1.06172	0.913983	1.76839
12	Tubb4b	P68372	TUBB4B	10383	445	Tubulin beta-4B chain	-0.723518	1.62233	1.62233	-0.957023	1.45265	1.45265	-0.574624	1.36278	1.36278	1.43886	1.07204	2.70052	0.730994	3.07873	0.605619	3.0451	0.578997	2.0607	0.515119	2.7371	0.853888	2.5718	0.671461	1.79991	0.106899	0.181501	0.0861677	0.0364036	0.753613	0.184597	0.353428	0.0847143	0.0334491	0.00199289	0.162165	0.0616739	0.791821	1.04472	1.31938	0.955744	1.05625	1.10516	1.60584
793	Lars1	Q8BMJ2	LARS1	51520	1178	Leucine--tRNA ligase, cytoplasmic	-7.03655	-4.0026	-7.03655	-5.11223	-3.35819	-5.11223	-6.17857	-3.95069	-6.17857	1.16636	3.31618	4.70601	0.00761706	0.055123	0.0124395	0.0623876	0.0289111	0.075465	0.0355827	0.0975178	0.0242269	0.0646729	0.0138059	0.0438068	0.113668	0.111843	0.0681772	0.0943171	0.0190259	0.000482861	0.00981123	0.00479012	0.0188261	1.96782e-05	0.000843769	0.00822655	2.33711	1.19457	0.511131	1.43108	1.05547	0.737535	1.74603
556	Sucla2	Q9Z2I9	SUCLA2	8803	463	Succinate--CoA ligase [ADP-forming] subunit beta, mitochondrial	-0.505934	2.43534	2.43534	-1.00473	1.38902	1.38902	-0.603586	1.05527	1.05527	1.76912	0.702256	0.816834	0.785229	5.40892	0.704204	2.42574	0.719169	0.79046	0.498364	2.61901	0.974607	2.0781	0.658116	0.919011	0.603734	0.33421	0.532067	0.0170168	0.966725	0.288428	0.198492	0.797019	0.574421	0.539981	0.352728	0.152463	1.01291	0.473049	0.467019	1.12945	1.0548	0.933906	1.00534
758	Snph	Q80U23	SNPH	9751	495	Syntaphilin	-0.088128	3.05401	3.05401	0.110356	3.89825	3.89825	-0.794653	1.12511	1.12511	1.65167	1.32202	1.59665	0.968776	3.66031	0.940743	8.30515	2.11317	8.60287	1.07949	14.9105	0.576482	2.18118	1.21629	1.39602	0.940617	0.227438	0.931319	0.0223013	0.0476414	0.0774992	0.573796	0.359508	0.105528	0.0253134	0.927942	0.0708267	1.32854	2.39277	1.80106	1.36813	1.05456	0.770807	2.9057
176	Rps7	P62082	RPS7	6201	194	40S ribosomal protein S7	-0.915944	1.68387	1.68387	0.154294	3.23833	3.23833	2.15782	3.74769	3.74769	1.8851	2.31909	1.23788	0.529997	2.00678	0.570988	3.21289	1.99153	5.7261	1.11288	9.43701	4.91637	13.2811	4.46239	13.4328	0.0634854	0.199972	0.432415	0.0130287	0.382188	0.00479639	0.175915	0.26157	0.353995	0.0578261	0.871377	0.125097	1.00817	1.68554	1.67188	0.935794	1.05279	1.12502	1.96216
163	P4hb	P09103	P4HB	5034	509	Protein disulfide-isomerase	1.66251	4.90643	4.90643	4.94139	6.52999	6.52999	3.82215	5.70294	5.70294	3.8726	8.49112	4.31957	4.60484	17.4361	3.16566	29.9905	36.1088	66.4304	30.726	92.4107	30.5391	38.1538	14.1443	52.0902	0.000134091	0.0475595	0.00405193	0.000185624	0.00123852	3.2276e-09	0.000208669	0.00143127	0.00108519	8.31534e-05	4.791e-05	0.000160871	1.00833	1.8089	1.79396	1.46673	1.05167	0.717016	1.02563
471	Sf3b1	Q99NB9	SF3B1	23451	1304	Splicing factor 3B subunit 1	-1.12707	0.744758	-1.12707	-2.28408	-0.00940829	-2.28408	-0.51661	2.30696	2.30696	1.13222	0.488392	0.86317	0.484527	1.1266	0.457845	1.67569	0.579654	0.9935	0.205317	0.80429	0.699012	4.94841	1.01488	4.09265	0.154488	0.803145	0.0737523	0.282588	0.411749	0.324794	0.989093	0.463044	0.364074	0.988827	0.137034	0.738134	0.756208	1.5596	2.06239	0.800278	1.04855	1.31023	0.910064
350	Pcna	P17918	PCNA	5111	261	Proliferating cell nuclear antigen	-2.73128	0.386807	-2.73128	-2.16179	0.568728	-2.16179	-2.08592	0.527779	-2.08592	1.29285	1.3009	1.5357	0.171436	0.730474	0.150593	1.3075	0.312674	1.21803	0.223478	1.48322	0.296826	1.44171	0.235547	0.956256	0.0619506	0.572422	0.0509504	0.562069	0.131652	0.313626	0.0500145	0.912733	0.0291272	0.572003	0.0327187	0.21918	1.07478	1.86417	1.73447	1.22353	1.04148	0.851204	0.649659
679	Ndufs8	Q8K3J1	NDUFS8	4728	212	NADH dehydrogenase [ubiquinone] iron-sulfur protein 8, mitochondrial	-1.49648	1.21747	-1.49648	-0.532523	0.650811	0.650811	-2.04749	0.652962	-2.04749	1.83371	0.878354	0.961589	0.49725	1.47784	0.354418	2.32538	0.698563	1.53548	0.691344	1.57005	0.51429	1.54507	0.241905	1.57239	0.137958	0.0146652	0.0828136	0.0392485	0.132326	0.437423	0.230181	0.226473	0.348438	0.11476	0.326818	0.109247	0.590777	1.63814	2.77286	0.828862	1.04108	1.25604	1.08327
11	H3c2	P84228	H3C15	333932	136	Histone H3.2	1.85791	4.32894	4.32894	1.70783	3.95744	3.95744	1.66772	4.00877	4.00877	4.08329	3.13567	3.13191	3.62483	11.816	4.47259	20.0974	3.66998	12.3862	3.26669	15.5349	3.17713	16.0976	4.50334	15.1489	0.00208793	0.000352016	0.000178305	8.25492e-05	0.0402839	0.00123613	0.000731692	0.00977823	0.0093802	0.000738064	0.0242609	0.00466062	1.19262	1.76839	1.48277	0.966567	1.0397	1.07567	1.00936
803	Fam171a2	A2A699	FAM171A2	284069	822	Protein FAM171A2	-4.49403	-0.962841	-4.49403	-4.16183	-0.112619	-4.16183	-4.37443	-1.67249	-4.37443	1.0313	2.24528	1.10677	0.0664163	0.230525	0.0443773	0.513046	0.0558683	0.261357	0.0818902	0.924907	0.0639104	0.313711	0.0482133	0.171736	0.111561	0.0930463	0.198378	0.457059	0.0354561	0.16875	0.128075	0.00568483	0.328214	0.121957	0.0782041	0.868481	0.954759	2.30409	2.41327	1.42892	1.03529	0.724528	1.26794
290	Lgals3bp	Q07797	LGALS3BP	3959	577	Galectin-3-binding protein	-5.74575	-2.07305	-5.74575	-3.49287	-1.04989	-3.49287	-3.78899	-2.13832	-3.78899	1.36195	2.44034	2.40755	0.0186362	0.103776	0.0223424	0.237657	0.15579	0.383014	0.088826	0.483003	0.0723437	0.227145	0.0834395	0.17803	0.0434563	0.0841023	0.0647794	0.178983	0.0248027	0.00362795	0.0163485	0.0258755	0.00391243	0.0198179	0.00748517	0.0981331	1.44464	2.36889	1.63978	1.205	1.03441	0.858434	0.691065
234	Ap2m1	P84091	AP2M1	1173	435	AP-2 complex subunit mu	-0.916753	1.15085	1.15085	-0.774669	1.68918	1.68918	-1.3692	0.520586	-1.3692	1.36031	1.23393	0.989668	0.551262	1.51417	0.5297	2.22045	0.584523	1.94271	0.637286	3.22473	0.552865	1.17303	0.387105	1.43454	0.282808	0.0436205	0.326147	0.115883	0.359791	0.707952	0.0583539	0.628893	0.179748	0.143521	0.581961	0.102407	0.913717	1.51505	1.65811	0.950911	1.03314	1.08648	1.3354
28	Tubb5	P99024	TUBB	203068	444	Tubulin beta-5 chain	-0.499672	2.16088	2.16088	-0.861869	1.2132	1.2132	-0.549814	1.469	1.469	1.69087	1.09666	2.2284	0.795402	4.47188	0.707267	3.11392	0.727905	1.68222	0.550239	2.31851	0.687088	2.76829	0.683108	1.66304	0.351732	0.194488	0.128367	0.0203764	0.584861	0.257518	0.242985	0.0800459	0.00591018	0.0157177	0.225902	0.0850265	0.835531	0.71834	0.859741	0.939649	1.0316	1.09786	1.90838
555	Gap43	P06837	GAP43	2596	227	Neuromodulin	-0.729446	1.59251	1.59251	-0.229575	2.13252	2.13252	-0.508427	2.29576	2.29576	2.01327	2.59296	2.1655	0.68891	2.95457	0.603136	3.01574	1.19735	3.0206	0.852886	4.38484	0.702988	3.67488	1.71418	4.91014	0.275377	0.136083	0.418033	0.00969902	0.631559	0.00255296	0.448294	0.12957	0.61447	0.0510544	0.715104	0.00683129	0.768823	1.04917	1.36465	0.87816	1.02789	1.17051	1.1881
166	Dync1h1	Q9JHU4	DYNC1H1	1778	4644	Cytoplasmic dynein 1 heavy chain 1	1.41685	3.70728	3.70728	-0.228329	2.48248	2.48248	0.66562	3.15007	3.15007	1.92371	1.33585	2.14486	3.63576	12.3867	2.67002	13.0618	2.15938	5.58858	0.853623	5.06301	1.58625	8.87701	3.40236	8.63351	0.0119204	0.0158526	0.144949	0.0196304	0.597512	0.0461482	0.263915	0.109684	0.313635	0.00716379	0.878543	0.118649	0.883797	1.08321	1.22563	1.20346	1.02723	0.853559	1.53175
83	Epb41l3	Q9WV92	EPB41L3	23136	929	Band 4.1-like protein 3	-0.63661	2.21545	2.21545	0.356695	3.04977	3.04977	2.36777	4.35174	4.35174	2.84283	2.66804	4.03844	1.28081	2.76367	0.643223	4.64427	2.52794	8.28078	1.28049	6.60916	5.16143	16.1272	5.17272	20.4176	0.45215	0.128622	0.28866	0.00143605	0.00549568	0.00736632	0.016709	0.00214761	0.0405964	9.15286e-05	0.72996	0.0369678	1.40484	1.725	1.2279	2.79737	1.0265	0.366951	1.84564
655	Add3	Q9QYB5	ADD3	120	706	Gamma-adducin	-0.788345	2.00895	2.00895	-1.0251	1.68487	1.68487	1.56192	3.48122	3.48122	0.944729	4.6224	0.362481	0.920948	2.40077	0.579008	4.02488	1.03762	2.75898	0.491376	3.21511	2.95246	9.2409	3.95374	11.1674	0.708589	0.113572	0.189943	0.119313	0.216657	2.3856e-05	0.102449	0.00270603	0.938388	0.434029	0.646857	0.51277	0.722968	1.71376	2.37046	1.14993	1.02223	0.888955	6.24467
649	Ptprs	B0V2N1	PTPRS	5802	1907	Receptor-type tyrosine-protein phosphatase S	0.145147	2.88386	2.88386	-0.478633	2.72024	2.72024	-1.17395	1.0315	-1.17395	2.43139	1.25847	1.55515	2.01956	4.11711	1.10584	7.38122	2.1626	4.40381	0.717657	6.58982	0.443205	2.04414	0.63678	1.33701	0.190023	0.00370348	0.89646	0.0457406	0.0594932	0.0551481	0.243062	0.30895	0.179365	0.0278517	0.737376	0.163694	1.0454	1.83123	1.75171	1.90917	1.02142	0.53501	0.862057
439	Fasn	P19096	FASN	2194	2504	Fatty acid synthase	-5.2982	-2.57082	-5.2982	-5.85423	-3.13251	-5.85423	-6.0389	-4.48321	-6.0389	1.58399	3.71423	4.96747	0.0254146	0.168309	0.0262331	0.122614	0.0197803	0.114031	0.0172863	0.0651156	0.0178366	0.0447114	0.0152093	0.0420273	0.026062	0.109817	0.0777336	0.0957225	0.00365564	0.000193094	0.00367154	0.00642801	3.56683e-05	1.07778e-05	0.000531967	0.00682617	0.995174	0.743495	0.747101	0.964124	1.02057	1.05855	0.943469
882	Magoh	P61327	MAGOH	4116	146	Protein mago nashi homolog	-1.59123	1.70829	1.70829	-0.992224	1.24861	1.24861	0.851798	2.97645	2.97645	3.88991	0.693762	3.35796	0.331888	1.84891	0.439113	3.26772	0.597144	1.83833	0.502702	2.37612	2.54675	7.87046	1.80475	7.28692	0.00795902	0.0530004	0.138659	0.000128852	0.213845	0.202413	0.50324	0.25383	0.0753217	0.0814425	0.102272	0.000438567	1.41635	1.80203	1.2723	1.0705	1.01961	0.952461	0.990435
664	Wdr82	Q8BFQ4	WDR82	80335	313	WD repeat-containing protein 82	-1.23247	1.47001	1.47001	-0.677213	1.97819	1.97819	-0.421252	2.2607	2.2607	3.15128	0.854369	1.96914	0.459608	2.06114	0.425587	2.77024	0.625372	2.15272	0.676059	3.93997	0.746777	1.04757	0.783963	4.79224	0.000705855	0.117248	0.00989761	0.021983	0.589342	0.955197	0.516241	0.13984	0.199003	0.0389593	0.542748	0.0107363	0.892902	1.36957	1.53384	0.96428	1.019	1.05674	1.61016
1057	Necab2	Q91ZP9	NECAB2	54550	389	N-terminal EF-hand calcium-binding protein 2	0.293458	3.04413	3.04413	-1.19112	1.22957	1.22957	-1.22728	0.97248	-1.22728	2.64053	1.75615	1.47168	1.8245	7.12185	1.22557	8.24847	0.437962	1.169	0.58247	2.34497	0.427121	1.86879	1.30311	1.96221	0.0820825	0.0268387	0.754549	0.00228806	0.0845609	0.122611	0.685728	0.0175328	0.174771	0.405607	0.14555	0.0337536	1.28912	2.91025	2.25756	1.91909	2.51276	1.30935	1.44775
794	Aars1	Q8BGQ7	AARS1	16	968	Alanine--tRNA ligase, cytoplasmic	-4.55393	-2.32379	-4.55393	-3.76005	-1.62387	-3.76005	-4.25489	-1.12315	-4.25489	1.12178	2.64973	1.54755	0.0484767	0.171998	0.0425727	0.199742	0.0738095	0.242223	0.103517	0.324463	0.10646	0.459091	0.0523781	0.198549	0.075547	0.0961681	0.0989644	0.117099	0.00224012	0.0712151	0.0055512	0.0226382	0.0787807	0.0283434	0.0573154	0.133939	1.37416	1.17968	0.858473	1.56472	1.01582	0.649199	2.01264
181	Ywhae	P62259	YWHAE	7531	255	14-3-3 protein epsilon	-0.177195	2.81578	2.81578	-0.0276747	2.30633	2.30633	0.41357	2.71946	2.71946	2.35052	1.61621	1.27943	1.16275	4.69152	0.884421	7.041	2.30348	4.94625	0.981	4.33824	2.34856	4.55549	1.33198	6.58628	0.454607	0.0829406	0.819921	0.00446146	0.226393	0.0241986	0.651365	0.044615	0.093652	0.0525495	0.984649	0.176529	0.997657	1.5226	1.52618	1.31162	1.01453	0.773493	1.82958
1098	Thap11	Q9JJD0	THAP11	57215	305	THAP domain-containing protein 11	-2.34954	0.334565	-2.34954	-1.95659	0.221684	-1.95659	-4.4363	-1.64678	-4.4363	2.8068	1.40027	2.47359	0.196209	0.659238	0.241552	1.261	0.257637	0.621919	0.324611	1.16609	0.0524395	0.319353	0.0461891	0.131407	0.00156028	0.35469	0.00731954	0.457508	0.123705	0.155374	0.0397862	0.0501613	0.00336057	0.00444239	0.00652249	0.397944	1.25818	1.93905	1.54115	1.022	1.01372	0.991896	1.41745
246	Rpl23	P62830	RPL23	9349	140	60S ribosomal protein L23	-0.388573	1.57525	1.57525	-1.23961	2.01472	2.01472	1.91245	4.2056	4.2056	1.68376	1.00474	1.33654	0.854718	1.96525	0.763885	2.97987	1.21083	3.5767	0.423488	4.04103	4.36402	9.77504	3.76447	18.4506	0.687696	0.233776	0.735705	0.0207129	0.434069	0.0989153	0.296881	0.283254	0.821783	0.0659901	0.269681	0.046074	0.867599	1.53627	1.77072	0.970765	1.01319	1.0437	1.18375
52	Eno1	P17182	ENO1	2023	434	Alpha-enolase	-2.70822	0.125455	-2.70822	-4.19636	-0.266208	-4.19636	-2.40201	-0.855321	-2.40201	1.41959	2.04155	2.99641	0.165841	0.562941	0.153018	1.09085	0.0545467	0.41753	0.231766	0.831502	0.243926	0.517563	0.189201	0.552742	0.0380548	0.378765	0.077103	0.866887	0.0090877	0.095173	0.0136472	0.0868971	0.0300607	0.0105319	0.00100831	0.4686	1.06557	1.96296	1.84218	1.15486	1.013	0.877163	1.31945
704	Prkacb	P68181	PRKACB	5567	351	cAMP-dependent protein kinase catalytic subunit beta	-0.885379	1.7063	1.7063	-1.58235	0.619673	-1.58235	-0.0833777	2.57777	2.57777	2.6005	1.03949	1.01169	0.597239	2.33217	0.541345	3.26323	0.333938	1.5094	0.437827	1.53653	0.943845	5.84303	1.75265	5.97017	0.210929	0.00250902	0.187899	0.0124454	0.904624	0.0913076	0.438555	0.164565	0.0973432	0.11092	0.204741	0.33195	1.10372	1.41595	1.28289	1.21768	1.01195	0.831052	2.08779
92	Ppfia2	Q8BSS9	PPFIA2	8499	1257	Liprin-alpha-2	3.56843	6.12867	6.12867	1.22604	4.87169	4.87169	4.47153	6.3776	6.3776	4.2266	5.09202	3.25843	19.8037	34.9538	11.8633	69.9703	13.8416	29.277	2.33925	26.5944	32.3882	82.5755	22.1853	83.1473	6.02555e-05	7.82628e-05	0.00245644	5.93471e-05	0.000373449	8.09052e-06	0.000902716	0.0015944	0.0198286	0.000551525	0.332366	0.0204354	0.883413	2.02169	2.2885	1.4747	1.00994	0.684843	1.25775
688	Ckb	Q04447	CKB	1152	381	Creatine kinase B-type	-1.53517	1.5621	1.5621	-1.06626	1.13365	1.13365	0.995491	3.07658	3.07658	1.09118	1.07637	0.91209	0.345038	2.95283	0.562983	1.8621	0.477554	0.707896	1.68999	2.19413	2.1642	8.43613	1.99376	6.64776	0.0810621	0.181693	0.466188	0.394134	0.610284	0.0838738	0.576783	0.236125	0.19057	0.41291	0.585726	0.122436	1.80518	0.636704	0.35271	1.10635	1.00965	0.912601	2.93627
616	Strap	Q9Z1Z2	STRAP	11171	350	Serine-threonine kinase receptor-associated protein	-2.06236	1.81251	-2.06236	-2.76224	0.120262	-2.76224	-2.46484	1.0235	-2.46484	1.3566	2.60864	2.66366	0.239425	1.2128	0.463135	3.51252	0.147395	1.08693	0.272532	0.96682	0.214617	2.03285	0.181138	0.916719	0.0732828	0.693689	0.168653	0.0439946	0.00246243	0.442476	0.0264432	0.785357	0.217077	0.78173	0.00216941	0.933239	1.30513	2.92031	2.23756	0.674709	1.00832	1.49446	1.95367
67	Rps16	P14131	RPS16	6217	146	40S ribosomal protein S16	-1.07771	1.18793	1.18793	-0.307263	1.94534	1.94534	0.905438	2.45083	2.45083	2.11838	2.5251	1.79121	0.496892	1.47101	0.473779	2.27826	1.3821	3.85129	0.808174	3.38103	2.05139	5.13185	1.87311	5.4673	0.0641182	0.227881	0.0635456	0.00761415	0.507262	0.0029847	0.247646	0.193835	0.44131	0.016173	0.507835	0.0466052	1.08943	1.56149	1.43331	1.14257	1.00821	0.882406	0.764915
584	Pip4k2a	O70172	PIP4K2A	5305	405	Phosphatidylinositol 5-phosphate 4-kinase type-2 alpha	0.452782	1.95621	1.95621	0.158177	2.54805	2.54805	-1.03887	1.39596	1.39596	1.09269	1.48174	4.06961	1.36868	2.2174	1.4608	3.88041	1.57836	5.84843	1.11588	4.90967	0.797729	1.96092	0.486709	2.63164	0.583172	0.150186	0.357019	0.080782	0.609032	0.139284	0.0901009	0.032981	0.371054	0.0172381	0.760014	8.51898e-05	0.849814	1.75532	2.06554	0.796222	1.00305	1.25977	1.10757
866	Nedd1	P33215	NEDD1	121441	660	Protein NEDD1	-1.63617	0.668772	-1.63617	-3.02606	0.582742	-3.02606	-2.94922	-1.22528	-2.94922	2.33028	1.31999	0.967639	0.457069	0.816274	0.321709	1.58972	0.211337	0.831613	0.122762	1.49769	0.129479	0.427715	0.132761	0.375751	0.156127	0.434165	0.0046743	0.0346132	0.0478643	0.350546	0.123099	0.176675	0.107736	0.648854	0.17755	0.276543	0.987018	1.95344	1.97913	1.40231	1.00303	0.715274	1.26527
2	F8a1	Q00558	F8A1	474384	381	40-kDa huntingtin-associated protein	0.0262404	0.183444	0.183444	-0.121205	0.281939	0.281939	-0.00970729	0.148931	0.148931	0.601279	1.06442	0.509522	1.13559	1.02748	1.12253	1.01835	0.919419	1.21583	0.92127	1.03869	0.993294	1.10875	1.07596	1.01483	0.376939	0.773271	0.25045	0.872244	0.953337	0.442534	0.0862151	0.805895	0.750879	0.30937	0.786187	0.890267	1.09223	0.993994	0.910058	1.10494	1.0029	0.907648	1.02829
291	Fn1	P11276	FN1	2335	2477	Fibronectin	-6.65958	-3.65751	-6.65958	-6.64862	-4.40413	-6.64862	-6.62891	-4.3293	-6.62891	4.1721	4.25914	3.67603	0.00989162	0.0214444	0.0126914	0.0792466	0.0117552	0.0342026	0.00996701	0.0472308	0.0131352	0.0415076	0.0101041	0.0497453	0.000867216	6.72815e-05	0.00133652	0.000699585	5.50635e-05	0.000258664	0.000123136	0.0046156	0.0157426	0.00021085	0.00140031	0.00730377	1.16058	3.70459	3.19203	0.904551	1.00247	1.10826	0.54549
32	Med17	Q8VCD5	MED17	9440	649	Mediator of RNA polymerase II transcription subunit 17	-2.7617	0.784346	-2.7617	-0.3464	2.06404	2.06404	-0.242677	1.94296	1.94296	0.813192	2.84506	2.61215	0.14745	0.851329	0.173362	1.72231	0.819552	2.76223	0.786544	4.18156	0.942436	3.56017	0.845176	3.84493	0.153747	0.838452	0.245359	0.425179	0.882747	0.0014287	0.655598	0.00321737	0.636518	0.00275201	0.545668	0.00244259	0.846985	2.02694	2.39312	0.72039	1.0019	1.39078	1.00904
1	Htt	P42859	HTT	3064	3119	Huntingtin	-1.60171e-16	0	-1.60171e-16	0	0	0	0	0	0	#DIV/0!	#DIV/0!	0	1	1	1	1	1	1	1	1	1	1	1	1	1	#DIV/0!	0.151761	#DIV/0!	1	1	#DIV/0!	1	1	1	1	1	1	1	1	1	1	1	1
564	Nfat5	Q9WV30	NFAT5	10725	1534	Nuclear factor of activated T-cells 5	-8.40545	-5.01544	-8.40545	-8.65416	-6.55654	-8.65416	-8.51094	-5.95979	-8.51094	2.98737	3.60309	3.49915	0.00294923	0.0105275	0.0045952	0.0309174	0.0024822	0.0106239	0.00339966	0.00815028	0.00401765	0.0160666	0.00274128	0.0111856	0.00891596	0.0167933	0.0498655	0.0010295	0.000249408	0.0738077	0.00973548	0.00171253	0.00460588	0.000316847	0.0155007	0.0053334	1.55648	2.9359	1.88625	0.998958	0.999693	1.00074	1.67696
304	Kpna1	Q60960	KPNA1	3836	538	Importin subunit alpha-5	0.622732	2.30666	2.30666	0.401199	2.78337	2.78337	0.755229	2.72236	2.72236	3.16897	1.82107	2.58861	1.53979	4.6066	1.56589	4.94735	2.97274	3.8391	1.32061	6.88461	1.6879	6.59954	2.09174	5.86224	0.619756	0.193751	0.557707	0.000677693	0.174492	0.0150985	0.099689	0.0779408	0.00257866	0.0157561	0.277224	0.0062912	0.814886	1.0723	1.31589	0.801302	0.998448	1.24603	0.739
364	Zranb2	Q9R020	ZRANB2	9406	330	Zinc finger Ran-binding domain-containing protein 2	-1.37647	1.2366	-1.37647	-0.318545	2.09319	2.09319	-1.44198	1.17018	-1.44198	2.16207	2.19097	1.06083	0.385159	1.00961	0.432212	2.35643	0.812753	3.24782	0.801878	4.2669	0.368061	2.25039	0.512284	1.06705	0.0609531	0.942706	0.146308	0.00688538	0.00644209	0.169624	0.297886	0.777071	0.79568	0.086931	0.728071	0.168196	1.01931	2.32511	2.28106	0.908346	0.99619	1.09671	0.848689
306	Tlk2	O55047	TLK2	11011	718	Serine/threonine-protein kinase tousled-like 2	-0.448776	1.84341	1.84341	-0.737365	1.63368	1.63368	-2.33909	0.410447	-2.33909	2.56719	0.81073	1.74802	0.732664	2.9795	0.769023	3.58856	0.634052	2.68116	0.599834	3.10303	0.197635	1.3291	0.241022	0.836543	0.0675554	0.141391	0.127464	0.00270898	0.154621	0.358407	0.28088	0.778966	0.52821	0.0178641	0.401699	0.0277314	1.04699	1.19823	1.14446	0.997487	0.994865	0.997371	1.22958
319	Akr1b1	P45376	AKR1B1	231	316	Aldo-keto reductase family 1 member B1	-2.66512	0.765492	-2.66512	-1.72287	0.31018	-1.72287	-2.05064	0.521344	-2.05064	1.48473	1.59086	1.22471	0.157659	0.653528	0.277778	1.69995	0.302946	0.956268	0.433521	1.23986	0.385598	1.43529	0.241376	0.784501	0.0327545	0.441408	0.0690087	0.135818	0.196157	0.242392	0.0256533	0.51492	0.0596056	0.891709	0.356774	0.770452	1.83032	2.58706	1.41345	1.03884	0.994568	0.957387	1.55584
721	Gart	Q64737	GART	2618	1010	Trifunctional purine biosynthetic protein adenosine-3	-1.74933	1.3585	-1.74933	-2.34854	0.213617	-2.34854	-3.30075	-1.53707	-3.30075	1.11035	2.01071	1.18964	0.54303	1.83685	0.297439	2.56419	0.196344	0.885834	0.377097	1.15959	0.186635	0.344583	0.101479	0.309438	0.261405	0.254949	0.245857	0.0775626	0.0447576	0.152566	0.00975643	0.0730338	0.0646186	0.610456	0.0852242	0.601494	1.21413	1.38751	1.1428	2.21662	0.993939	0.448404	1.05174
960	Paxip1	Q6NZQ4	PAXIP1	22976	1056	PAX-interacting protein 1	-7.53464	-3.53746	-7.53464	-8.95411	-5.35504	-8.95411	-9.3917	-6.49655	-9.3917	1.6987	5.25872	8.70156	0.0053932	0.0313194	0.00774446	0.0861226	0.00201625	0.00950315	0.00390753	0.0244328	0.00161071	0.0062804	0.00148873	0.011075	0.0229929	0.0208051	0.0368386	0.0200126	5.51165e-06	7.93676e-05	0.00114812	1.79244e-05	0.0016325	0.00121527	1.98809e-09	0.000264748	1.49097	2.72988	1.83094	1.03831	0.992747	0.956122	1.99114
647	Prkch	P23298	PRKCH	5583	683	Protein kinase C eta type	-0.433292	1.91476	1.91476	-1.07856	1.01354	-1.07856	-1.05357	0.956001	-1.05357	3.42254	1.23518	1.17598	0.880769	2.25833	0.74057	3.77052	0.473502	2.01886	0.600413	1.48437	0.508902	1.93992	0.481774	1.57743	0.564959	0.0116063	0.159646	0.000377974	0.0581868	0.103098	0.147285	0.232772	0.29678	0.0666843	0.319217	0.20258	1.0256	1.65395	1.61267	1.21976	0.990622	0.812147	0.911161
60	Eef2	P58252	EEF2	1938	858	Elongation factor 2	-3.6029	-0.626403	-3.6029	-2.91668	-0.986691	-2.91668	-3.1607	-1.00106	-3.1607	1.38768	4.1523	4.3766	0.104656	0.367016	0.0823038	0.647789	0.142393	0.456068	0.132432	0.504634	0.14356	0.499632	0.111824	0.309437	0.0409566	0.236641	0.0777526	0.467781	0.000794784	0.00304774	7.04206e-05	0.00110467	0.000150498	0.00176441	4.2015e-05	0.02163	0.839307	1.74838	2.08312	1.06725	0.99057	0.928151	1.06817
388	Bcr	Q6PAJ1	BCR	613	1270	Breakpoint cluster region protein	-1.33828	1.27691	-1.33828	-2.61781	-0.143888	-2.61781	-1.13806	2.02536	2.02536	1.91689	0.75148	0.858856	0.575942	2.08665	0.395491	2.4232	0.26175	0.794586	0.162915	0.905077	0.454369	4.07094	0.490386	1.85839	0.0165609	0.190591	0.116304	0.0121091	0.177223	0.251572	0.450976	0.211633	0.345484	0.702286	0.138402	0.799764	0.902093	1.14688	1.27136	1.31369	0.987596	0.751772	1.3637
312	Rpl35a	O55142	RPL35A	6165	110	60S ribosomal protein L35a	-1.25164	1.75472	1.75472	-0.450593	2.53745	2.53745	1.87155	2.93834	2.93834	2.13113	1.88308	0.833238	0.449589	1.88188	0.41997	3.37462	0.915727	5.8056	0.731742	4.24192	4.18552	7.66528	3.65927	7.34532	0.229857	0.0752725	0.0526878	0.00739377	0.338506	0.0130895	0.156267	0.324259	0.878537	0.146812	0.3827	0.191731	0.887978	1.77065	1.99403	0.950603	0.987417	1.03873	1.13095
404	Prpf19	Q99KP6	PRPF19	27339	504	Pre-mRNA-processing factor 19	-3.41486	-0.520947	-3.41486	-3.46734	-1.27357	-3.46734	-2.71743	0.277054	-2.71743	1.34644	0.544734	1.9986	0.0937616	0.45283	0.116609	0.696914	0.090412	0.413636	0.122333	0.385601	0.388084	1.10345	0.152045	1.21172	0.0490683	0.22383	0.0450359	0.492798	0.285276	0.866253	0.289072	0.808969	0.0100323	0.119577	0.0278386	0.110361	1.05512	1.51846	1.43913	0.848392	0.98664	1.16295	1.11711
225	Rps14	P62264	RPS14	6208	151	40S ribosomal protein S14	-0.613917	2.37676	2.37676	0.180209	2.52561	2.52561	2.1057	3.89611	3.89611	2.24364	2.955	2.33971	0.65342	2.89865	0.877761	5.1937	1.20331	4.23147	1.13305	5.75819	4.49382	12.806	4.30406	14.8883	0.32271	0.0338336	0.810257	0.00570635	0.350515	0.00110916	0.093534	0.179292	0.707992	0.00457396	0.739781	0.0454473	1.52019	1.76195	1.15903	1.13166	0.983361	0.868955	1.3312
987	Btbd10	Q80X66	BTBD10	84280	475	BTB/POZ domain-containing protein 10	0.0656381	2.66491	2.66491	-1.55567	1.82902	1.82902	-0.535216	1.69978	1.69978	2.52565	2.28162	0.733724	1.40206	3.10389	1.04655	6.34188	0.630154	2.49807	0.340171	3.55296	0.690056	3.24852	1.04605	2.91519	0.113571	0.0867805	0.918234	0.00298088	0.504238	0.00522852	0.916538	0.01074	0.184619	0.423328	0.527785	0.425772	0.804399	2.00805	2.49634	1.07766	0.982796	0.911975	6.65802
59	Ppp3ca	P63328	PPP3CA	5530	521	Serine/threonine-protein phosphatase 2B catalytic subunit alpha isoform	-0.442565	1.61675	1.61675	-0.48916	1.57385	1.57385	-0.464521	1.49032	1.49032	4.22924	1.19293	1.38099	0.735825	2.3142	0.73607	3.06684	0.988674	2.97697	0.71244	2.45966	0.724712	2.80952	0.745383	1.91368	0.117681	5.89869e-05	0.300466	0.00499131	0.688238	0.064132	0.706758	0.474263	0.971328	0.0415916	0.601537	0.222464	0.768326	1.30193	1.6945	0.768071	0.982423	1.27908	0.962925
1028	Crocc	Q8CJ40	CROCC	9696	2009	Rootletin	-0.537485	2.31951	2.31951	-1.26158	2.22066	2.22066	0.00482118	1.52736	1.52736	0.973107	2.72914	0.450442	0.688971	4.99161	0.718343	3.77143	0.750219	2.5883	0.417087	4.66106	1.00335	2.88257	1.03108	1.74876	0.106388	0.381602	0.447077	0.122785	0.994401	0.00186576	0.922099	0.315612	0.394235	0.431998	0.579384	0.354452	1.19464	0.738219	0.617943	1.14579	0.977057	0.852736	6.68153
6	Hist2h2bb	Q64525	H2BC18	440689	126	Histone H2B type 2-B	1.88114	4.26288	4.26288	2.122	4.26888	4.26888	1.18911	3.65561	3.65561	3.26603	2.652	1.90546	3.68365	11.6048	3.99071	19.1979	4.35297	14.4666	5.28017	19.278	2.28012	12.6022	3.93946	11.2645	0.0013864	0.000661166	0.000706971	0.00054196	0.0955034	0.00222841	0.00699305	0.0100235	0.132758	0.0124318	0.0630718	0.0420882	1.12426	1.61499	1.4365	1.03775	0.976241	0.940724	1.10961
478	Sap18	O55128	SAP18	10284	153	Histone deacetylase complex subunit SAP18	-1.63297	1.60897	-1.63297	-0.688479	2.02311	2.02311	-0.185102	3.15064	3.15064	0.915442	0.681499	0.919655	0.322423	1.13228	0.604528	3.05034	0.708054	2.77937	0.620508	4.06459	1.45095	8.88049	0.879587	5.46846	0.121495	0.853252	0.269924	0.153133	0.539204	0.20821	0.881927	0.245294	0.449116	0.26262	0.364998	0.120322	1.68061	2.62924	1.56445	0.896351	0.975967	1.08882	0.992929
202	Sqstm1	Q64337	SQSTM1	8878	442	Sequestosome-1	-6.52261	-1.26346	-6.52261	-6.20024	-1.48334	-6.20024	-4.96852	-2.72223	-4.96852	1.57961	0.755535	0.641207	0.0108767	0.0387478	0.0230858	0.416543	0.0136001	0.0322778	0.0148399	0.357661	0.035791	0.15154	0.0319393	0.134112	0.0634588	0.0293825	0.0263263	0.057976	0.231962	0.320634	0.175576	0.188347	0.26584	0.264468	0.228451	0.383075	1.94621	10.4887	5.38929	0.916943	0.975681	1.06406	1.31717
687	Arhgap33	Q80YF9	ARHGAP33	115703	1305	Rho GTPase-activating protein 33	-0.616293	2.96851	2.96851	0.312685	2.11141	2.11141	-0.880874	1.09974	1.09974	1.40648	1.99985	0.769779	1.63235	4.55058	0.652345	7.82727	1.24202	3.31638	1.45957	4.32114	0.559971	2.14316	0.543038	1.79826	0.0820785	0.0419515	0.351408	0.039221	0.135308	0.0151258	0.197206	0.0100035	0.842435	0.169911	0.67501	0.186057	0.570914	1.67367	2.93156	1.42859	0.97303	0.681112	1.18339
495	Sf3a1	Q8K4Z5	SF3A1	10291	791	Splicing factor 3A subunit 1	-0.474185	2.14262	2.14262	-1.61269	1.66067	1.66067	0.0138047	2.56372	2.56372	1.71969	0.536941	1.98439	0.802151	2.97718	0.719873	4.41563	0.326988	1.40128	0.424664	3.16164	1.00961	5.9123	1.83827	3.53771	0.643423	0.192172	0.556736	0.0190681	0.991698	0.290442	0.620464	0.416376	0.0103659	0.486766	0.0377287	0.0214198	1.07006	1.44131	1.34694	1.19236	0.971784	0.815008	1.59468
558	Hsph1	Q61699	HSPH1	10808	858	Heat shock protein 105 kDa	-0.51967	2.23815	2.23815	-0.785514	1.92048	1.92048	-1.16833	-0.019805	-1.16833	1.70427	1.00975	2.22898	0.697531	3.9131	0.780631	4.71793	2.29683	2.59928	0.580145	3.7855	0.444937	0.71226	0.595198	0.986366	0.275474	0.043464	0.538153	0.0197573	0.0977795	0.615488	0.253086	0.933691	0.240911	0.00590233	0.416116	0.0378272	0.718302	1.16979	1.62855	0.641838	0.970239	1.51166	0.48572
34	Hsp90b1	P08113	HSP90B1	7184	802	Endoplasmin	-0.713037	2.01388	2.01388	1.19403	2.97402	2.97402	1.19363	2.83174	2.83174	2.47964	3.42218	3.65328	0.715944	2.0055	0.610035	4.03867	2.46445	6.21964	2.28791	7.85722	2.28728	7.11933	2.33055	5.79414	0.443126	0.190699	0.395325	0.00331404	0.025481	0.000378285	0.00778395	0.00432338	0.0170221	0.000222186	0.00566313	0.00238723	0.89565	1.94879	2.17584	1.05115	0.96772	0.920632	0.894221
145	Rps11	P62281	RPS11	6205	158	40S ribosomal protein S11	0.144146	1.82146	1.82146	-0.105704	2.54127	2.54127	2.09843	3.93754	3.93754	1.63391	1.52605	1.69383	1.10508	2.58028	1.29917	3.53439	1.99023	3.16615	0.929351	5.82101	4.28243	7.07084	4.50199	15.322	0.91323	0.0524645	0.642441	0.023232	0.353574	0.0297818	0.0340386	0.136519	0.230485	0.0202382	0.901396	0.0933989	0.819142	1.32258	1.61459	0.696764	0.965552	1.38577	1.20467
749	Snd1	Q78PY7	SND1	27044	910	Staphylococcal nuclease domain-containing protein 1	-5.44176	-3.03537	-5.44176	-5.12321	-3.04948	-5.12321	-5.81985	-3.74493	-5.81985	1.20717	3.30521	2.92439	0.0417633	0.104068	0.0230073	0.121973	0.0286919	0.0895171	0.047827	0.120786	0.0407019	0.0745872	0.0177032	0.0609736	0.0620619	0.0798897	0.108812	0.0950676	0.0149568	0.000495211	0.00565981	0.077205	0.00119017	0.0228089	0.0223991	0.0205822	0.946545	1.13149	1.19539	1.71819	0.965393	0.561868	1.60836
143	Rpl11	Q9CXW4	RPL11	6135	178	60S ribosomal protein L11	-0.793189	1.85757	1.85757	-0.72979	2.50514	2.50514	1.98784	3.30972	3.30972	2.11249	2.49009	1.23359	0.675677	2.35318	0.577067	3.62397	1.45771	3.19927	0.602992	5.67706	3.96642	5.75677	4.5756	9.91572	0.118182	0.139117	0.214648	0.00771816	0.346469	0.00323527	0.0885518	0.206364	0.563719	0.0583994	0.403146	0.122727	0.912475	1.4867	1.62931	1.0684	0.965374	0.90357	0.854611
224	Rbm14	Q8C2Q3	RBM14	10432	669	RNA-binding protein 14	-1.15082	1.61362	1.61362	0.0695395	1.81204	1.81204	-0.0484459	1.67361	1.67361	1.43072	2.28919	0.751227	0.450368	1.39123	0.579664	3.06018	1.04938	2.84859	1.08086	3.51138	1.16423	2.89818	0.966977	3.19012	0.045797	0.114447	0.247295	0.037092	0.614025	0.00513821	0.940776	0.0332829	0.942949	0.177326	0.893281	0.278523	1.28579	2.11657	1.64613	0.998988	0.962244	0.963219	1.26889
692	Tars1	Q9D0R2	TARS1	6897	722	Threonine--tRNA ligase 1, cytoplasmic	-4.18713	-1.89041	-4.18713	-4.59183	-2.54705	-4.59183	-4.79225	-2.55641	-4.79225	1.39189	2.42077	3.27674	0.0617921	0.174303	0.0548971	0.269731	0.0633558	0.148684	0.0414689	0.171104	0.0372436	0.169998	0.0360901	0.140554	0.040561	0.116792	0.0642059	0.139103	0.013851	0.00420887	0.0503963	0.00379513	0.000528762	0.00163623	0.0105539	0.0154553	1.05306	1.4886	1.41359	1.18532	0.961947	0.81155	1.05475
223	Ppp2cb	P62715	PPP2CB	5516	309	Serine/threonine-protein phosphatase 2A catalytic subunit beta isoform	-0.323233	1.98736	1.98736	-0.997852	0.906252	-0.997852	-0.211747	1.83494	1.83494	2.87105	1.29344	0.986661	0.799277	2.74708	0.837739	3.96511	0.500745	1.79696	0.738947	1.87417	1.7268	2.24898	0.863491	3.56756	0.264468	0.00248806	0.416461	0.0013457	0.0749689	0.0646206	0.699392	0.0508814	0.103119	0.181418	0.365349	0.406122	0.779898	1.38511	1.77601	0.744091	0.959621	1.28966	1.28523
345	Slc25a23	Q6GQS1	SLC25A23	79085	467	Calcium-binding mitochondrial carrier protein SCaMC-3	1.55641	3.72837	3.72837	2.43977	4.19517	4.19517	2.48414	5.66796	5.66796	4.80908	2.1775	2.16288	2.96765	13.2541	2.94121	11.5211	7.34501	14.3953	5.42557	18.3178	5.595	21.3561	6.42792	50.8423	1.55212e-05	0.0103969	0.00195415	0.000295613	0.00664503	0.0198184	0.0470248	0.113949	0.068393	0.00687264	0.0850409	0.0123454	0.722779	1.13713	1.57327	0.729277	1.30817	1.7938	0.74917
787	Git1	Q68FF6	GIT1	28964	770	ARF GTPase-activating protein GIT1	-0.444172	2.7067	2.7067	-0.652418	2.33136	2.33136	-0.74778	1.11798	1.11798	1.05012	1.62904	1.6103	1.22224	6.52825	0.735006	5.27261	1.31291	2.76803	0.636213	5.03281	0.595519	2.17043	0.663148	1.50665	0.532032	0.110074	0.636513	0.0890997	0.204287	0.0234941	0.277389	0.0433087	0.378447	0.0245299	0.721813	0.281164	0.616553	0.772869	1.25353	1.02527	0.956924	0.93334	2.97688
245	Ddx41	Q91VN6	DDX41	51428	622	Probable ATP-dependent RNA helicase DDX41	-0.502944	1.86689	1.86689	-0.383183	1.80355	1.80355	-0.358809	2.33353	2.33353	1.70871	2.18921	2.97665	0.705665	2.31078	1.14264	3.64745	1.185	2.68406	0.766744	3.49079	0.779808	5.04038	0.829456	1.91975	0.492063	0.0771789	0.719398	0.0195562	0.745952	0.00646823	0.769212	0.144015	0.736415	0.00105524	0.759958	0.21867	0.973432	1.50771	1.54886	0.601167	0.955185	1.58889	0.598061
25	Tuba4a	P68368	TUBA4A	7277	448	Tubulin alpha-4A chain	-0.374521	1.95008	1.95008	-0.619024	1.53399	1.53399	-0.0341431	2.1462	2.1462	1.71662	1.20023	2.8326	0.872685	3.86395	0.771362	3.31045	0.76147	2.22222	0.651111	2.89585	1.16055	4.4266	0.976612	2.44275	0.366326	0.185749	0.400731	0.0192033	0.643792	0.0630627	0.92352	0.0635355	0.0405735	0.00147028	0.349503	0.0884092	0.900755	0.818021	0.908151	1.01907	0.954793	0.936922	1.96416
1102	Ndufaf3	Q9JKL4	NDUFAF3	25915	185	NADH dehydrogenase [ubiquinone] 1 alpha subcomplex assembly factor 3	-1.45005	1.11293	-1.45005	-1.00548	0.87445	-1.00548	-1.15673	0.428615	-1.15673	1.57079	1.28098	2.01171	0.494545	1.85128	0.366008	2.16285	0.498105	1.41597	0.593104	1.83331	0.448528	1.34594	0.487777	1.26767	0.159091	0.112918	0.0268662	0.126863	0.0557995	0.4543	0.0523628	0.093629	0.0367014	0.0906248	0.107794	0.00973393	0.670307	1.11409	1.66205	0.90571	0.953594	1.05287	1.34659
346	Thbs4	Q9Z1T2	THBS4	7060	963	Thrombospondin-4	-1.16184	1.3333	1.3333	-2.07174	0.393303	-2.07174	-1.7991	0.24766	-1.7991	0.987814	0.685709	2.80398	0.446942	1.44321	0.792837	2.51979	0.350627	1.07654	0.237873	1.3134	0.353046	0.833411	0.287353	1.18728	0.238722	0.45527	0.37155	0.102846	0.206201	0.799018	0.380312	0.812101	0.0214648	0.854428	0.00157045	0.557884	1.09457	1.66342	1.5197	0.617037	0.952728	1.54404	0.955191
977	Plekha6	Q7TQG1	PLEKHA6	22874	1173	Pleckstrin homology domain-containing family A member 6	-0.835862	1.69704	1.69704	-0.823578	1.36458	1.36458	-0.335363	1.54613	1.54613	0.662585	2.46274	0.504749	1.2386	3.24236	0.560248	2.92183	0.793045	1.98079	0.565039	2.57501	1.61174	2.92032	0.792585	2.51013	0.247676	0.275413	0.443665	0.217478	0.600614	0.00344555	0.403037	0.101864	0.532424	0.312789	0.684992	0.517361	0.996564	0.857932	0.86089	2.20322	0.952048	0.432117	6.06592
136	Cct7	P80313	CCT7	10574	544	T-complex protein 1 subunit eta	-2.06076	0.810952	-2.06076	-1.90325	0.351438	-1.90325	-3.53137	-0.667023	-3.53137	1.32676	2.20751	2.25231	0.23969	0.821987	0.350668	1.75437	0.3748	0.667337	0.267341	1.27583	0.0864874	0.404086	0.228893	0.629805	0.0471238	0.670485	0.120436	0.125655	0.142474	0.304619	0.0164379	0.00620141	0.0154118	0.0404176	0.00559354	0.341198	1.09528	2.02828	1.85183	0.748654	0.950324	1.26938	0.941738
576	Eif4b	Q8BGD9	EIF4B	1975	611	Eukaryotic translation initiation factor 4B	0.852647	2.60578	2.60578	-0.717311	3.03155	3.03155	0.77367	2.32662	2.32662	1.98544	2.16507	4.17216	1.84845	1.89934	1.80581	6.0872	1.40463	6.55309	0.60823	8.17688	2.50458	4.43157	1.70961	5.01628	0.188816	0.213862	0.364777	0.0103409	0.0132541	0.00683807	0.0785949	0.0305975	0.585827	6.72731e-05	0.303468	0.0159661	1.55957	3.03838	1.94822	1.59639	0.948044	0.593867	0.750342
381	Prdx2	Q61171	PRDX2	7001	198	Peroxiredoxin-2	-1.29662	2.31504	2.31504	-0.79392	2.08579	2.08579	-1.36273	1.09515	-1.36273	1.97019	1.76497	1.49106	0.608839	4.9762	0.407078	2.78887	0.65472	1.61383	0.576775	4.24508	0.763006	2.13635	0.388846	1.87666	0.0702549	0.301918	0.119798	0.0107106	0.589649	0.0171801	0.140608	0.239439	0.474286	0.385754	0.274361	0.0322806	0.559404	0.531287	0.949738	0.836662	0.94798	1.13305	0.788517
257	Nckap1	P28660	NCKAP1	10787	1128	Nck-associated protein 1	-0.463399	1.76627	1.76627	0.385598	3.06592	3.06592	1.87611	3.72542	3.72542	2.05239	2.48082	4.30864	1.00956	2.58114	0.725276	3.40173	6.9087	8.374	1.3064	5.53458	3.67084	11.2481	5.205	13.227	0.984636	0.00886356	0.693117	0.0493362	0.0254159	0.0033051	0.0558334	0.00525767	0.0149842	4.91316e-05	0.766782	0.0178785	0.678884	1.24828	1.83872	0.944983	0.94716	1.0023	0.767858
267	Pa2g4	P50580	PA2G4	5036	394	Proliferation-associated protein 2G4	-3.46181	-1.17771	-3.46181	-2.95255	-0.95874	-2.95255	-5.20283	-1.92911	-5.20283	1.57345	3.542	2.63444	0.0907591	0.36966	0.143999	0.442052	0.15424	0.278595	0.12918	0.514506	0.0759845	0.262592	0.0271513	0.120177	0.0267024	0.167856	0.0884938	0.267075	0.0141605	0.000287076	0.000852925	0.0246348	0.00232038	0.023794	0.00375611	0.044498	2.12188	1.13252	0.533736	1.33737	0.947055	0.708149	0.97317
737	Psmd1	Q3TXS7	PSMD1	5707	953	26S proteasome non-ATPase regulatory subunit 1	-2.31641	1.08467	-2.31641	-1.88802	1.923	1.923	-1.20848	2.738	2.738	2.27288	1.0909	1.13364	0.246291	0.655156	0.200767	2.12089	0.270178	1.76148	0.487114	3.79211	0.432724	1.03158	0.563964	6.67144	0.0262263	0.592121	0.0425192	0.00533486	0.0811151	0.932183	0.598021	0.154297	0.0735115	0.269477	0.401904	0.127834	0.69722	3.0533	4.37924	0.855317	0.943181	1.10273	1.57366
4	Tuba1a	P68369	TUBA1A	7846	451	Tubulin alpha-1A chain	-0.609763	1.89044	1.89044	-0.928041	1.36097	1.36097	-0.390958	1.6444	1.6444	1.50069	1.41308	2.26322	0.705484	3.70748	0.655304	3.11678	0.628921	2.01694	0.525572	2.56858	0.762623	3.12617	0.799347	2.13812	0.0406717	0.222823	0.127868	0.0315726	0.523591	0.124655	0.495173	0.0386299	0.0233748	0.00545487	0.301742	0.103263	0.819576	0.791324	0.965529	0.882334	0.941297	1.06683	1.72155
606	Ndufaf4	Q9D1H6	NDUFAF4	29078	173	NADH dehydrogenase [ubiquinone] 1 alpha subcomplex assembly factor 4	-1.07397	1.14296	1.14296	-1.00701	0.727388	-1.00701	-1.1052	0.339916	-1.1052	0.747589	0.834939	1.2529	0.568739	1.1549	0.475009	2.20834	0.553159	1.21612	0.497576	1.65564	0.464836	1.12873	0.471695	1.26568	0.382627	0.701095	0.178818	0.239357	0.191657	0.81702	0.146238	0.159858	0.0558599	0.161163	0.117969	0.318262	0.876878	1.79748	2.04987	1.0499	0.940035	0.895353	1.2841
677	Myh14	Q6URW6	MYH14	79784	2000	Myosin-14	-1.34707	2.60132	2.60132	-0.819146	2.10449	2.10449	1.2081	4.47615	4.47615	0.962503	2.13712	0.341424	0.597539	6.06841	0.393091	4.0039	1.30778	4.30044	0.566777	3.64886	2.31033	22.2565	5.87452	21.4013	0.130657	0.293805	0.20829	0.109018	0.514815	0.00729255	0.147027	0.0596362	0.725915	0.455592	0.722311	0.507186	1.51789	0.619763	0.408307	2.30735	0.939328	0.407103	27.7522
997	Hadha	Q8BMS1	HADHA	3030	763	Trifunctional enzyme subunit alpha, mitochondrial	-0.632011	1.88375	1.88375	-1.769	0.826038	-1.769	-0.71497	2.07061	2.07061	2.26979	1.48642	1.78682	0.874871	2.95167	0.645276	3.69032	0.466974	0.293411	0.332953	1.77281	0.609218	4.20065	0.647435	1.44552	0.357072	0.229916	0.284707	0.00537292	0.159345	0.0326271	0.488484	0.192457	0.0163372	0.300733	0.0871616	0.133132	0.662865	1.17188	1.7679	0.898717	0.937317	1.04295	1.14072
15	Tubb2a	Q7TMM9	TUBB2A	7280	445	Tubulin beta-2A chain	-0.531813	1.76637	1.76637	-0.889384	1.63571	1.63571	-0.319214	1.42937	1.42937	1.36636	1.49405	1.69155	0.82673	3.2173	0.691685	3.40198	0.652386	2.2019	0.539845	3.1074	0.801506	2.6933	0.850101	2.20261	0.291462	0.171712	0.251082	0.0430167	0.612993	0.120427	0.540471	0.0320589	0.10145	0.0203446	0.264447	0.071935	0.722842	0.98715	1.36565	0.86397	0.933561	1.08055	1.34379
512	Uba1	Q02053	UBA1	7317	1058	Ubiquitin-like modifier-activating enzyme 1	-5.15477	-2.79204	-5.15477	-5.26753	-0.463338	-5.26753	-5.73282	-3.58226	-5.73282	1.49454	3.19296	3.21805	0.0404736	0.101474	0.0280711	0.144382	0.0259607	0.109311	0.0270734	0.725306	0.0372209	0.0834896	0.018804	0.0262144	0.0320228	0.146887	0.0748672	0.11892	0.002445	0.000641272	0.00298827	0.00566043	0.000605275	0.00121325	0.00965762	0.693572	0.999933	1.32665	1.32673	1.44173	0.932387	0.646716	1.077
1107	Khdrbs3	Q9R226	KHDRBS3	10656	346	KH domain-containing, RNA-binding, signal transduction-associated protein 3	0.44641	2.32547	2.32547	-0.118004	2.94541	2.94541	0.122197	2.20743	2.20743	1.15182	3.5292	0.839997	1.36264	4.29355	2.22091	5.0123	1.77821	3.43839	0.921462	7.70293	1.08839	4.61853	1.43765	3.92853	0.540013	0.250617	0.372559	0.0704989	0.62485	0.000295663	0.0607148	0.0397578	0.573975	0.192837	0.925373	0.144545	1.40661	1.088	0.773487	0.863031	0.931981	1.07989	0.771517
487	Dst	Q91ZU6	DST	667	7393	Dystonin	-0.625804	2.65292	2.65292	-2.71799	2.78082	2.78082	2.05672	3.47092	3.47092	1.05632	1.14475	0.546044	0.787885	3.85395	0.648059	6.28939	1.28474	4.57675	0.151986	6.87243	4.60072	6.9687	4.16038	11.088	0.576159	0.11108	0.304489	0.0878382	0.401228	0.281761	0.257824	0.0716552	0.368513	0.284417	0.442911	0.422153	0.852543	1.5202	1.78314	1.03649	0.931533	0.898738	9.49276
789	Oxct1	Q9D0K2	OXCT1	5019	520	Succinyl-CoA:3-ketoacid coenzyme A transferase 1, mitochondrial	-2.88513	-0.31609	-2.88513	-1.91391	-0.526167	-1.91391	-2.10774	-0.444249	-2.10774	1.47694	1.55522	1.6448	0.143072	0.395371	0.13536	0.803244	0.265372	0.579355	0.294852	0.694397	0.457978	0.657059	0.232011	0.734967	0.0333476	0.206253	0.0435902	0.628214	0.0278474	0.38343	0.248782	0.205179	0.157333	0.35543	0.0226569	0.187847	1.0377	1.8915	1.82278	1.09683	0.931031	0.84884	1.23165
51	Tubb3	Q9ERD7	TUBB3	10381	450	Tubulin beta-3 chain	-0.666669	1.6884	1.6884	-0.533814	1.71339	1.71339	0.0880185	1.68892	1.68892	1.28166	0.923811	2.694	0.675038	3.223	0.62996	2.63519	0.859675	2.73283	0.690726	3.27931	1.06291	3.22415	1.16882	2.85869	0.0611147	0.192926	0.0661941	0.05228	0.923375	0.149275	0.700693	0.119176	0.647044	0.00202301	0.60779	0.0531743	0.775785	0.760466	0.980253	0.831299	0.930097	1.11885	2.29274
643	Prkar2b	P31324	PRKAR2B	5577	416	cAMP-dependent protein kinase type II-beta regulatory subunit	-0.435901	1.20632	1.20632	-0.745488	1.59849	1.59849	-0.476444	1.60376	1.60376	0.82289	2.21273	1.42347	0.793471	2.28342	0.739232	2.30749	0.596466	1.88692	0.641876	3.02826	0.718747	2.70096	0.880768	3.03934	0.599327	0.150352	0.706478	0.317844	0.437208	0.0061273	0.684476	0.0162952	0.134782	0.0975385	0.564267	0.0377167	0.713277	0.935469	1.31151	0.765612	0.925713	1.20912	2.35079
27	Med14	A2ABV5	MED14	9282	1459	Mediator of RNA polymerase II transcription subunit 14	-2.90745	0.477301	-2.90745	-0.420427	2.00237	2.00237	-0.196211	2.35474	2.35474	0.827747	2.78965	2.74335	0.133282	0.729911	0.136663	1.39214	0.781864	2.81732	0.747203	4.00657	0.882793	3.7669	0.87284	5.11503	0.14868	0.678253	0.271705	0.471863	0.748683	0.00162312	0.717546	0.00692141	0.558561	0.00180574	0.558981	0.00563743	0.801056	1.76219	2.19983	0.781237	0.923932	1.18265	0.963957
621	Lzts1	P60853	LZTS1	11178	599	Leucine zipper putative tumor suppressor 1	3.59382	5.27162	5.27162	0.325257	3.718	3.718	-1.04142	1.27677	1.27677	3.63295	1.76108	0.995076	12.0739	25.6763	13.506	38.6293	3.64328	8.29754	1.25289	13.1592	0.485848	2.42296	0.765944	1.94863	0.000232837	0.0197789	0.0450664	0.00175567	0.0733648	0.0267474	0.338873	0.0173347	0.197813	0.10114	0.839267	0.150773	0.634856	1.38636	2.18375	0.56754	0.921495	1.62367	2.49829
772	Kif2a	P28740	KIF2A	3796	705	Kinesin-like protein KIF2A	-0.411474	2.48987	2.48987	-0.654497	2.94751	2.94751	-0.90541	0.813652	-0.90541	1.76255	2.3305	1.49245	1.51837	3.74858	0.751855	5.61727	1.60675	7.71418	0.635297	5.86807	0.533881	1.75766	0.655021	1.71943	0.335778	0.0764314	0.576573	0.0172761	0.197568	0.111284	0.332172	0.00467197	0.484434	0.0321771	0.718231	0.0900875	0.869053	1.37927	1.58709	1.75505	0.920431	0.524446	2.24877
632	Acly	Q91V92	ACLY	47	1091	ATP-citrate synthase	-4.29868	-1.10846	-4.29868	-3.1799	-1.3986	-3.1799	-4.4506	-2.61965	-4.4506	1.25227	4.45294	3.50443	0.0941272	0.273748	0.0508121	0.46379	0.199008	0.379298	0.110345	0.327679	0.0600927	0.162708	0.0457337	0.126901	0.114934	0.237805	0.0559405	0.268015	3.52422e-05	0.00214959	0.0178113	0.0460973	0.012806	0.000313019	0.0214939	0.159087	0.870553	1.55838	1.79011	1.61266	0.919821	0.570375	0.863131
216	Tufm	Q8BFR5	TUFM	7284	452	Elongation factor Tu, mitochondrial	-0.0712187	2.78819	2.78819	-0.741919	1.63723	1.63723	-0.709251	1.73649	1.73649	1.46508	0.929796	0.829807	1.32149	6.90763	0.951834	3.72099	0.597943	1.71606	0.633975	3.11068	1.10872	3.33224	0.611638	1.88334	0.0342706	0.202209	0.846576	0.0415086	0.837244	0.117545	0.488981	0.480067	0.157729	0.204861	0.226986	0.147977	0.72791	0.493821	0.67841	1.0106	0.916727	0.907108	1.55133
393	Cfl1	P18760	CFL1	1072	166	Cofilin-1	-0.732502	2.24131	2.24131	-1.22633	1.05366	-1.22633	-0.615782	1.62812	1.62812	0.93165	1.22026	0.357239	1.27787	4.72828	0.601859	3.03086	0.961053	0.994986	0.427404	2.07579	1.88867	3.09111	0.652576	2.71353	0.557772	0.117044	0.122413	0.147141	0.507475	0.0602202	0.431296	0.1075	0.912217	0.994406	0.49568	0.4393	0.794133	0.586718	0.738815	1.68611	0.915306	0.542851	1.9536
237	Rps10	P63325	RPS10	6204	165	40S ribosomal protein S10	-0.639365	2.22179	2.22179	0.397926	3.21208	3.21208	3.16369	4.96551	4.96551	2.20079	1.86683	2.72028	0.641995	3.06289	0.648602	4.66471	1.31761	9.26685	1.53014	4.45662	8.96116	31.244	12.3544	13.9599	0.322472	0.0324318	0.361022	0.00629815	0.331778	0.0135883	0.204799	0.286069	0.329492	0.00190421	0.470728	0.0190299	1.05148	1.3927	1.32451	1.04077	0.914457	0.878637	1.60158
421	Elavl1	P70372	ELAVL1	1994	326	ELAV-like protein 1	-0.763063	1.53514	1.53514	-0.842722	1.2535	1.2535	0.0995712	2.24788	2.24788	0.880091	0.603726	1.04496	0.589244	2.21764	0.868958	2.89816	0.667402	0.753088	0.55759	2.38419	1.07145	4.0937	1.43924	4.74984	0.398352	0.194383	0.821259	0.131798	0.927367	0.357129	0.742087	0.249043	0.523791	0.763802	0.254889	0.0901647	0.988053	1.194	1.20843	0.670003	0.913633	1.36363	0.638437
335	Dnaja2	Q9QYJ0	DNAJA2	10294	412	DnaJ homolog subfamily A member 2	-0.0715514	2.44101	2.44101	-0.897975	1.79578	1.79578	0.00814568	2.50543	2.50543	2.91647	0.989334	1.04171	0.988745	3.04646	0.951614	5.43021	0.589632	3.39433	0.536639	3.47202	2.13382	2.54982	1.00566	5.6782	0.971302	0.0475701	0.861846	0.00121207	0.102486	0.231635	0.9917	0.137729	0.535655	0.0908422	0.344362	0.114551	1.04915	1.62185	1.54587	1.09008	0.909889	0.834697	1.75982
408	Kpnb1	P70168	KPNB1	3837	876	Importin subunit beta-1	-3.15737	-0.0793262	-3.15737	-3.26921	-0.985136	-3.26921	-3.56526	-1.40358	-3.56526	1.29188	1.55573	3.46053	0.178811	0.640622	0.112082	0.9465	0.132574	0.246054	0.103722	0.505178	0.168139	0.37799	0.084479	0.210817	0.0510645	0.379716	0.0665277	0.897256	0.0283226	0.059007	0.0278142	0.105637	0.00048735	0.000346312	0.0648689	0.317795	0.529325	1.3411	2.5336	0.844464	0.9077	1.07488	0.911042
118	Med8	Q9D7W5	MED8	112950	268	Mediator of RNA polymerase II transcription subunit 8	-3.15017	-0.143747	-3.15017	-0.836064	1.49493	1.49493	-0.316223	1.62057	1.62057	0.944669	2.56606	0.975762	0.129603	0.868598	0.112643	0.905165	0.56017	1.99928	0.593929	2.8185	0.814282	3.07497	0.80317	2.67391	0.113588	0.79352	0.206775	0.725498	0.564529	0.00271605	0.579365	0.0154977	0.39285	0.10574	0.446276	0.119369	0.706512	0.943457	1.33537	0.812888	0.905343	1.11374	0.973907
714	Fbll1	Q80WS3	FBLL1	345630	314	rRNA/tRNA 2'-O-methyltransferase fibrillarin-like protein 1	-1.53704	1.33818	-1.53704	0.579058	3.70005	3.70005	0.0990067	1.85082	1.85082	2.88969	1.54019	0.990443	0.346737	0.732752	0.344592	2.52832	1.49387	6.68853	2.22197	12.9965	1.34832	2.78285	1.07104	3.60704	0.00147024	0.393809	0.00128918	0.00943764	0.702289	0.0288275	0.861785	0.290986	0.226601	0.102225	0.253882	0.284242	0.973765	3.1215	3.2056	0.979825	0.904667	0.923294	1.64174
451	Rpl7a	P12970	RPL7A	6130	266	60S ribosomal protein L7a	-2.98434	0.652341	-2.98434	-2.32499	-0.116055	-2.32499	0.401891	2.43922	2.43922	1.62308	0.725752	2.53597	0.126364	0.747386	0.182241	1.57172	0.298474	0.636786	0.199576	0.922707	5.42349	3.01439	1.32124	5.41787	0.0238189	0.599461	0.13223	0.244929	0.399542	0.188039	0.594657	0.338152	0.00291093	0.227302	0.0299272	0.88615	0.885119	1.89907	2.14555	0.613733	0.903049	1.4714	0.789452
700	Cdipt	Q8VDP6	CDIPT	10423	213	CDP-diacylglycerol--inositol 3-phosphatidyltransferase	0.625288	3.16797	3.16797	-1.12581	1.53529	1.53529	0.77992	3.62598	3.62598	1.53875	3.3406	0.898084	1.54252	5.06484	2.28491	8.98781	1.06029	1.55863	0.458244	2.89847	1.71704	12.3461	2.14872	2.51483	0.440364	0.0289235	0.110345	0.088521	0.589526	0.000456456	0.325952	0.133449	0.935478	0.235199	0.13267	0.126449	1.21346	1.59979	1.31837	0.819191	0.901518	1.1005	0.727904
106	H1-0	P10922	H1-0	3005	194	Histone H1.0	-1.10674	1.34476	1.34476	-1.15522	1.13196	-1.15522	1.54566	3.75078	3.75078	2.39068	1.70218	0.702597	0.615347	2.23556	0.464341	2.53988	0.77114	1.28064	0.448997	2.19156	5.29185	8.86435	2.91938	13.4616	0.0691429	0.038406	0.00406744	0.0404619	0.207242	0.127116	0.0372827	0.0198526	0.535112	0.664517	0.391962	0.198337	1.13412	1.01887	0.89838	1.50294	0.896792	0.596692	1.39878
258	Rps25	P62852	RPS25	6230	125	40S ribosomal protein S25	-0.509531	1.87341	1.87341	0.15941	2.05969	2.05969	1.57435	6.78828	6.78828	3.07424	2.86374	1.80671	1.1094	3.49703	0.702451	3.66397	1.11683	3.19459	1.13499	4.16896	2.97802	15.366	5.07161	110.529	0.829937	0.107734	0.501172	0.000842876	0.392513	0.00136856	0.0552401	0.171584	0.607828	0.0156061	0.817579	0.103039	0.68862	0.937684	1.36168	1.08756	0.894959	0.822908	1.78944
284	Hspa12a	Q8K0U4	HSPA12A	259217	675	Heat shock 70 kDa protein 12A	-0.71828	1.96061	1.96061	-0.428829	2.29415	2.29415	-0.569105	2.46092	2.46092	2.01448	1.10782	1.09146	1.15824	3.89227	0.607822	3.63722	0.794005	3.27654	0.742865	4.90465	0.674035	5.50569	1.75793	1.70974	0.595905	0.201934	0.21177	0.00967213	0.391322	0.0780162	0.414735	0.499456	0.688356	0.0810096	0.762443	0.171547	0.955488	0.834388	0.873258	1.82074	0.892895	0.490401	2.28559
1078	Tomm70	Q9CZW5	TOMM70	9868	611	Mitochondrial import receptor subunit TOM70	-4.7827	0.42386	-4.7827	-5.8554	-1.73508	-5.8554	-5.3629	0.7269	-5.3629	2.88278	0.926589	0.456857	0.0427441	0.955884	0.0363299	1.34151	0.0172722	0.0576696	0.0817395	0.300392	0.0243	1.65508	0.148156	0.543531	0.00130985	0.966374	0.21471	0.773264	0.343849	0.118416	0.135614	0.293294	0.36246	0.358952	0.349256	0.475321	0.444168	1.25211	2.819	0.522589	0.892182	1.70724	1.25833
334	Grm5	Q3UVX5	GRM5	2915	1203	Metabotropic glutamate receptor 5	-3.90142	-0.891312	-3.90142	-2.7021	-0.873576	-2.7021	-2.32095	-0.029946	-2.32095	3.23369	0.882382	0.575166	0.0669201	0.367014	0.0946585	0.539124	0.190299	0.190243	0.153669	0.545792	0.200135	0.966788	0.30918	0.979457	0.000583866	0.019886	0.00730843	0.233371	0.174654	0.921962	0.131105	0.911351	0.424026	0.335096	0.265971	0.57394	1.65984	1.30615	0.786915	1.17345	0.889177	0.757749	0.930033
368	Ap3d1	O54774	AP3D1	8943	1199	AP-3 complex subunit delta-1	-0.941552	1.14199	1.14199	4.10274e-05	2.58717	2.58717	0.0236881	2.9327	2.9327	0.587595	3.02786	1.43053	0.520672	0.655846	0.628982	2.20685	1.00003	3.36127	1.12626	6.00921	1.93253	7.63539	1.01655	2.36054	0.440115	0.575711	0.421161	0.258467	0.399686	0.000937868	0.985747	0.408659	0.999976	0.0371084	0.822786	0.072399	0.804939	2.99075	3.7155	0.66633	0.888809	1.33389	1.07957
452	Tmem198	Q8BG75	TMEM198	130612	360	Transmembrane protein 198	-0.484503	1.90591	1.90591	-2.40487	1.93465	-2.40487	0.144405	2.15975	2.15975	2.03531	0.762248	0.626516	0.721696	2.39322	0.714743	3.74744	0.405835	1.65569	0.188826	3.82286	1.10527	1.75324	1.16005	4.46836	0.18009	0.105378	0.224025	0.00921911	0.880988	0.366575	0.795758	0.172883	0.467832	0.448074	0.236311	0.266858	0.958875	1.38963	1.44923	0.968202	0.887456	0.916602	0.571293
269	Eif4a3	Q91VC3	EIF4A3	9775	411	Eukaryotic initiation factor 4A-III	-2.11049	1.68958	-2.11049	-1.32609	1.46974	1.46974	0.657946	3.38528	3.38528	0.711092	0.71058	0.888267	0.231569	1.81185	0.776555	3.22563	0.398848	1.22834	0.73114	2.76972	1.57784	10.4489	2.1603	6.48267	0.194495	0.409242	0.652126	0.21125	0.45148	0.194724	0.347931	0.257001	0.12934	0.629209	0.51914	0.380192	2.22928	1.57664	0.707245	0.66477	0.885608	1.3322	1.11058
955	Crtc1	Q68ED7	CRTC1	23373	630	CREB-regulated transcription coactivator 1	-2.96737	0.170391	-2.96737	-4.46828	-2.62906	-4.46828	-4.49728	-2.29789	-4.49728	4.01979	1.23548	2.68017	0.127859	0.662137	0.23584	1.12536	0.0504203	0.0786697	0.0451766	0.161649	0.0484835	0.203361	0.0442775	0.119971	0.0218193	0.595443	9.55445e-05	0.783034	0.0898068	0.0581454	0.0985015	0.111079	0.110259	0.0150797	0.00208848	0.119214	1.5697	1.50153	0.956572	0.851003	0.883465	1.03815	1.53786
735	Znf638	Q61464	ZNF638	27332	1960	Zinc finger protein 638	-0.791327	3.36451	3.36451	0.213644	2.64253	2.64253	0.763036	3.39705	3.39705	1.64217	1.00841	1.49442	0.577813	3.90033	1.41379	10.2995	1.8304	5.19503	1.15961	6.24425	1.69706	6.50867	1.9491	10.5345	0.164106	0.0227946	0.756565	0.0575204	0.409975	0.24008	0.618792	0.0980819	0.151958	0.081881	0.818245	0.0320318	2.50656	2.33161	0.930203	1.02443	0.882955	0.861902	0.74566
386	Atic	Q9CWJ9	ATIC	471	592	Bifunctional purine biosynthesis protein ATIC	-4.42728	-0.455544	-4.42728	-2.51323	-0.296863	-2.51323	-2.23703	-0.946131	-2.23703	1.19918	1.61629	1.81715	0.0464789	0.116028	0.0479455	0.729235	0.322223	0.610483	0.175163	0.81402	0.284044	0.519023	0.212122	0.465625	0.0632156	0.109709	0.109788	0.613959	0.0704639	0.0769167	0.0531554	0.0241942	0.104673	0.4655	0.0152352	0.723532	1.33322	5.54169	4.15662	1.29244	0.881732	0.682225	0.656308
1072	Rrbp1	Q99PL5	RRBP1	6238	1605	Ribosome-binding protein 1	-3.8603	0.515808	-3.8603	-1.97697	0.528765	-1.97697	0.621149	4.66372	4.66372	1.38738	0.774006	1.9133	0.143489	0.594226	0.0688549	1.42979	0.563023	0.655417	0.254022	1.44269	1.5381	25.3466	2.35495	15.9625	0.234149	0.524974	0.0409848	0.294685	0.704836	0.168265	0.54563	0.226804	0.0156825	0.454573	0.0122094	0.527948	1.07733	2.12153	1.96924	2.24509	0.881713	0.392729	0.661092
195	Ccnc	Q62447	CCNC	892	283	Cyclin-C	-3.70495	1.27818	-3.70495	-1.35658	0.927334	-1.35658	-0.951256	1.71321	1.71321	1.06747	1.5731	0.733494	0.0766831	1.04455	0.154956	2.42532	0.408353	1.54723	0.390507	1.90176	0.517182	2.44894	0.520833	3.27891	0.0856105	0.86921	0.282348	0.122756	0.2367	0.026724	0.121779	0.0474875	0.286641	0.33315	0.279784	0.184717	1.58313	2.03853	1.28766	0.783443	0.877963	1.12065	0.927082
582	Eif2s1	Q6ZWX6	EIF2S1	1965	315	Eukaryotic translation initiation factor 2 subunit 1	-3.88022	-0.253651	-3.88022	-3.22928	-1.25627	-3.22928	-3.59089	-1.9597	-3.59089	1.37602	5.48111	3.25136	0.0891932	0.353707	0.0679107	0.838771	0.106632	0.418626	0.182119	0.367413	0.0829916	0.224416	0.0866209	0.257082	0.0420707	0.221095	0.0533798	0.773304	3.30286e-06	0.00573637	0.00867875	0.00484386	0.00056058	0.0204908	0.000612773	0.137418	0.931774	2.07374	2.22558	1.22378	0.87449	0.714579	1.36292
339	Wdr47	Q8CGF6	WDR47	22911	920	WD repeat-containing protein 47	-1.13576	1.32064	1.32064	-1.63285	1.02296	-1.63285	-0.910776	1.36203	1.36203	1.18144	0.892603	0.614551	0.60165	1.36642	0.455094	2.49777	0.322451	2.03208	0.49105	1.98554	0.549567	1.97497	0.531899	2.57047	0.0903851	0.238179	0.0658505	0.092962	0.207049	0.372403	0.455576	0.128055	0.332055	0.322636	0.430091	0.242912	0.895853	1.59847	1.78429	1.18435	0.874452	0.738339	1.99736
996	Unc80	Q8BLN6	UNC80	285175	3326	Protein unc-80 homolog	0.663268	3.57082	3.57082	-0.917116	1.50412	1.50412	-1.01411	1.19901	1.19901	1.12092	1.48218	2.5542	1.58367	3.05932	1.69189	11.883	0.529566	1.0125	0.647959	2.83652	0.495132	2.29583	0.675865	1.74024	0.0963753	0.114455	0.152685	0.0756973	0.161316	0.0329553	0.139367	0.032947	0.060603	0.95766	0.236703	0.00279128	1.00543	3.39629	3.37795	0.941117	0.87439	0.929097	1.57093
325	Actr3	Q99JY9	ACTR3	10096	418	Actin-related protein 3	-1.92588	1.24962	-1.92588	-2.94021	1.53222	-2.94021	0.535408	1.31207	1.31207	1.50046	1.11668	1.78508	0.455944	2.37779	0.263181	2.15138	0.130289	1.73413	0.51432	2.89231	1.44935	2.48297	1.8385	1.79846	0.0351374	0.192483	0.0315891	0.201247	0.715282	0.0764404	0.506359	0.508565	0.0164028	0.677902	0.640627	0.547151	0.519899	0.790192	1.5199	0.900694	0.873351	0.969642	27.4828
351	Rpl26	P61255	RPL26	6154	145	60S ribosomal protein L26	-0.723801	1.86541	1.86541	0.456854	2.06613	2.06613	2.28434	4.23586	4.23586	2.26153	1.56119	0.782203	0.620985	2.46848	0.6055	3.64372	2.61563	3.68365	1.37255	4.18761	8.09758	11.1443	4.87142	18.8417	0.211132	0.0354172	0.337125	0.00547609	0.351244	0.0274667	0.133892	0.200849	0.165119	0.241407	0.673213	0.239436	1.43159	1.28837	0.89996	1.4682	0.872823	0.594486	0.995327
174	Braf	P28028	BRAF	673	751	Serine/threonine-protein kinase B-raf	2.48382	5.10438	5.10438	4.5988	6.89108	6.89108	4.46326	6.66492	6.66492	7.22497	4.05368	4.44334	9.91925	17.4694	5.59375	34.4011	30.6784	118.692	24.2312	114.652	22.0585	92.6794	59.3411	101.47	5.957e-08	0.000261668	0.000826856	7.33129e-06	0.017452	0.00181926	8.83733e-05	0.00340201	0.00343455	0.00184988	0.00887093	3.60298e-05	1.27247	1.71705	1.34938	2.25643	0.871943	0.386426	1.00562
835	Clock	O08785	CLOCK	9575	855	Circadian locomoter output cycles protein kaput	-2.27224	0.542557	-2.27224	-2.5907	0.449033	-2.5907	-5.02914	-3.01294	-5.02914	3.54287	1.88127	1.33412	0.207009	0.757895	0.254382	1.45655	0.166005	0.742625	0.233891	1.36513	0.0434482	0.123884	0.030625	0.0543511	0.000286501	0.571632	0.00302912	0.313494	0.102333	0.0601166	0.0736388	0.0131439	0.0463315	0.288888	0.0495322	0.379806	1.30705	1.67228	1.27943	1.06364	0.870144	0.81808	1.49581
669	Map3k13	Q1HKZ5	MAP3K13	9175	959	Mitogen-activated protein kinase kinase kinase 13	-1.46756	0.828862	-1.46756	-1.46995	1.27695	-1.46995	-0.421122	0.571042	0.571042	1.97791	0.28629	1.73408	0.867726	0.677068	0.361593	1.77628	0.93207	0.417665	0.360994	2.42326	1.4856	0.82554	1.21409	0.746844	0.59313	0.284571	0.0105219	0.151935	0.546273	0.705395	0.604112	0.517261	0.881656	0.159506	0.0184468	0.220517	0.54607	2.26918	4.15548	1.31042	0.864948	0.660053	0.405464
1116	Pikfyve	Q9Z1T6	PIKFYVE	200576	2097	1-phosphatidylinositol 3-phosphate 5-kinase	-4.13734	-1.35725	-4.13734	-4.02992	-1.832	-4.02992	-4.70982	-2.60369	-4.70982	1.07063	1.75475	1.6479	0.0568245	0.20175	0.0618645	0.390324	0.061217	0.213094	0.0631811	0.280874	0.0434473	0.164517	0.0382124	0.115548	0.0964107	0.0991547	0.0849898	0.294808	0.0175892	0.089607	0.0961314	0.0449518	0.115066	0.0894402	0.148914	0.0224956	1.09995	1.67108	1.51924	1.01034	0.863747	0.854908	1.28737
622	Rps27	Q6ZWU9	RPS27	6232	84	40S ribosomal protein S27	-0.767791	1.88519	1.88519	-0.972569	1.84275	1.84275	1.92302	3.79659	3.79659	1.21928	1.8703	1.01068	0.587316	3.07381	1.50379	3.69401	0.962223	2.36186	0.509598	3.58693	5.87163	10.2297	3.79216	13.896	0.226848	0.107559	0.507644	0.0603563	0.365093	0.0134804	0.26029	0.234724	0.897741	0.0975709	0.246209	0.363506	1.86575	1.02953	0.551804	0.728684	0.856679	1.17565	0.800898
24	Actc1	P68033	ACTC1	70	377	Actin, alpha cardiac muscle 1	-0.808233	1.55451	1.55451	-1.09056	2.08179	2.08179	0.112734	2.63343	2.63343	1.81247	1.87885	0.384455	0.571081	2.46345	0.616955	2.93734	0.771248	4.23332	0.46958	3.93038	1.08128	5.83683	1.59961	6.20498	0.0740926	0.0953661	0.137166	0.0154002	0.926952	0.0132177	0.394314	0.0343642	0.643295	0.412615	0.639407	0.467553	1.17209	1.02086	0.870978	1.08493	0.856164	0.789138	7.78512
432	Gsn	P13020	GSN	2934	780	Gelsolin	-1.28794	1.08177	-1.28794	-1.05731	1.61273	1.61273	0.565367	3.57548	3.57548	0.858528	1.76208	0.291218	0.514259	2.11662	0.409536	1.71279	1.19871	2.70566	0.480529	3.0583	1.54158	11.9214	1.47976	4.54883	0.158379	0.325573	0.198787	0.138507	0.552382	0.0172949	0.621577	0.108907	0.788017	0.539603	0.652287	0.511425	0.754435	0.691707	0.916854	0.947352	0.854794	0.902298	10.7734
683	Rps24	P62849	RPS24	6229	133	40S ribosomal protein S24	-0.182671	1.90072	1.90072	-0.813987	0.739459	-0.813987	2.41809	4.40948	4.40948	1.35553	0.645315	1.98962	0.88107	3.73401	1.1581	2.6463	0.593277	1.52565	0.568808	1.66955	10.1852	6.48749	5.34464	21.2513	0.78451	0.0655023	0.55036	0.0441029	0.359618	0.236569	0.2263	0.305793	0.157435	0.010242	0.054812	0.223484	0.976423	0.60528	0.619896	0.74285	0.854067	1.14972	1.30837
760	Lmnb2	P21619	LMNB2	84823	596	Lamin-B2	-0.783106	2.608	2.608	-1.35106	1.13834	-1.35106	-2.08386	1.56198	-2.08386	0.780852	0.559823	2.19972	0.581114	2.01002	0.840081	6.09658	0.601361	2.20128	0.392003	2.11712	0.235882	2.95259	0.519708	1.1818	0.180173	0.236883	0.721405	0.165633	0.436834	0.275535	0.449047	0.857882	0.152956	0.0911806	0.0606694	0.0063137	2.01411	2.5739	1.27794	1.39323	0.848608	0.609092	1.01809
455	Kctd16	Q5DTY9	KCTD16	57528	427	BTB/POZ domain-containing protein KCTD16	0.403555	1.69847	1.69847	0.201166	2.81418	2.81418	-3.89501	1.09359	-3.89501	1.45311	2.15334	1.87515	1.32276	2.64226	1.76578	3.24557	2.45742	7.03318	1.14963	6.146	0.0685365	2.13404	0.157494	0.067218	0.593774	0.0531268	0.408099	0.0352279	0.348484	0.00702519	0.348095	0.389957	0.357651	0.0133306	0.873737	0.267133	0.847339	1.03981	1.22714	0.63475	0.846518	1.33362	2.67854
991	Negr1	Q80Z24	NEGR1	257194	348	Neuronal growth regulator 1	0.0448844	2.75623	2.75623	0.336062	3.11947	3.11947	1.76458	4.30526	4.30526	1.23897	0.942656	1.73817	1.0316	5.19927	1.52287	6.75627	1.45801	4.01287	1.26231	8.69068	3.39774	5.25596	9.42383	19.7702	0.948426	0.124523	0.551577	0.0576802	0.253138	0.123058	0.14078	0.114115	0.530174	0.0182737	0.814909	0.141245	0.899765	1.09968	1.22219	0.609506	0.846258	1.38843	4.18296
928	Pfas	Q5SUR0	PFAS	5198	1337	Phosphoribosylformylglycinamidine synthase	-2.72895	-0.0269426	-2.72895	-2.20222	0.555368	-2.20222	-2.54071	-1.10312	-2.54071	1.05904	2.52104	3.81177	0.150836	0.399186	0.157043	0.981498	0.217303	0.75561	0.275921	1.46954	0.267256	0.41311	0.171859	0.465508	0.0872888	0.184375	0.117337	0.962538	0.0298036	0.146023	0.0030127	0.416499	0.000154251	0.108923	0.154043	0.112757	1.06788	2.07526	1.94335	1.02567	0.844031	0.822906	1.19289
273	Immt	Q8CAQ8	IMMT	10989	757	MIC	-0.03986	2.74877	2.74877	-0.596042	2.00893	2.00893	1.20651	3.25647	3.25647	2.3076	3.44601	1.04749	1.33335	3.1517	0.972749	6.72143	0.977074	4.02483	0.661566	3.81827	2.30778	6.58016	2.66041	9.55643	0.45772	0.00492489	0.956479	0.0131395	0.435811	0.00758119	0.178232	0.000358085	0.965187	0.0896422	0.741548	0.266479	0.9759	1.79626	1.84062	1.33767	0.842271	0.629656	3.17133
680	Phf14	Q9D4H9	PHF14	9678	881	PHD finger protein 14	-3.93856	0.0311866	-3.93856	-4.75047	-0.676822	-4.75047	-4.61731	-1.70528	-4.61731	1.10871	1.19347	1.3929	0.0652192	0.477313	0.0793471	1.02185	0.0611606	0.0899466	0.0371507	0.625542	0.0681309	0.306662	0.0407429	0.268144	0.0778547	0.360601	0.20131	0.961075	0.148357	0.124908	0.114326	0.0640514	0.0404673	0.13665	0.111754	0.568844	1.0807	1.79719	1.663	0.888277	0.83948	0.945065	0.785453
534	Pgam1	Q9DBJ1	PGAM1	5223	254	Phosphoglycerate mutase 1	-3.34593	-0.42451	-3.34593	-2.81011	-0.325643	-2.81011	-2.65364	-1.34735	-2.65364	1.66003	3.29794	2.3771	0.0983502	0.745092	0.110256	0.725823	0.142585	0.322838	0.252985	0.797943	0.182864	0.292073	0.158919	0.393014	0.0218759	0.668033	0.0621185	0.560584	0.0389819	0.000503567	0.0611156	0.0966339	0.00419662	0.00839463	0.108309	0.646638	1.16227	0.816709	0.702683	1.03676	0.838391	0.80866	2.18025
231	Arpc4	P59999	ARPC4	10093	168	Actin-related protein 2/3 complex subunit 4	-1.05717	1.36363	1.36363	-1.09184	1.10998	1.10998	-0.209685	1.49908	1.49908	1.48002	2.94251	0.390852	0.480573	2.15051	0.488788	2.57332	0.469163	2.05119	0.514567	2.15843	0.864726	2.44129	1.34877	2.82663	0.035972	0.238226	0.0331115	0.0759696	0.811268	0.0124901	0.51256	0.00114154	0.406582	0.626019	0.673084	0.609555	0.993475	1.00291	1.0095	0.976777	0.838128	0.858055	8.53732
983	Rimbp2	Q80U40	RIMBP2	23504	1072	RIMS-binding protein 2	-0.087304	2.44681	2.44681	-0.53571	1.96084	1.96084	-0.749061	0.87232	0.87232	2.46559	1.36119	0.435164	1.57944	3.97517	0.94128	5.45208	1.72251	2.75394	0.689819	3.89289	0.594991	1.8306	0.696816	1.59186	0.392062	0.0473725	0.834466	0.00342306	0.217749	0.0758003	0.393303	0.0435324	0.520425	0.367144	0.78593	0.440662	0.82873	1.14799	1.38524	1.39058	0.837012	0.601914	3.7113
822	Cttnbp2	B9EJA2	CTTNBP2	83992	1648	Cortactin-binding protein 2	0.983301	3.38546	3.38546	-1.83079	1.34607	-1.83079	-1.23107	0.704483	-1.23107	2.5462	1.12245	1.83905	1.97698	10.4502	2.20948	4.06401	0.404558	1.25982	0.281111	2.54218	0.426002	1.62956	0.477242	1.39154	0.294076	0.0424582	0.302068	0.00284314	0.075431	0.229559	0.0991513	0.108168	0.0381979	0.309471	0.198032	0.0144862	0.653668	0.32504	0.497255	0.584884	0.835812	1.42902	1.24185
[truncated: 205 more rows]
[truncated: 119 more columns]
