# Supplementary material for: Multi-epitope immunocapture of huntingtin reveals striatum-selective molecular signatures
Source: Mol Syst Biol. 2025 Apr 1;21(5):492–522. doi: 10.1038/s44320-025-00096-3 (PMC12048488; doi:10.1038/s44320-025-00096-3)
Supplement: Supplementary file 7 — Dataset EV5 [file 44320_2025_96_MOESM7_ESM.xlsx]

## Sheet: Dataset Legend
Dataset EV5: Results from genetic modifier assays in flies. Overall results indicate the human and corresponding fly genes tested in the modifier assays, and the overall HD phenotype effect (suppressor, enhancers, or lethal). “Effect by genotype” provides extended information about the fly genes (allele and genotypes) and their effect, phenotype, and p-values.

## Sheet: Overall results
Human Gene	Fly Gene	Overall Interpretation
SMARCA5	Iswi	Suppressor with RNAi
CHD2	Chd1	Suppressor with RNAi
ELP3	Elp3	Suppressor with RNAi
KCNQ3/KCNQ5	KCNQ	Suppressor with RNAi
MED15	MED15	Lethal
MED27	MED27	Lethal
VDAC1/VDAC3	porin	Lethal
CACNA1A/CACNA1B/CACNA1E	cac	Enhancer with OE
CACNB1/CACNB3	Ca-beta	Suppressor with RNAi

## Sheet: Effect by genotype
Human Gene	Fly Gene	Allele #	Genotype	Effect	Phenotype	genotype P-value	geno+time P-value	genotype*times P-value
SMARCA5	Iswi	59251	y1 w*; Mi{MIC}IswiMI14047	LOF	NM	0.100047	3.13059e-06	0.162866
SMARCA5	Iswi	31111	y1 v1; P{TRiP.JF01582}attP2	RNAi	S	5.50477e-05	1.65106e-16	1.97503e-14
SMARCA5	Iswi	6208	GD	RNAi	S	NA	NA	NA
SMARCA5	Iswi	51931	y[1] v[1]; P{y[+t7.7] v[+t1.8]=TRiP.GLC01788}attP40	RNAi	NM	0.741086	0.80127	0.665833
SMARCA5	Iswi	32845	y[1] sc[*] v[1] sev[21]; P{y[+t7.7] v[+t1.8]=TRiP.HMS00628}attP2/TM3, Sb[1]	RNAi	NM	0.0748519	0.0089567	5.33257e-05
CHD2	Chd1	5727	Chd1A7-4 cn1 bw1/CyO	LOF	NM	0.315282	0.0110906	0.86102
CHD2	Chd1	35240	y1 sc* v1 sev21; P{TRiP.GL00126}attP2	RNAi	S	0.00496155	4.02778e-08	1.89941e-11
CHD2	Chd1	58248	y1 v1; P{TRiP.HMJ22269}attP40/CyO	RNAi	E	0.380151	3.70925e-06	3.51729e-08
CHD2	Chd1	34665	y1 sc* v1 sev21; P{TRiP.HMS01142}attP2	RNAi	NM	0.694129	0.564566	0.034158
CHD2	Chd1	26277	GD	RNAi	S	NA	NA	NA
ELP3	Elp3	35488	y1 sc* v1 sev21; P{TRiP.GL00417}attP2	RNAi	S	0.00507174	5.82539e-06	3.65577e-08
ELP3	Elp3	12982	y1 w67c23; P{SUPor-P}Elp3KG02386	Probable LOF	NM	0.493366	0.00234826	0.452122
KCNQ3/KCNQ5	KCNQ	93038	w1118; KCNQ370	LOF	NM	0.433306	0.000129844	0.0706644
KCNQ3/KCNQ5	KCNQ	93037	w1118; KCNQ186	LOF	NM	0.711073	0.00047166	0.0056383
KCNQ3/KCNQ5	KCNQ	80446	y1 sc* v1 sev21; P{TRiP.HMS06026}attP40	RNAi	NM	0.923138	0.000862706	0.00472329
KCNQ3/KCNQ5	KCNQ	27252	y1 v1; P{TRiP.JF02562}attP2	RNAi	S	0.0453635	2.3097e-05	6.47137e-07
KCNQ3/KCNQ5	KCNQ	17456	y1 w67c23; P{EPgy2}KCNQEY08364	Probable LOF	NM	0.901173	0.148608	0.0181997
MED15	MED15	32517	y1 sc* v1 sev21; P{TRiP.HMS00522}attP2	RNAi	L	NA	NA	NA
MED27	MED27	34576	y1 sc* v1 sev21; P{TRiP.HMS01050}attP2	RNAi	L	NA	NA	NA
MED15	MED15	18739	w[1118]; PBac{w[+mC]=WH}MED15[f04180]/CyO	Probable LOF	NM	0.337298	0.00337862	0.271394
VDAC1/VDAC3	porin	67873	y1 sc* v1 sev21; P{TRiP.HMS05687}attP40	RNAi	L	NA	NA	NA
VDAC1/VDAC3	porin	28403	y1 w*; P{EP}porinG13650	OE	NM	0.241556	4.87761e-06	0.580994
CACNA1A/CACNA1B/CACNA1E	cac	92844	w[*]; P{w[+mC]=UAS-cac.K}256B	OE	NM	0.430109	0.255598	0.437955
CACNA1A/CACNA1B/CACNA1E	cac	92839	cacTS2	LOF	NM	0.353035	2.23256e-06	0.25168
CACNA1A/CACNA1B/CACNA1E	cac	27244	w[*]; P{w[+mC]=UAS-cac.K}256B	OE	E	0.0154628	9.63105e-08	0.0137055
CACNB1/CACNB3	Ca-beta	29575	y1 v1; P{TRiP.JF03254}attP2	RNAi	S	0.188202	0.0375382	2.82091e-05
CACNB3/CACNB1	Ca-beta	36246	y1 w*; Mi{MIC}Ca-βMI13365	LOF	NM	0.964878	0.328718	0.868459
CACNB3/CACNB1	Ca-beta	27581	GD	RNAi	S	NA	NA	NA
