# Supplementary material for: Multi-epitope immunocapture of huntingtin reveals striatum-selective molecular signatures
Source: Mol Syst Biol. 2025 Apr 1;21(5):492–522. doi: 10.1038/s44320-025-00096-3 (PMC12048488; doi:10.1038/s44320-025-00096-3)
Supplement: Supplementary file 8 — Source data Fig. 2 [file 44320_2025_96_MOESM8_ESM.zip]

Archive with 20 entries (19 files):
- SD_Images_Fig2K/
- __MACOSX/._SD_Images_Fig2K
- SD_Images_Fig2K/MAX_4E10_DAPI.png
- __MACOSX/SD_Images_Fig2K/._MAX_4E10_DAPI.png
- SD_Images_Fig2K/MAX_2B7_DAPI.png
- __MACOSX/SD_Images_Fig2K/._MAX_2B7_DAPI.png
- SD_Images_Fig2K/.DS_Store
- __MACOSX/SD_Images_Fig2K/._.DS_Store
- SD_Images_Fig2K/MAX_3E10_HTT.png
- __MACOSX/SD_Images_Fig2K/._MAX_3E10_HTT.png
- SD_Images_Fig2K/MAX_4E10_HTT.png
- __MACOSX/SD_Images_Fig2K/._MAX_4E10_HTT.png
- SD_Images_Fig2K/MAX_4C9_HTT.png
- __MACOSX/SD_Images_Fig2K/._MAX_4C9_HTT.png
- SD_Images_Fig2K/MAX_4C9_DAPI.png
- __MACOSX/SD_Images_Fig2K/._MAX_4C9_DAPI.png
- SD_Images_Fig2K/MAX_3E10_DAPI.png
- __MACOSX/SD_Images_Fig2K/._MAX_3E10_DAPI.png
- SD_Images_Fig2K/MAX_2B7_HTT.png
- __MACOSX/SD_Images_Fig2K/._MAX_2B7_HTT.png
